# Supplementary material for: Discovery of High-Risk Clinical Factors That Accelerate Brain Aging in Adults: A Population-Based Machine Learning Study
Source: Research (Wash D C). 2024 Oct 21;7:0500. doi: 10.34133/research.0500 (PMC11491671; doi:10.34133/research.0500)
Supplement: Supplementary 1 — Tables S1 to S5 [file research.0500.f1.xlsx]

## Sheet: Supplementary Table 1
Supplementary Table 1. The top 10% clinical parameters most closely associated with neuroimaging features of all image modalities
r value, p value	AGE	HTN_YRSraw	MoCA delayed recall	MoCA_t	smokecar01	edu	gender	sbp_14	sbp_10	twa_sbp_cum_06_18	HTNDYraw	HTN_HRraw	sbp_12	twa_sbp_cum_10_18	MoCA01	fbg_08	twa_cr_cum_06_18	twa_cr_cum_10_18	fbg_06	MoCA abstraction	twa_cr_cum_14_18	fbg_10	cr_10	MoCA language	cr_14
FA_Whole_brain	-0.404,0.000	-0.278,0.000	0.242,0.000	0.265,0.000	-0.168,0.001	0.223,0.000	-0.058,0.282	-0.191,0.000	-0.174,0.001	-0.155,0.002	0.175,0.001	-0.175,0.001	-0.153,0.003	-0.155,0.003	-0.209,0.000	-0.200,0.000	-0.089,0.093	-0.077,0.152	-0.174,0.001	0.219,0.000	-0.084,0.121	-0.166,0.002	-0.086,0.113	0.174,0.001	-0.086,0.114
MD_Whole_brain	0.565,0.000	0.379,0.000	-0.351,0.000	-0.347,0.000	0.270,0.000	-0.311,0.000	0.233,0.000	0.292,0.000	0.289,0.000	0.276,0.000	-0.258,0.000	0.258,0.000	0.253,0.000	0.257,0.000	0.284,0.000	0.287,0.000	0.229,0.000	0.230,0.000	0.230,0.000	-0.250,0.000	0.222,0.000	0.231,0.000	0.198,0.000	-0.231,0.000	0.222,0.000
AD_Whole_brain	0.533,0.000	0.351,0.000	-0.342,0.000	-0.308,0.000	0.285,0.000	-0.296,0.000	0.332,0.000	0.289,0.000	0.303,0.000	0.297,0.000	-0.254,0.000	0.254,0.000	0.265,0.000	0.266,0.000	0.268,0.000	0.263,0.000	0.289,0.000	0.302,0.000	0.199,0.000	-0.206,0.000	0.287,0.000	0.204,0.000	0.239,0.000	-0.209,0.000	0.282,0.000
RD_Whole_brain	0.542,0.000	0.367,0.000	-0.334,0.000	-0.340,0.000	0.248,0.000	-0.299,0.000	0.185,0.000	0.276,0.000	0.267,0.000	0.253,0.000	-0.244,0.000	0.244,0.000	0.234,0.000	0.238,0.000	0.272,0.000	0.278,0.000	0.194,0.000	0.191,0.000	0.227,0.000	-0.250,0.000	0.187,0.000	0.227,0.000	0.172,0.001	-0.224,0.000	0.189,0.000
FA_Frontal_lobe_L	-0.386,0.000	-0.263,0.000	0.230,0.000	0.244,0.000	-0.180,0.000	0.219,0.000	-0.091,0.079	-0.217,0.000	-0.194,0.000	-0.177,0.000	0.170,0.001	-0.170,0.001	-0.167,0.001	-0.175,0.001	-0.191,0.000	-0.193,0.000	-0.113,0.032	-0.099,0.063	-0.152,0.004	0.232,0.000	-0.107,0.046	-0.166,0.002	-0.099,0.066	0.165,0.002	-0.104,0.054
FA_Frontal_lobe_R	-0.352,0.000	-0.240,0.000	0.217,0.000	0.242,0.000	-0.154,0.002	0.201,0.000	-0.053,0.325	-0.173,0.001	-0.161,0.002	-0.136,0.008	0.155,0.003	-0.155,0.003	-0.136,0.009	-0.137,0.008	-0.187,0.000	-0.186,0.000	-0.087,0.101	-0.069,0.204	-0.170,0.002	0.211,0.000	-0.074,0.177	-0.161,0.002	-0.083,0.126	0.166,0.002	-0.075,0.168
FA_Occipital_lobe_L	-0.415,0.000	-0.291,0.000	0.239,0.000	0.250,0.000	-0.218,0.000	0.194,0.000	-0.124,0.016	-0.189,0.000	-0.157,0.002	-0.135,0.008	0.171,0.001	-0.171,0.001	-0.145,0.005	-0.147,0.004	-0.211,0.000	-0.240,0.000	-0.120,0.022	-0.113,0.032	-0.178,0.001	0.169,0.001	-0.128,0.016	-0.182,0.001	-0.111,0.039	0.169,0.001	-0.118,0.029
FA_Occipital_lobe_R	-0.371,0.000	-0.267,0.000	0.214,0.000	0.224,0.000	-0.141,0.006	0.189,0.000	-0.059,0.274	-0.163,0.001	-0.135,0.008	-0.113,0.029	0.144,0.005	-0.144,0.005	-0.110,0.036	-0.130,0.012	-0.185,0.000	-0.205,0.000	-0.072,0.178	-0.066,0.225	-0.198,0.000	0.168,0.001	-0.068,0.215	-0.186,0.000	-0.070,0.202	0.154,0.003	-0.074,0.179
FA_Parietal_lobe_L	-0.405,0.000	-0.279,0.000	0.220,0.000	0.219,0.000	-0.218,0.000	0.201,0.000	-0.120,0.019	-0.200,0.000	-0.189,0.000	-0.163,0.001	0.175,0.001	-0.175,0.001	-0.151,0.004	-0.159,0.002	-0.185,0.000	-0.228,0.000	-0.119,0.023	-0.106,0.047	-0.183,0.001	0.179,0.001	-0.117,0.028	-0.194,0.000	-0.111,0.041	0.156,0.003	-0.107,0.049
FA_Parietal_lobe_R	-0.388,0.000	-0.272,0.000	0.216,0.000	0.249,0.000	-0.151,0.003	0.217,0.000	-0.036,0.520	-0.153,0.003	-0.150,0.003	-0.129,0.012	0.160,0.002	-0.160,0.002	-0.135,0.010	-0.129,0.013	-0.206,0.000	-0.209,0.000	-0.086,0.107	-0.070,0.198	-0.191,0.000	0.203,0.000	-0.071,0.193	-0.174,0.001	-0.077,0.160	0.173,0.001	-0.073,0.183
FA_Temporal_lobe_L	-0.350,0.000	-0.225,0.000	0.211,0.000	0.217,0.000	-0.205,0.000	0.181,0.000	-0.109,0.034	-0.179,0.000	-0.162,0.001	-0.136,0.008	0.173,0.001	-0.173,0.001	-0.144,0.006	-0.139,0.007	-0.199,0.000	-0.192,0.000	-0.089,0.096	-0.078,0.146	-0.153,0.004	0.171,0.001	-0.094,0.081	-0.149,0.005	-0.085,0.118	0.153,0.004	-0.087,0.112
FA_Temporal_lobe_R	-0.417,0.000	-0.285,0.000	0.241,0.000	0.261,0.000	-0.161,0.001	0.228,0.000	-0.050,0.354	-0.194,0.000	-0.172,0.001	-0.164,0.001	0.183,0.000	-0.183,0.000	-0.168,0.001	-0.166,0.001	-0.216,0.000	-0.198,0.000	-0.089,0.097	-0.080,0.137	-0.180,0.001	0.213,0.000	-0.086,0.113	-0.161,0.002	-0.085,0.119	0.170,0.001	-0.089,0.105
FA_Limbic_lobe_L	-0.452,0.000	-0.331,0.000	0.289,0.000	0.298,0.000	-0.144,0.004	0.245,0.000	-0.055,0.307	-0.206,0.000	-0.170,0.001	-0.173,0.001	0.167,0.001	-0.167,0.001	-0.169,0.001	-0.171,0.001	-0.215,0.000	-0.183,0.000	-0.091,0.088	-0.083,0.121	-0.155,0.004	0.227,0.000	-0.087,0.108	-0.148,0.005	-0.087,0.108	0.158,0.003	-0.098,0.070
FA_Limbic_lobe_R	-0.473,0.000	-0.326,0.000	0.290,0.000	0.299,0.000	-0.168,0.001	0.253,0.000	-0.070,0.187	-0.216,0.000	-0.203,0.000	-0.198,0.000	0.203,0.000	-0.203,0.000	-0.189,0.000	-0.191,0.000	-0.232,0.000	-0.198,0.000	-0.106,0.045	-0.096,0.071	-0.181,0.001	0.230,0.000	-0.101,0.061	-0.164,0.002	-0.094,0.082	0.161,0.002	-0.113,0.038
FA_Sub_lobe_L	-0.299,0.000	-0.191,0.000	0.180,0.000	0.222,0.000	-0.119,0.020	0.171,0.001	0.012,0.847	-0.139,0.007	-0.129,0.012	-0.104,0.045	0.151,0.004	-0.151,0.004	-0.104,0.047	-0.103,0.049	-0.169,0.001	-0.130,0.012	-0.030,0.601	-0.022,0.712	-0.116,0.030	0.207,0.000	-0.029,0.606	-0.104,0.054	-0.044,0.432	0.154,0.004	-0.033,0.567
FA_Sub_lobe_R	-0.340,0.000	-0.233,0.000	0.221,0.000	0.267,0.000	-0.122,0.017	0.224,0.000	0.012,0.846	-0.150,0.003	-0.138,0.007	-0.122,0.018	0.149,0.004	-0.149,0.004	-0.121,0.021	-0.118,0.023	-0.195,0.000	-0.147,0.004	-0.042,0.445	-0.034,0.543	-0.130,0.014	0.232,0.000	-0.040,0.481	-0.123,0.021	-0.050,0.374	0.189,0.000	-0.048,0.395
MD_Frontal_lobe_L	0.500,0.000	0.336,0.000	-0.318,0.000	-0.313,0.000	0.259,0.000	-0.304,0.000	0.207,0.000	0.292,0.000	0.274,0.000	0.264,0.000	-0.229,0.000	0.229,0.000	0.239,0.000	0.250,0.000	0.258,0.000	0.239,0.000	0.195,0.000	0.193,0.000	0.176,0.001	-0.280,0.000	0.186,0.000	0.197,0.000	0.170,0.002	-0.213,0.000	0.187,0.000
MD_Frontal_lobe_R	0.407,0.000	0.245,0.000	-0.273,0.000	-0.255,0.000	0.222,0.000	-0.238,0.000	0.157,0.002	0.231,0.000	0.227,0.000	0.207,0.000	-0.226,0.000	0.226,0.000	0.203,0.000	0.196,0.000	0.210,0.000	0.242,0.000	0.150,0.004	0.145,0.006	0.205,0.000	-0.225,0.000	0.152,0.004	0.196,0.000	0.120,0.026	-0.166,0.002	0.146,0.006
MD_Occipital_lobe_L	0.427,0.000	0.301,0.000	-0.250,0.000	-0.220,0.000	0.267,0.000	-0.160,0.001	0.299,0.000	0.194,0.000	0.193,0.000	0.168,0.001	-0.173,0.001	0.173,0.001	0.175,0.001	0.170,0.001	0.219,0.000	0.214,0.000	0.243,0.000	0.258,0.000	0.133,0.013	-0.101,0.060	0.279,0.000	0.136,0.010	0.190,0.000	-0.166,0.002	0.230,0.000
MD_Occipital_lobe_R	0.421,0.000	0.313,0.000	-0.251,0.000	-0.246,0.000	0.220,0.000	-0.213,0.000	0.248,0.000	0.198,0.000	0.239,0.000	0.187,0.000	-0.148,0.004	0.148,0.004	0.141,0.007	0.175,0.001	0.223,0.000	0.396,0.000	0.208,0.000	0.218,0.000	0.366,0.000	-0.157,0.003	0.223,0.000	0.353,0.000	0.189,0.000	-0.201,0.000	0.191,0.000
MD_Parietal_lobe_L	0.474,0.000	0.316,0.000	-0.265,0.000	-0.251,0.000	0.248,0.000	-0.250,0.000	0.254,0.000	0.255,0.000	0.252,0.000	0.245,0.000	-0.219,0.000	0.219,0.000	0.215,0.000	0.226,0.000	0.265,0.000	0.242,0.000	0.221,0.000	0.227,0.000	0.169,0.002	-0.207,0.000	0.233,0.000	0.186,0.000	0.167,0.002	-0.199,0.000	0.210,0.000
MD_Parietal_lobe_R	0.451,0.000	0.298,0.000	-0.270,0.000	-0.280,0.000	0.194,0.000	-0.253,0.000	0.163,0.002	0.189,0.000	0.213,0.000	0.195,0.000	-0.213,0.000	0.213,0.000	0.207,0.000	0.174,0.001	0.263,0.000	0.252,0.000	0.176,0.001	0.180,0.001	0.212,0.000	-0.239,0.000	0.179,0.001	0.186,0.000	0.135,0.013	-0.211,0.000	0.172,0.001
MD_Temporal_lobe_L	0.426,0.000	0.277,0.000	-0.252,0.000	-0.222,0.000	0.248,0.000	-0.208,0.000	0.226,0.000	0.216,0.000	0.208,0.000	0.185,0.000	-0.207,0.000	0.207,0.000	0.181,0.000	0.178,0.000	0.220,0.000	0.219,0.000	0.190,0.000	0.193,0.000	0.164,0.002	-0.177,0.001	0.207,0.000	0.170,0.001	0.156,0.004	-0.162,0.002	0.181,0.001
MD_Temporal_lobe_R	0.468,0.000	0.313,0.000	-0.295,0.000	-0.273,0.000	0.155,0.002	-0.255,0.000	0.124,0.016	0.201,0.000	0.217,0.000	0.202,0.000	-0.216,0.000	0.216,0.000	0.192,0.000	0.186,0.000	0.248,0.000	0.226,0.000	0.150,0.004	0.155,0.003	0.202,0.000	-0.217,0.000	0.153,0.004	0.177,0.001	0.129,0.017	-0.189,0.000	0.154,0.004
MD_Limbic_lobe_L	0.522,0.000	0.372,0.000	-0.322,0.000	-0.320,0.000	0.222,0.000	-0.294,0.000	0.178,0.001	0.276,0.000	0.236,0.000	0.247,0.000	-0.207,0.000	0.207,0.000	0.228,0.000	0.238,0.000	0.244,0.000	0.210,0.000	0.158,0.003	0.163,0.002	0.178,0.001	-0.232,0.000	0.171,0.001	0.162,0.002	0.132,0.014	-0.165,0.002	0.177,0.001
MD_Limbic_lobe_R	0.505,0.000	0.340,0.000	-0.335,0.000	-0.315,0.000	0.227,0.000	-0.264,0.000	0.184,0.000	0.276,0.000	0.259,0.000	0.254,0.000	-0.229,0.000	0.229,0.000	0.226,0.000	0.234,0.000	0.242,0.000	0.220,0.000	0.175,0.001	0.178,0.001	0.204,0.000	-0.219,0.000	0.183,0.001	0.182,0.001	0.151,0.005	-0.168,0.002	0.182,0.001
MD_Sub_lobe_L	0.555,0.000	0.375,0.000	-0.349,0.000	-0.376,0.000	0.261,0.000	-0.320,0.000	0.214,0.000	0.292,0.000	0.287,0.000	0.278,0.000	-0.250,0.000	0.250,0.000	0.245,0.000	0.253,0.000	0.269,0.000	0.242,0.000	0.242,0.000	0.237,0.000	0.183,0.001	-0.240,0.000	0.202,0.000	0.197,0.000	0.231,0.000	-0.237,0.000	0.224,0.000
MD_Sub_lobe_R	0.600,0.000	0.399,0.000	-0.371,0.000	-0.379,0.000	0.283,0.000	-0.334,0.000	0.263,0.000	0.318,0.000	0.308,0.000	0.313,0.000	-0.279,0.000	0.279,0.000	0.270,0.000	0.287,0.000	0.290,0.000	0.285,0.000	0.262,0.000	0.264,0.000	0.226,0.000	-0.229,0.000	0.244,0.000	0.247,0.000	0.233,0.000	-0.260,0.000	0.258,0.000
AD_Frontal_lobe_L	0.401,0.000	0.262,0.000	-0.274,0.000	-0.248,0.000	0.235,0.000	-0.261,0.000	0.237,0.000	0.245,0.000	0.235,0.000	0.240,0.000	-0.193,0.000	0.193,0.000	0.219,0.000	0.223,0.000	0.218,0.000	0.170,0.001	0.185,0.000	0.195,0.000	0.113,0.035	-0.208,0.000	0.177,0.001	0.133,0.013	0.159,0.003	-0.169,0.001	0.184,0.001
AD_Frontal_lobe_R	0.348,0.000	0.185,0.000	-0.267,0.000	-0.195,0.000	0.223,0.000	-0.232,0.000	0.240,0.000	0.238,0.000	0.238,0.000	0.242,0.000	-0.229,0.000	0.229,0.000	0.229,0.000	0.217,0.000	0.186,0.000	0.219,0.000	0.187,0.000	0.203,0.000	0.160,0.003	-0.167,0.001	0.206,0.000	0.158,0.003	0.131,0.015	-0.114,0.034	0.193,0.000
AD_Occipital_lobe_L	0.170,0.000	0.115,0.022	-0.101,0.048	-0.039,0.470	0.188,0.000	-0.002,0.973	0.311,0.000	0.074,0.161	0.107,0.039	0.082,0.120	-0.076,0.153	0.076,0.153	0.085,0.108	0.080,0.133	0.098,0.065	0.056,0.306	0.217,0.000	0.240,0.000	0.009,0.887	0.021,0.711	0.271,0.000	0.000,0.997	0.144,0.008	-0.057,0.321	0.195,0.000
AD_Occipital_lobe_R	0.275,0.000	0.212,0.000	-0.172,0.001	-0.161,0.001	0.203,0.000	-0.124,0.015	0.289,0.000	0.143,0.005	0.217,0.000	0.165,0.001	-0.085,0.108	0.085,0.108	0.105,0.046	0.143,0.006	0.166,0.001	0.336,0.000	0.212,0.000	0.229,0.000	0.322,0.000	-0.091,0.091	0.244,0.000	0.306,0.000	0.189,0.000	-0.163,0.002	0.185,0.000
AD_Parietal_lobe_L	0.229,0.000	0.146,0.003	-0.131,0.009	-0.121,0.017	0.127,0.013	-0.140,0.006	0.212,0.000	0.138,0.007	0.143,0.005	0.153,0.003	-0.116,0.027	0.116,0.027	0.130,0.013	0.134,0.009	0.179,0.000	0.095,0.074	0.177,0.001	0.193,0.000	0.034,0.559	-0.117,0.028	0.195,0.000	0.052,0.360	0.107,0.048	-0.118,0.027	0.169,0.001
AD_Parietal_lobe_R	0.231,0.000	0.132,0.009	-0.163,0.001	-0.149,0.003	0.119,0.021	-0.135,0.008	0.171,0.001	0.089,0.087	0.127,0.013	0.120,0.020	-0.139,0.007	0.139,0.007	0.151,0.004	0.094,0.076	0.178,0.000	0.141,0.006	0.152,0.004	0.169,0.001	0.099,0.066	-0.152,0.004	0.169,0.001	0.078,0.155	0.097,0.073	-0.126,0.018	0.157,0.003
AD_Temporal_lobe_L	0.347,0.000	0.225,0.000	-0.189,0.000	-0.122,0.016	0.212,0.000	-0.146,0.004	0.276,0.000	0.163,0.001	0.170,0.001	0.154,0.003	-0.169,0.001	0.169,0.001	0.146,0.005	0.141,0.006	0.155,0.002	0.141,0.006	0.236,0.000	0.248,0.000	0.097,0.071	-0.116,0.029	0.261,0.000	0.104,0.053	0.177,0.001	-0.097,0.073	0.218,0.000
AD_Temporal_lobe_R	0.330,0.000	0.207,0.000	-0.229,0.000	-0.177,0.000	0.079,0.131	-0.173,0.001	0.119,0.020	0.109,0.034	0.160,0.002	0.136,0.008	-0.171,0.001	0.171,0.001	0.125,0.017	0.113,0.030	0.186,0.000	0.133,0.010	0.127,0.015	0.139,0.008	0.124,0.020	-0.153,0.004	0.135,0.011	0.089,0.104	0.102,0.058	-0.137,0.010	0.133,0.013
AD_Limbic_lobe_L	0.397,0.000	0.274,0.000	-0.229,0.000	-0.210,0.000	0.229,0.000	-0.234,0.000	0.245,0.000	0.246,0.000	0.212,0.000	0.224,0.000	-0.170,0.001	0.170,0.001	0.199,0.000	0.213,0.000	0.185,0.000	0.151,0.003	0.158,0.002	0.172,0.001	0.134,0.012	-0.157,0.003	0.186,0.000	0.109,0.043	0.122,0.023	-0.103,0.056	0.186,0.000
AD_Limbic_lobe_R	0.317,0.000	0.203,0.000	-0.244,0.000	-0.192,0.000	0.203,0.000	-0.155,0.002	0.238,0.000	0.220,0.000	0.205,0.000	0.193,0.000	-0.158,0.002	0.158,0.002	0.159,0.002	0.166,0.001	0.150,0.003	0.149,0.004	0.172,0.001	0.186,0.000	0.147,0.006	-0.121,0.023	0.194,0.000	0.125,0.020	0.145,0.007	-0.110,0.040	0.177,0.001
AD_Sub_lobe_L	0.560,0.000	0.387,0.000	-0.349,0.000	-0.360,0.000	0.281,0.000	-0.322,0.000	0.277,0.000	0.295,0.000	0.299,0.000	0.294,0.000	-0.240,0.000	0.240,0.000	0.255,0.000	0.264,0.000	0.251,0.000	0.238,0.000	0.293,0.000	0.289,0.000	0.177,0.001	-0.212,0.000	0.242,0.000	0.196,0.000	0.273,0.000	-0.225,0.000	0.269,0.000
AD_Sub_lobe_R	0.591,0.000	0.389,0.000	-0.364,0.000	-0.345,0.000	0.299,0.000	-0.316,0.000	0.333,0.000	0.321,0.000	0.321,0.000	0.330,0.000	-0.281,0.000	0.281,0.000	0.281,0.000	0.297,0.000	0.269,0.000	0.283,0.000	0.308,0.000	0.311,0.000	0.221,0.000	-0.185,0.000	0.284,0.000	0.247,0.000	0.267,0.000	-0.238,0.000	0.301,0.000
RD_Frontal_lobe_L	0.489,0.000	0.330,0.000	-0.303,0.000	-0.306,0.000	0.243,0.000	-0.291,0.000	0.175,0.001	0.280,0.000	0.263,0.000	0.247,0.000	-0.220,0.000	0.220,0.000	0.224,0.000	0.236,0.000	0.247,0.000	0.242,0.000	0.180,0.001	0.175,0.001	0.183,0.001	-0.280,0.000	0.172,0.001	0.203,0.000	0.159,0.003	-0.209,0.000	0.171,0.001
RD_Frontal_lobe_R	0.379,0.000	0.236,0.000	-0.244,0.000	-0.244,0.000	0.198,0.000	-0.214,0.000	0.114,0.026	0.203,0.000	0.199,0.000	0.173,0.001	-0.200,0.000	0.200,0.000	0.173,0.001	0.167,0.001	0.193,0.000	0.223,0.000	0.122,0.020	0.112,0.035	0.195,0.000	-0.217,0.000	0.118,0.027	0.186,0.000	0.103,0.056	-0.164,0.002	0.115,0.033
RD_Occipital_lobe_L	0.484,0.000	0.343,0.000	-0.284,0.000	-0.271,0.000	0.267,0.000	-0.208,0.000	0.253,0.000	0.221,0.000	0.206,0.000	0.184,0.000	-0.194,0.000	0.194,0.000	0.191,0.000	0.186,0.000	0.244,0.000	0.256,0.000	0.222,0.000	0.231,0.000	0.170,0.002	-0.142,0.007	0.245,0.000	0.178,0.001	0.186,0.001	-0.193,0.000	0.214,0.000
RD_Occipital_lobe_R	0.460,0.000	0.338,0.000	-0.270,0.000	-0.269,0.000	0.211,0.000	-0.241,0.000	0.209,0.000	0.210,0.000	0.230,0.000	0.184,0.000	-0.167,0.001	0.167,0.001	0.149,0.004	0.177,0.001	0.233,0.000	0.396,0.000	0.190,0.000	0.195,0.000	0.359,0.000	-0.177,0.001	0.196,0.000	0.349,0.000	0.175,0.001	-0.204,0.000	0.178,0.001
RD_Parietal_lobe_L	0.516,0.000	0.348,0.000	-0.286,0.000	-0.272,0.000	0.267,0.000	-0.262,0.000	0.234,0.000	0.271,0.000	0.264,0.000	0.250,0.000	-0.233,0.000	0.233,0.000	0.221,0.000	0.233,0.000	0.264,0.000	0.274,0.000	0.207,0.000	0.207,0.000	0.207,0.000	-0.217,0.000	0.213,0.000	0.221,0.000	0.169,0.002	-0.207,0.000	0.197,0.000
RD_Parietal_lobe_R	0.486,0.000	0.329,0.000	-0.280,0.000	-0.299,0.000	0.201,0.000	-0.270,0.000	0.139,0.007	0.208,0.000	0.222,0.000	0.202,0.000	-0.217,0.000	0.217,0.000	0.204,0.000	0.186,0.000	0.265,0.000	0.266,0.000	0.165,0.002	0.162,0.002	0.231,0.000	-0.245,0.000	0.161,0.002	0.207,0.000	0.133,0.013	-0.219,0.000	0.158,0.003
RD_Temporal_lobe_L	0.423,0.000	0.276,0.000	-0.256,0.000	-0.241,0.000	0.244,0.000	-0.215,0.000	0.192,0.000	0.219,0.000	0.206,0.000	0.182,0.000	-0.205,0.000	0.205,0.000	0.181,0.000	0.178,0.000	0.227,0.000	0.232,0.000	0.160,0.002	0.158,0.003	0.177,0.001	-0.185,0.000	0.172,0.001	0.182,0.001	0.137,0.011	-0.174,0.001	0.155,0.004
RD_Temporal_lobe_R	0.492,0.000	0.335,0.000	-0.301,0.000	-0.293,0.000	0.175,0.001	-0.271,0.000	0.116,0.024	0.224,0.000	0.225,0.000	0.214,0.000	-0.218,0.000	0.218,0.000	0.205,0.000	0.202,0.000	0.255,0.000	0.248,0.000	0.149,0.005	0.150,0.004	0.220,0.000	-0.227,0.000	0.149,0.005	0.200,0.000	0.130,0.016	-0.197,0.000	0.152,0.004
RD_Limbic_lobe_L	0.527,0.000	0.378,0.000	-0.331,0.000	-0.334,0.000	0.205,0.000	-0.293,0.000	0.144,0.005	0.266,0.000	0.228,0.000	0.238,0.000	-0.204,0.000	0.204,0.000	0.222,0.000	0.230,0.000	0.247,0.000	0.215,0.000	0.147,0.005	0.148,0.005	0.179,0.001	-0.241,0.000	0.154,0.004	0.169,0.001	0.127,0.019	-0.174,0.001	0.162,0.002
RD_Limbic_lobe_R	0.523,0.000	0.356,0.000	-0.336,0.000	-0.328,0.000	0.216,0.000	-0.277,0.000	0.151,0.003	0.270,0.000	0.254,0.000	0.252,0.000	-0.231,0.000	0.231,0.000	0.228,0.000	0.236,0.000	0.251,0.000	0.224,0.000	0.162,0.002	0.161,0.002	0.205,0.000	-0.232,0.000	0.164,0.002	0.185,0.000	0.141,0.009	-0.172,0.001	0.169,0.001
RD_Sub_lobe_L	0.532,0.000	0.355,0.000	-0.336,0.000	-0.371,0.000	0.242,0.000	-0.307,0.000	0.172,0.001	0.280,0.000	0.269,0.000	0.259,0.000	-0.245,0.000	0.245,0.000	0.231,0.000	0.239,0.000	0.269,0.000	0.235,0.000	0.206,0.000	0.201,0.000	0.180,0.001	-0.247,0.000	0.174,0.001	0.190,0.000	0.201,0.000	-0.235,0.000	0.191,0.000
RD_Sub_lobe_R	0.583,0.000	0.390,0.000	-0.361,0.000	-0.383,0.000	0.263,0.000	-0.331,0.000	0.214,0.000	0.304,0.000	0.290,0.000	0.293,0.000	-0.268,0.000	0.268,0.000	0.254,0.000	0.270,0.000	0.291,0.000	0.276,0.000	0.227,0.000	0.227,0.000	0.220,0.000	-0.245,0.000	0.212,0.000	0.239,0.000	0.206,0.000	-0.263,0.000	0.225,0.000
FA_Anterior_thalamic_radiation_L	-0.491,0.000	-0.336,0.000	0.287,0.000	0.320,0.000	-0.178,0.000	0.288,0.000	-0.098,0.058	-0.217,0.000	-0.205,0.000	-0.205,0.000	0.214,0.000	-0.214,0.000	-0.186,0.000	-0.194,0.000	-0.244,0.000	-0.233,0.000	-0.145,0.006	-0.139,0.008	-0.166,0.002	0.232,0.000	-0.117,0.028	-0.180,0.001	-0.148,0.006	0.198,0.000	-0.135,0.012
FA_Anterior_thalamic_radiation_R	-0.404,0.000	-0.262,0.000	0.243,0.000	0.277,0.000	-0.204,0.000	0.241,0.000	-0.099,0.056	-0.187,0.000	-0.180,0.000	-0.163,0.001	0.198,0.000	-0.198,0.000	-0.171,0.001	-0.158,0.002	-0.196,0.000	-0.215,0.000	-0.123,0.019	-0.113,0.033	-0.161,0.003	0.207,0.000	-0.107,0.047	-0.188,0.000	-0.114,0.036	0.180,0.001	-0.114,0.035
FA_Corticospinal_tract_L	-0.401,0.000	-0.280,0.000	0.293,0.000	0.335,0.000	-0.173,0.001	0.288,0.000	-0.079,0.133	-0.214,0.000	-0.212,0.000	-0.187,0.000	0.168,0.001	-0.168,0.001	-0.166,0.001	-0.176,0.001	-0.263,0.000	-0.236,0.000	-0.094,0.077	-0.093,0.083	-0.191,0.000	0.250,0.000	-0.090,0.096	-0.191,0.000	-0.097,0.074	0.238,0.000	-0.082,0.133
FA_Corticospinal_tract_R	-0.346,0.000	-0.244,0.000	0.221,0.000	0.260,0.000	-0.157,0.002	0.221,0.000	-0.077,0.141	-0.165,0.001	-0.183,0.000	-0.140,0.006	0.141,0.007	-0.141,0.007	-0.121,0.020	-0.124,0.016	-0.199,0.000	-0.185,0.000	-0.103,0.050	-0.105,0.048	-0.140,0.009	0.218,0.000	-0.107,0.047	-0.161,0.002	-0.100,0.064	0.214,0.000	-0.112,0.038
FA_Cingulum_cingulate_gyrus_L	-0.405,0.000	-0.313,0.000	0.248,0.000	0.266,0.000	-0.112,0.029	0.235,0.000	-0.042,0.443	-0.152,0.003	-0.149,0.003	-0.127,0.014	0.126,0.015	-0.126,0.015	-0.147,0.005	-0.122,0.019	-0.228,0.000	-0.198,0.000	-0.051,0.356	-0.042,0.455	-0.174,0.001	0.217,0.000	-0.028,0.623	-0.160,0.002	-0.063,0.253	0.141,0.008	-0.065,0.243
FA_Cingulum_cingulate_gyrus_R	-0.308,0.000	-0.231,0.000	0.200,0.000	0.248,0.000	-0.090,0.084	0.176,0.000	-0.038,0.496	-0.107,0.038	-0.073,0.169	-0.080,0.132	0.106,0.043	-0.106,0.043	-0.117,0.026	-0.089,0.094	-0.166,0.001	-0.117,0.026	-0.036,0.523	-0.035,0.532	-0.094,0.081	0.184,0.000	-0.038,0.498	-0.103,0.055	-0.039,0.487	0.141,0.008	-0.073,0.182
FA_Cingulum_hippocampus_L	-0.175,0.000	-0.142,0.005	0.146,0.004	0.141,0.005	0.015,0.781	0.103,0.046	0.087,0.094	-0.089,0.089	-0.059,0.272	-0.033,0.562	0.044,0.419	-0.044,0.419	-0.005,0.932	-0.039,0.491	-0.109,0.038	-0.052,0.345	0.093,0.080	0.105,0.049	-0.088,0.104	0.066,0.236	0.106,0.049	-0.059,0.296	0.065,0.236	0.078,0.161	0.086,0.114
FA_Cingulum_hippocampus_R	-0.150,0.002	-0.139,0.005	0.125,0.014	0.162,0.001	-0.028,0.612	0.130,0.011	0.000,0.998	-0.079,0.136	-0.114,0.027	-0.062,0.248	0.013,0.817	-0.013,0.817	-0.060,0.267	-0.073,0.178	-0.105,0.046	-0.036,0.525	-0.032,0.573	-0.027,0.639	-0.074,0.173	0.154,0.003	-0.018,0.759	-0.056,0.326	-0.051,0.360	0.124,0.019	-0.034,0.547
FA_Forceps_major	-0.434,0.000	-0.287,0.000	0.323,0.000	0.325,0.000	-0.225,0.000	0.285,0.000	-0.159,0.002	-0.251,0.000	-0.222,0.000	-0.216,0.000	0.206,0.000	-0.206,0.000	-0.211,0.000	-0.206,0.000	-0.260,0.000	-0.294,0.000	-0.166,0.002	-0.164,0.002	-0.220,0.000	0.197,0.000	-0.155,0.003	-0.243,0.000	-0.159,0.003	0.171,0.001	-0.169,0.001
FA_Forceps_minor	-0.609,0.000	-0.420,0.000	0.389,0.000	0.394,0.000	-0.221,0.000	0.371,0.000	-0.185,0.000	-0.335,0.000	-0.301,0.000	-0.319,0.000	0.261,0.000	-0.261,0.000	-0.270,0.000	-0.301,0.000	-0.321,0.000	-0.276,0.000	-0.210,0.000	-0.207,0.000	-0.228,0.000	0.247,0.000	-0.191,0.000	-0.209,0.000	-0.194,0.000	0.228,0.000	-0.197,0.000
FA_Inferior_frontooccipital_fasciculus_L	-0.452,0.000	-0.307,0.000	0.306,0.000	0.350,0.000	-0.207,0.000	0.294,0.000	-0.162,0.002	-0.253,0.000	-0.204,0.000	-0.234,0.000	0.201,0.000	-0.201,0.000	-0.224,0.000	-0.215,0.000	-0.283,0.000	-0.226,0.000	-0.181,0.001	-0.174,0.001	-0.161,0.003	0.245,0.000	-0.150,0.005	-0.181,0.001	-0.172,0.001	0.254,0.000	-0.160,0.003
FA_Inferior_frontooccipital_fasciculus_R	-0.352,0.000	-0.221,0.000	0.234,0.000	0.259,0.000	-0.206,0.000	0.211,0.000	-0.120,0.020	-0.183,0.000	-0.158,0.002	-0.152,0.003	0.183,0.000	-0.183,0.000	-0.153,0.003	-0.151,0.003	-0.207,0.000	-0.176,0.001	-0.105,0.047	-0.099,0.064	-0.155,0.004	0.209,0.000	-0.095,0.077	-0.138,0.009	-0.098,0.069	0.176,0.001	-0.101,0.063
FA_Inferior_longitudinal_fasciculus_L	-0.406,0.000	-0.278,0.000	0.261,0.000	0.269,0.000	-0.201,0.000	0.253,0.000	-0.183,0.000	-0.248,0.000	-0.215,0.000	-0.235,0.000	0.177,0.001	-0.177,0.001	-0.198,0.000	-0.224,0.000	-0.233,0.000	-0.186,0.000	-0.187,0.000	-0.182,0.000	-0.131,0.014	0.188,0.000	-0.165,0.002	-0.153,0.004	-0.183,0.001	0.177,0.001	-0.166,0.002
FA_Inferior_longitudinal_fasciculus_R	-0.362,0.000	-0.229,0.000	0.252,0.000	0.273,0.000	-0.231,0.000	0.216,0.000	-0.216,0.000	-0.235,0.000	-0.196,0.000	-0.218,0.000	0.186,0.000	-0.186,0.000	-0.192,0.000	-0.212,0.000	-0.230,0.000	-0.186,0.000	-0.193,0.000	-0.181,0.001	-0.130,0.014	0.203,0.000	-0.177,0.001	-0.139,0.009	-0.181,0.001	0.186,0.000	-0.175,0.001
FA_Superior_longitudinal_fasciculus_L	-0.230,0.000	-0.145,0.004	0.165,0.001	0.149,0.003	-0.127,0.013	0.157,0.002	-0.049,0.372	-0.157,0.002	-0.114,0.027	-0.118,0.022	0.120,0.021	-0.120,0.021	-0.138,0.008	-0.124,0.017	-0.147,0.004	-0.169,0.001	-0.042,0.452	-0.039,0.486	-0.114,0.033	0.175,0.001	-0.064,0.239	-0.133,0.013	-0.024,0.682	0.119,0.026	-0.062,0.268
FA_Superior_longitudinal_fasciculus_R	-0.266,0.000	-0.192,0.000	0.194,0.000	0.229,0.000	-0.102,0.047	0.205,0.000	0.015,0.810	-0.135,0.008	-0.104,0.046	-0.101,0.053	0.102,0.051	-0.102,0.051	-0.121,0.021	-0.102,0.051	-0.190,0.000	-0.167,0.001	-0.014,0.810	-0.011,0.847	-0.102,0.057	0.213,0.000	-0.009,0.878	-0.116,0.030	-0.024,0.683	0.137,0.010	-0.038,0.497
FA_Uncinate_fasciculus_L	-0.304,0.000	-0.198,0.000	0.228,0.000	0.257,0.000	0.027,0.616	0.246,0.000	0.086,0.099	-0.176,0.000	-0.107,0.040	-0.166,0.001	0.147,0.005	-0.147,0.005	-0.165,0.001	-0.148,0.004	-0.188,0.000	-0.087,0.100	0.012,0.841	0.003,0.958	-0.034,0.554	0.188,0.000	0.014,0.819	-0.040,0.490	0.006,0.919	0.151,0.004	-0.010,0.860
FA_Uncinate_fasciculus_R	-0.251,0.000	-0.157,0.002	0.206,0.000	0.226,0.000	-0.211,0.000	0.117,0.022	-0.130,0.012	-0.180,0.000	-0.128,0.013	-0.155,0.002	0.131,0.011	-0.131,0.011	-0.124,0.017	-0.151,0.003	-0.185,0.000	-0.143,0.005	-0.080,0.135	-0.084,0.116	-0.101,0.060	0.198,0.000	-0.087,0.108	-0.103,0.055	-0.089,0.099	0.125,0.019	-0.089,0.101
FA_Superior_longitudinal_fasciculus_temporal_part_L	-0.215,0.000	-0.121,0.016	0.161,0.001	0.171,0.001	-0.166,0.001	0.083,0.113	-0.130,0.012	-0.188,0.000	-0.147,0.004	-0.179,0.000	0.133,0.010	-0.133,0.010	-0.147,0.005	-0.191,0.000	-0.196,0.000	-0.082,0.126	-0.052,0.343	-0.045,0.421	-0.044,0.449	0.154,0.003	-0.063,0.250	-0.065,0.242	-0.060,0.282	0.163,0.002	-0.061,0.270
FA_Superior_longitudinal_fasciculus_temporal_part_R	-0.222,0.000	-0.150,0.003	0.184,0.000	0.188,0.000	-0.064,0.223	0.113,0.028	-0.022,0.706	-0.085,0.102	-0.084,0.110	-0.065,0.231	0.100,0.057	-0.100,0.057	-0.119,0.023	-0.077,0.149	-0.149,0.004	-0.054,0.330	0.000,0.996	0.004,0.950	0.000,0.996	0.141,0.007	-0.029,0.605	-0.044,0.445	0.014,0.823	0.161,0.002	-0.002,0.982
MD_Anterior_thalamic_radiation_L	0.556,0.000	0.385,0.000	-0.358,0.000	-0.385,0.000	0.257,0.000	-0.322,0.000	0.261,0.000	0.303,0.000	0.302,0.000	0.299,0.000	-0.236,0.000	0.236,0.000	0.254,0.000	0.271,0.000	0.277,0.000	0.286,0.000	0.278,0.000	0.271,0.000	0.202,0.000	-0.195,0.000	0.230,0.000	0.221,0.000	0.262,0.000	-0.224,0.000	0.248,0.000
MD_Anterior_thalamic_radiation_R	0.531,0.000	0.342,0.000	-0.339,0.000	-0.334,0.000	0.293,0.000	-0.279,0.000	0.289,0.000	0.323,0.000	0.297,0.000	0.298,0.000	-0.263,0.000	0.263,0.000	0.252,0.000	0.281,0.000	0.264,0.000	0.324,0.000	0.251,0.000	0.252,0.000	0.236,0.000	-0.154,0.003	0.238,0.000	0.269,0.000	0.218,0.000	-0.188,0.000	0.243,0.000
MD_Corticospinal_tract_L	0.545,0.000	0.370,0.000	-0.372,0.000	-0.386,0.000	0.227,0.000	-0.367,0.000	0.233,0.000	0.316,0.000	0.310,0.000	0.320,0.000	-0.243,0.000	0.243,0.000	0.281,0.000	0.287,0.000	0.272,0.000	0.232,0.000	0.234,0.000	0.244,0.000	0.153,0.004	-0.245,0.000	0.198,0.000	0.164,0.002	0.222,0.000	-0.236,0.000	0.223,0.000
MD_Corticospinal_tract_R	0.488,0.000	0.294,0.000	-0.336,0.000	-0.311,0.000	0.222,0.000	-0.304,0.000	0.218,0.000	0.252,0.000	0.267,0.000	0.249,0.000	-0.271,0.000	0.271,0.000	0.240,0.000	0.216,0.000	0.242,0.000	0.215,0.000	0.222,0.000	0.231,0.000	0.152,0.004	-0.200,0.000	0.212,0.000	0.166,0.002	0.188,0.000	-0.202,0.000	0.227,0.000
MD_Cingulum_cingulate_gyrus_L	0.475,0.000	0.321,0.000	-0.309,0.000	-0.286,0.000	0.176,0.001	-0.296,0.000	0.145,0.005	0.248,0.000	0.246,0.000	0.248,0.000	-0.214,0.000	0.214,0.000	0.229,0.000	0.228,0.000	0.239,0.000	0.148,0.004	0.138,0.008	0.159,0.002	0.110,0.041	-0.296,0.000	0.164,0.002	0.059,0.294	0.113,0.036	-0.145,0.006	0.175,0.001
MD_Cingulum_cingulate_gyrus_R	0.431,0.000	0.266,0.000	-0.274,0.000	-0.257,0.000	0.151,0.003	-0.248,0.000	0.099,0.054	0.215,0.000	0.228,0.000	0.200,0.000	-0.230,0.000	0.230,0.000	0.164,0.002	0.166,0.001	0.204,0.000	0.136,0.008	0.118,0.025	0.124,0.018	0.121,0.023	-0.233,0.000	0.143,0.007	0.064,0.250	0.080,0.143	-0.124,0.019	0.120,0.025
MD_Cingulum_hippocampus_L	0.411,0.000	0.298,0.000	-0.244,0.000	-0.294,0.000	0.192,0.000	-0.263,0.000	0.168,0.001	0.188,0.000	0.177,0.000	0.164,0.001	-0.155,0.003	0.155,0.003	0.145,0.005	0.159,0.002	0.238,0.000	0.153,0.003	0.166,0.002	0.153,0.004	0.173,0.001	-0.159,0.003	0.137,0.010	0.176,0.001	0.138,0.011	-0.215,0.000	0.141,0.009
MD_Cingulum_hippocampus_R	0.435,0.000	0.320,0.000	-0.356,0.000	-0.341,0.000	0.184,0.000	-0.298,0.000	0.229,0.000	0.253,0.000	0.226,0.000	0.228,0.000	-0.158,0.002	0.158,0.002	0.187,0.000	0.205,0.000	0.252,0.000	0.156,0.002	0.202,0.000	0.205,0.000	0.178,0.001	-0.159,0.002	0.195,0.000	0.201,0.000	0.156,0.004	-0.229,0.000	0.183,0.001
MD_Forceps_major	0.365,0.000	0.250,0.000	-0.255,0.000	-0.237,0.000	0.159,0.002	-0.175,0.000	0.202,0.000	0.195,0.000	0.239,0.000	0.199,0.000	-0.158,0.002	0.158,0.002	0.175,0.001	0.190,0.000	0.221,0.000	0.277,0.000	0.214,0.000	0.218,0.000	0.215,0.000	-0.073,0.179	0.213,0.000	0.238,0.000	0.196,0.000	-0.139,0.009	0.183,0.001
MD_Forceps_minor	0.432,0.000	0.271,0.000	-0.261,0.000	-0.236,0.000	0.266,0.000	-0.212,0.000	0.228,0.000	0.252,0.000	0.240,0.000	0.227,0.000	-0.225,0.000	0.225,0.000	0.195,0.000	0.214,0.000	0.173,0.001	0.214,0.000	0.187,0.000	0.185,0.000	0.195,0.000	-0.170,0.001	0.190,0.000	0.162,0.002	0.171,0.001	-0.134,0.011	0.183,0.001
MD_Inferior_frontooccipital_fasciculus_L	0.491,0.000	0.326,0.000	-0.314,0.000	-0.335,0.000	0.244,0.000	-0.302,0.000	0.208,0.000	0.271,0.000	0.246,0.000	0.255,0.000	-0.229,0.000	0.229,0.000	0.227,0.000	0.231,0.000	0.254,0.000	0.205,0.000	0.238,0.000	0.225,0.000	0.162,0.002	-0.241,0.000	0.196,0.000	0.161,0.002	0.226,0.000	-0.224,0.000	0.200,0.000
MD_Inferior_frontooccipital_fasciculus_R	0.541,0.000	0.339,0.000	-0.346,0.000	-0.337,0.000	0.254,0.000	-0.303,0.000	0.239,0.000	0.297,0.000	0.311,0.000	0.291,0.000	-0.281,0.000	0.281,0.000	0.258,0.000	0.265,0.000	0.273,0.000	0.316,0.000	0.233,0.000	0.232,0.000	0.261,0.000	-0.226,0.000	0.213,0.000	0.262,0.000	0.224,0.000	-0.218,0.000	0.221,0.000
MD_Inferior_longitudinal_fasciculus_L	0.412,0.000	0.289,0.000	-0.245,0.000	-0.250,0.000	0.216,0.000	-0.215,0.000	0.177,0.001	0.203,0.000	0.187,0.000	0.170,0.001	-0.170,0.001	0.170,0.001	0.159,0.002	0.163,0.001	0.195,0.000	0.148,0.004	0.170,0.001	0.166,0.002	0.117,0.029	-0.217,0.000	0.165,0.002	0.109,0.042	0.155,0.004	-0.180,0.001	0.160,0.003
MD_Inferior_longitudinal_fasciculus_R	0.513,0.000	0.338,0.000	-0.319,0.000	-0.303,0.000	0.244,0.000	-0.312,0.000	0.260,0.000	0.289,0.000	0.265,0.000	0.292,0.000	-0.243,0.000	0.243,0.000	0.226,0.000	0.267,0.000	0.250,0.000	0.209,0.000	0.241,0.000	0.247,0.000	0.166,0.002	-0.204,0.000	0.238,0.000	0.149,0.005	0.219,0.000	-0.190,0.000	0.218,0.000
MD_Superior_longitudinal_fasciculus_L	0.542,0.000	0.354,0.000	-0.307,0.000	-0.278,0.000	0.286,0.000	-0.291,0.000	0.262,0.000	0.289,0.000	0.286,0.000	0.275,0.000	-0.263,0.000	0.263,0.000	0.250,0.000	0.252,0.000	0.240,0.000	0.247,0.000	0.207,0.000	0.211,0.000	0.184,0.001	-0.231,0.000	0.208,0.000	0.209,0.000	0.183,0.001	-0.183,0.001	0.197,0.000
MD_Superior_longitudinal_fasciculus_R	0.571,0.000	0.366,0.000	-0.352,0.000	-0.316,0.000	0.223,0.000	-0.346,0.000	0.222,0.000	0.266,0.000	0.268,0.000	0.265,0.000	-0.285,0.000	0.285,0.000	0.246,0.000	0.231,0.000	0.265,0.000	0.286,0.000	0.236,0.000	0.245,0.000	0.220,0.000	-0.229,0.000	0.224,0.000	0.250,0.000	0.191,0.000	-0.183,0.001	0.234,0.000
MD_Uncinate_fasciculus_L	0.335,0.000	0.218,0.000	-0.182,0.000	-0.199,0.000	0.101,0.051	-0.177,0.000	0.047,0.389	0.155,0.002	0.096,0.064	0.126,0.014	-0.162,0.002	0.162,0.002	0.140,0.007	0.128,0.014	0.122,0.018	0.085,0.113	0.043,0.436	0.039,0.489	0.068,0.219	-0.176,0.001	0.028,0.617	0.040,0.493	0.034,0.552	-0.145,0.006	0.074,0.177
MD_Uncinate_fasciculus_R	0.417,0.000	0.252,0.000	-0.233,0.000	-0.181,0.000	0.187,0.000	-0.197,0.000	0.183,0.000	0.203,0.000	0.209,0.000	0.221,0.000	-0.230,0.000	0.230,0.000	0.170,0.001	0.195,0.000	0.127,0.014	0.201,0.000	0.141,0.007	0.145,0.006	0.141,0.008	-0.134,0.011	0.134,0.012	0.143,0.007	0.126,0.020	-0.092,0.093	0.161,0.003
MD_Superior_longitudinal_fasciculus_temporal_part_L	0.225,0.000	0.093,0.068	-0.115,0.023	-0.064,0.217	0.106,0.039	-0.076,0.149	0.108,0.036	0.163,0.001	0.153,0.003	0.146,0.004	-0.188,0.000	0.188,0.000	0.145,0.005	0.140,0.007	0.112,0.032	0.039,0.497	0.083,0.121	0.098,0.067	0.001,0.995	-0.096,0.076	0.117,0.028	0.032,0.602	0.052,0.353	-0.055,0.339	0.088,0.109
MD_Superior_longitudinal_fasciculus_temporal_part_R	0.219,0.000	0.138,0.006	-0.208,0.000	-0.150,0.003	0.026,0.626	-0.079,0.132	0.030,0.598	0.062,0.249	0.041,0.450	0.059,0.280	-0.114,0.029	0.114,0.029	0.096,0.068	0.061,0.265	0.150,0.003	0.026,0.661	0.008,0.888	0.005,0.930	0.024,0.685	-0.140,0.008	0.016,0.792	0.006,0.929	-0.005,0.942	-0.076,0.175	-0.002,0.982
AD_Anterior_thalamic_radiation_L	0.554,0.000	0.384,0.000	-0.359,0.000	-0.383,0.000	0.261,0.000	-0.325,0.000	0.283,0.000	0.311,0.000	0.313,0.000	0.313,0.000	-0.235,0.000	0.235,0.000	0.261,0.000	0.281,0.000	0.273,0.000	0.282,0.000	0.293,0.000	0.288,0.000	0.199,0.000	-0.186,0.000	0.244,0.000	0.216,0.000	0.273,0.000	-0.225,0.000	0.264,0.000
AD_Anterior_thalamic_radiation_R	0.526,0.000	0.341,0.000	-0.337,0.000	-0.324,0.000	0.288,0.000	-0.275,0.000	0.311,0.000	0.329,0.000	0.305,0.000	0.312,0.000	-0.258,0.000	0.258,0.000	0.255,0.000	0.291,0.000	0.261,0.000	0.316,0.000	0.264,0.000	0.268,0.000	0.228,0.000	-0.137,0.009	0.253,0.000	0.259,0.000	0.228,0.000	-0.182,0.001	0.259,0.000
AD_Corticospinal_tract_L	0.450,0.000	0.308,0.000	-0.290,0.000	-0.279,0.000	0.180,0.000	-0.297,0.000	0.237,0.000	0.273,0.000	0.272,0.000	0.298,0.000	-0.196,0.000	0.196,0.000	0.270,0.000	0.262,0.000	0.179,0.000	0.158,0.002	0.236,0.000	0.246,0.000	0.087,0.109	-0.161,0.002	0.187,0.000	0.102,0.060	0.222,0.000	-0.152,0.004	0.237,0.000
AD_Corticospinal_tract_R	0.405,0.000	0.224,0.000	-0.291,0.000	-0.233,0.000	0.192,0.000	-0.253,0.000	0.230,0.000	0.222,0.000	0.239,0.000	0.235,0.000	-0.253,0.000	0.253,0.000	0.235,0.000	0.202,0.000	0.179,0.000	0.173,0.001	0.225,0.000	0.232,0.000	0.119,0.025	-0.132,0.013	0.203,0.000	0.129,0.016	0.183,0.001	-0.129,0.015	0.224,0.000
AD_Cingulum_cingulate_gyrus_L	0.125,0.011	0.041,0.441	-0.100,0.051	-0.056,0.291	0.071,0.172	-0.099,0.056	0.102,0.049	0.135,0.008	0.133,0.009	0.156,0.002	-0.119,0.022	0.119,0.022	0.121,0.020	0.141,0.006	0.050,0.374	-0.027,0.645	0.097,0.067	0.132,0.012	-0.054,0.337	-0.137,0.010	0.157,0.003	-0.103,0.057	0.056,0.318	-0.022,0.740	0.132,0.014
AD_Cingulum_cingulate_gyrus_R	0.125,0.011	0.032,0.557	-0.082,0.111	-0.010,0.868	0.050,0.352	-0.071,0.175	0.045,0.413	0.110,0.033	0.155,0.002	0.115,0.026	-0.132,0.011	0.132,0.011	0.045,0.419	0.073,0.177	0.042,0.455	0.020,0.731	0.081,0.128	0.086,0.109	0.022,0.707	-0.060,0.284	0.106,0.048	-0.041,0.478	0.039,0.485	0.017,0.798	0.042,0.453
AD_Cingulum_hippocampus_L	0.363,0.000	0.259,0.000	-0.188,0.000	-0.246,0.000	0.205,0.000	-0.241,0.000	0.222,0.000	0.156,0.002	0.159,0.002	0.159,0.002	-0.143,0.006	0.143,0.006	0.158,0.002	0.152,0.003	0.210,0.000	0.138,0.008	0.225,0.000	0.215,0.000	0.140,0.009	-0.136,0.010	0.199,0.000	0.161,0.002	0.176,0.001	-0.197,0.000	0.195,0.000
AD_Cingulum_hippocampus_R	0.405,0.000	0.291,0.000	-0.317,0.000	-0.298,0.000	0.180,0.000	-0.268,0.000	0.231,0.000	0.231,0.000	0.194,0.000	0.211,0.000	-0.156,0.002	0.156,0.002	0.172,0.001	0.185,0.000	0.226,0.000	0.149,0.004	0.198,0.000	0.202,0.000	0.157,0.003	-0.121,0.023	0.195,0.000	0.189,0.000	0.144,0.008	-0.195,0.000	0.180,0.001
AD_Forceps_major	0.264,0.000	0.182,0.000	-0.180,0.000	-0.146,0.004	0.113,0.028	-0.092,0.076	0.188,0.000	0.127,0.013	0.199,0.000	0.149,0.003	-0.113,0.031	0.113,0.031	0.121,0.021	0.144,0.005	0.157,0.002	0.198,0.000	0.190,0.000	0.196,0.000	0.161,0.003	-0.010,0.872	0.199,0.000	0.179,0.001	0.170,0.002	-0.099,0.068	0.152,0.005
AD_Forceps_minor	0.324,0.000	0.191,0.000	-0.199,0.000	-0.150,0.003	0.255,0.000	-0.141,0.005	0.234,0.000	0.207,0.000	0.202,0.000	0.185,0.000	-0.186,0.000	0.186,0.000	0.159,0.002	0.171,0.001	0.106,0.045	0.168,0.001	0.167,0.001	0.168,0.001	0.160,0.003	-0.118,0.027	0.180,0.001	0.125,0.019	0.148,0.006	-0.083,0.134	0.170,0.001
AD_Inferior_frontooccipital_fasciculus_L	0.476,0.000	0.319,0.000	-0.295,0.000	-0.295,0.000	0.243,0.000	-0.289,0.000	0.223,0.000	0.266,0.000	0.256,0.000	0.254,0.000	-0.218,0.000	0.218,0.000	0.213,0.000	0.226,0.000	0.224,0.000	0.167,0.001	0.252,0.000	0.241,0.000	0.139,0.009	-0.211,0.000	0.214,0.000	0.127,0.017	0.239,0.000	-0.190,0.000	0.211,0.000
AD_Inferior_frontooccipital_fasciculus_R	0.570,0.000	0.359,0.000	-0.365,0.000	-0.332,0.000	0.241,0.000	-0.314,0.000	0.278,0.000	0.324,0.000	0.361,0.000	0.339,0.000	-0.293,0.000	0.293,0.000	0.285,0.000	0.300,0.000	0.276,0.000	0.317,0.000	0.273,0.000	0.276,0.000	0.259,0.000	-0.201,0.000	0.250,0.000	0.266,0.000	0.264,0.000	-0.212,0.000	0.254,0.000
AD_Inferior_longitudinal_fasciculus_L	0.319,0.000	0.231,0.000	-0.191,0.000	-0.178,0.000	0.173,0.001	-0.146,0.004	0.153,0.003	0.139,0.006	0.135,0.008	0.107,0.039	-0.121,0.020	0.121,0.020	0.107,0.041	0.100,0.056	0.136,0.008	0.088,0.100	0.128,0.014	0.129,0.015	0.074,0.177	-0.168,0.001	0.138,0.010	0.053,0.352	0.106,0.050	-0.128,0.016	0.125,0.020
AD_Inferior_longitudinal_fasciculus_R	0.452,0.000	0.301,0.000	-0.267,0.000	-0.233,0.000	0.200,0.000	-0.269,0.000	0.217,0.000	0.228,0.000	0.226,0.000	0.242,0.000	-0.210,0.000	0.210,0.000	0.180,0.001	0.215,0.000	0.197,0.000	0.150,0.003	0.198,0.000	0.211,0.000	0.131,0.014	-0.146,0.006	0.203,0.000	0.106,0.049	0.178,0.001	-0.141,0.008	0.173,0.001
AD_Superior_longitudinal_fasciculus_L	0.584,0.000	0.383,0.000	-0.319,0.000	-0.285,0.000	0.308,0.000	-0.301,0.000	0.315,0.000	0.295,0.000	0.312,0.000	0.293,0.000	-0.280,0.000	0.280,0.000	0.253,0.000	0.261,0.000	0.249,0.000	0.232,0.000	0.256,0.000	0.258,0.000	0.175,0.001	-0.210,0.000	0.241,0.000	0.199,0.000	0.228,0.000	-0.180,0.001	0.226,0.000
AD_Superior_longitudinal_fasciculus_R	0.573,0.000	0.355,0.000	-0.346,0.000	-0.284,0.000	0.228,0.000	-0.328,0.000	0.287,0.000	0.258,0.000	0.279,0.000	0.274,0.000	-0.304,0.000	0.304,0.000	0.249,0.000	0.229,0.000	0.242,0.000	0.271,0.000	0.292,0.000	0.303,0.000	0.220,0.000	-0.179,0.001	0.278,0.000	0.250,0.000	0.228,0.000	-0.167,0.002	0.269,0.000
AD_Uncinate_fasciculus_L	0.289,0.000	0.199,0.000	-0.141,0.005	-0.148,0.003	0.100,0.052	-0.140,0.006	0.063,0.241	0.119,0.021	0.082,0.121	0.096,0.067	-0.123,0.018	0.123,0.018	0.106,0.043	0.099,0.062	0.085,0.111	0.065,0.233	0.050,0.364	0.043,0.443	0.068,0.217	-0.140,0.008	0.032,0.565	0.033,0.582	0.039,0.495	-0.116,0.031	0.076,0.164
AD_Uncinate_fasciculus_R	0.388,0.000	0.234,0.000	-0.197,0.000	-0.131,0.010	0.154,0.002	-0.182,0.000	0.183,0.000	0.173,0.001	0.204,0.000	0.208,0.000	-0.215,0.000	0.215,0.000	0.159,0.002	0.177,0.001	0.086,0.106	0.178,0.000	0.145,0.006	0.146,0.005	0.133,0.013	-0.092,0.086	0.132,0.013	0.123,0.021	0.122,0.023	-0.068,0.233	0.159,0.003
AD_Superior_longitudinal_fasciculus_temporal_part_L	0.062,0.216	0.009,0.864	0.010,0.863	0.074,0.154	-0.013,0.801	-0.013,0.826	0.005,0.936	0.012,0.839	0.038,0.492	-0.002,0.978	-0.076,0.153	0.076,0.153	0.018,0.752	-0.019,0.745	-0.038,0.500	-0.025,0.678	0.047,0.394	0.067,0.213	-0.036,0.540	0.005,0.937	0.078,0.149	-0.026,0.681	-0.002,0.979	0.087,0.114	0.044,0.429
AD_Superior_longitudinal_fasciculus_temporal_part_R	0.095,0.056	0.044,0.409	-0.118,0.020	-0.032,0.562	-0.028,0.610	0.013,0.826	0.007,0.914	-0.003,0.965	-0.033,0.551	0.006,0.933	-0.072,0.178	0.072,0.178	0.016,0.774	0.002,0.974	0.069,0.201	-0.015,0.806	-0.005,0.931	-0.008,0.895	0.030,0.607	-0.065,0.246	-0.021,0.722	-0.033,0.582	-0.005,0.942	0.050,0.386	-0.020,0.728
RD_Anterior_thalamic_radiation_L	0.553,0.000	0.383,0.000	-0.355,0.000	-0.383,0.000	0.254,0.000	-0.318,0.000	0.247,0.000	0.297,0.000	0.295,0.000	0.290,0.000	-0.235,0.000	0.235,0.000	0.248,0.000	0.264,0.000	0.276,0.000	0.286,0.000	0.268,0.000	0.260,0.000	0.203,0.000	-0.199,0.000	0.221,0.000	0.221,0.000	0.254,0.000	-0.221,0.000	0.238,0.000
RD_Anterior_thalamic_radiation_R	0.527,0.000	0.339,0.000	-0.336,0.000	-0.336,0.000	0.292,0.000	-0.277,0.000	0.274,0.000	0.316,0.000	0.289,0.000	0.287,0.000	-0.263,0.000	0.263,0.000	0.247,0.000	0.272,0.000	0.262,0.000	0.324,0.000	0.241,0.000	0.240,0.000	0.237,0.000	-0.161,0.002	0.228,0.000	0.271,0.000	0.210,0.000	-0.189,0.000	0.232,0.000
RD_Corticospinal_tract_L	0.540,0.000	0.365,0.000	-0.378,0.000	-0.403,0.000	0.229,0.000	-0.367,0.000	0.208,0.000	0.307,0.000	0.299,0.000	0.299,0.000	-0.243,0.000	0.243,0.000	0.258,0.000	0.271,0.000	0.294,0.000	0.248,0.000	0.209,0.000	0.219,0.000	0.173,0.001	-0.265,0.000	0.184,0.001	0.181,0.001	0.199,0.000	-0.258,0.000	0.193,0.000
RD_Corticospinal_tract_R	0.489,0.000	0.304,0.000	-0.330,0.000	-0.324,0.000	0.217,0.000	-0.303,0.000	0.192,0.000	0.245,0.000	0.258,0.000	0.234,0.000	-0.257,0.000	0.257,0.000	0.221,0.000	0.204,0.000	0.254,0.000	0.217,0.000	0.200,0.000	0.209,0.000	0.156,0.004	-0.218,0.000	0.197,0.000	0.171,0.001	0.173,0.001	-0.223,0.000	0.208,0.000
RD_Cingulum_cingulate_gyrus_L	0.496,0.000	0.355,0.000	-0.313,0.000	-0.308,0.000	0.172,0.001	-0.300,0.000	0.121,0.018	0.226,0.000	0.225,0.000	0.217,0.000	-0.194,0.000	0.194,0.000	0.210,0.000	0.200,0.000	0.256,0.000	0.185,0.000	0.116,0.027	0.124,0.019	0.153,0.004	-0.281,0.000	0.117,0.028	0.117,0.030	0.106,0.049	-0.159,0.003	0.143,0.008
RD_Cingulum_cingulate_gyrus_R	0.435,0.000	0.291,0.000	-0.276,0.000	-0.292,0.000	0.149,0.003	-0.250,0.000	0.092,0.075	0.193,0.000	0.185,0.000	0.173,0.001	-0.199,0.000	0.199,0.000	0.167,0.001	0.155,0.002	0.214,0.000	0.147,0.004	0.096,0.071	0.100,0.059	0.129,0.016	-0.239,0.000	0.112,0.036	0.095,0.080	0.072,0.187	-0.152,0.004	0.118,0.029
RD_Cingulum_hippocampus_L	0.395,0.000	0.289,0.000	-0.249,0.000	-0.289,0.000	0.166,0.001	-0.247,0.000	0.122,0.017	0.186,0.000	0.168,0.001	0.150,0.003	-0.146,0.005	0.146,0.005	0.124,0.018	0.147,0.004	0.229,0.000	0.146,0.005	0.119,0.024	0.105,0.049	0.173,0.001	-0.154,0.003	0.092,0.089	0.166,0.002	0.104,0.054	-0.203,0.000	0.099,0.069
RD_Cingulum_hippocampus_R	0.435,0.000	0.323,0.000	-0.364,0.000	-0.352,0.000	0.179,0.000	-0.303,0.000	0.217,0.000	0.256,0.000	0.235,0.000	0.228,0.000	-0.152,0.003	0.152,0.003	0.189,0.000	0.209,0.000	0.257,0.000	0.154,0.003	0.196,0.000	0.198,0.000	0.183,0.001	-0.175,0.001	0.186,0.000	0.200,0.000	0.157,0.004	-0.239,0.000	0.178,0.001
RD_Forceps_major	0.406,0.000	0.278,0.000	-0.286,0.000	-0.279,0.000	0.179,0.000	-0.215,0.000	0.200,0.000	0.226,0.000	0.251,0.000	0.218,0.000	-0.177,0.001	0.177,0.001	0.198,0.000	0.208,0.000	0.248,0.000	0.310,0.000	0.216,0.000	0.219,0.000	0.235,0.000	-0.107,0.045	0.211,0.000	0.261,0.000	0.202,0.000	-0.156,0.003	0.192,0.000
RD_Forceps_minor	0.473,0.000	0.302,0.000	-0.285,0.000	-0.271,0.000	0.265,0.000	-0.241,0.000	0.219,0.000	0.269,0.000	0.252,0.000	0.242,0.000	-0.238,0.000	0.238,0.000	0.207,0.000	0.230,0.000	0.201,0.000	0.231,0.000	0.193,0.000	0.188,0.000	0.208,0.000	-0.191,0.000	0.190,0.000	0.176,0.001	0.178,0.001	-0.155,0.003	0.184,0.001
RD_Inferior_frontooccipital_fasciculus_L	0.485,0.000	0.322,0.000	-0.315,0.000	-0.345,0.000	0.239,0.000	-0.301,0.000	0.196,0.000	0.267,0.000	0.235,0.000	0.249,0.000	-0.228,0.000	0.228,0.000	0.228,0.000	0.227,0.000	0.261,0.000	0.217,0.000	0.225,0.000	0.212,0.000	0.169,0.002	-0.249,0.000	0.183,0.001	0.172,0.001	0.215,0.000	-0.233,0.000	0.190,0.000
RD_Inferior_frontooccipital_fasciculus_R	0.500,0.000	0.313,0.000	-0.320,0.000	-0.322,0.000	0.247,0.000	-0.283,0.000	0.210,0.000	0.271,0.000	0.273,0.000	0.255,0.000	-0.261,0.000	0.261,0.000	0.233,0.000	0.236,0.000	0.257,0.000	0.299,0.000	0.204,0.000	0.202,0.000	0.249,0.000	-0.226,0.000	0.185,0.000	0.247,0.000	0.195,0.000	-0.209,0.000	0.194,0.000
RD_Inferior_longitudinal_fasciculus_L	0.434,0.000	0.301,0.000	-0.257,0.000	-0.272,0.000	0.225,0.000	-0.238,0.000	0.178,0.001	0.224,0.000	0.203,0.000	0.193,0.000	-0.185,0.000	0.185,0.000	0.177,0.001	0.186,0.000	0.213,0.000	0.171,0.001	0.180,0.001	0.175,0.001	0.133,0.013	-0.229,0.000	0.169,0.001	0.133,0.013	0.171,0.001	-0.195,0.000	0.168,0.002
RD_Inferior_longitudinal_fasciculus_R	0.505,0.000	0.331,0.000	-0.322,0.000	-0.317,0.000	0.248,0.000	-0.310,0.000	0.263,0.000	0.299,0.000	0.264,0.000	0.295,0.000	-0.241,0.000	0.241,0.000	0.233,0.000	0.274,0.000	0.259,0.000	0.225,0.000	0.245,0.000	0.248,0.000	0.173,0.001	-0.219,0.000	0.237,0.000	0.161,0.002	0.224,0.000	-0.201,0.000	0.225,0.000
RD_Superior_longitudinal_fasciculus_L	0.500,0.000	0.325,0.000	-0.289,0.000	-0.262,0.000	0.263,0.000	-0.275,0.000	0.225,0.000	0.275,0.000	0.262,0.000	0.255,0.000	-0.243,0.000	0.243,0.000	0.238,0.000	0.237,0.000	0.226,0.000	0.244,0.000	0.175,0.001	0.179,0.001	0.180,0.001	-0.232,0.000	0.183,0.001	0.205,0.000	0.153,0.005	-0.176,0.001	0.175,0.001
RD_Superior_longitudinal_fasciculus_R	0.538,0.000	0.351,0.000	-0.334,0.000	-0.315,0.000	0.208,0.000	-0.336,0.000	0.175,0.001	0.255,0.000	0.247,0.000	0.245,0.000	-0.259,0.000	0.259,0.000	0.230,0.000	0.219,0.000	0.262,0.000	0.278,0.000	0.193,0.000	0.201,0.000	0.208,0.000	-0.241,0.000	0.183,0.001	0.235,0.000	0.162,0.003	-0.181,0.001	0.203,0.000
RD_Uncinate_fasciculus_L	0.353,0.000	0.224,0.000	-0.201,0.000	-0.223,0.000	0.098,0.057	-0.194,0.000	0.036,0.515	0.172,0.001	0.103,0.048	0.141,0.006	-0.180,0.000	0.180,0.000	0.157,0.002	0.142,0.006	0.141,0.006	0.094,0.077	0.038,0.497	0.036,0.530	0.066,0.232	-0.192,0.000	0.025,0.662	0.043,0.456	0.030,0.599	-0.158,0.003	0.071,0.197
RD_Uncinate_fasciculus_R	0.419,0.000	0.253,0.000	-0.246,0.000	-0.202,0.000	0.199,0.000	-0.199,0.000	0.177,0.001	0.212,0.000	0.204,0.000	0.221,0.000	-0.231,0.000	0.231,0.000	0.171,0.001	0.198,0.000	0.144,0.005	0.207,0.000	0.135,0.010	0.140,0.008	0.141,0.008	-0.152,0.004	0.130,0.014	0.149,0.005	0.124,0.022	-0.102,0.059	0.157,0.003
RD_Superior_longitudinal_fasciculus_temporal_part_L	0.266,0.000	0.120,0.017	-0.162,0.001	-0.133,0.008	0.152,0.003	-0.095,0.067	0.144,0.005	0.213,0.000	0.183,0.000	0.199,0.000	-0.207,0.000	0.207,0.000	0.185,0.000	0.201,0.000	0.176,0.001	0.067,0.216	0.083,0.122	0.090,0.094	0.023,0.699	-0.132,0.012	0.109,0.042	0.059,0.294	0.071,0.192	-0.129,0.015	0.091,0.097
RD_Superior_longitudinal_fasciculus_temporal_part_R	0.246,0.000	0.163,0.001	-0.218,0.000	-0.187,0.000	0.052,0.334	-0.115,0.024	0.037,0.502	0.086,0.100	0.075,0.155	0.077,0.147	-0.115,0.027	0.115,0.027	0.122,0.019	0.082,0.125	0.166,0.001	0.044,0.438	0.014,0.811	0.012,0.839	0.016,0.789	-0.155,0.003	0.033,0.559	0.027,0.666	-0.004,0.950	-0.132,0.013	0.009,0.872
FA_Middle_cerebellar_peduncle	-0.509,0.000	-0.356,0.000	0.348,0.000	0.374,0.000	-0.141,0.005	0.365,0.000	-0.062,0.248	-0.291,0.000	-0.290,0.000	-0.278,0.000	0.212,0.000	-0.212,0.000	-0.238,0.000	-0.256,0.000	-0.298,0.000	-0.299,0.000	-0.113,0.031	-0.105,0.049	-0.249,0.000	0.260,0.000	-0.087,0.106	-0.230,0.000	-0.118,0.029	0.225,0.000	-0.113,0.037
FA_Pontine_crossing_tract_a_part_of_MCP	-0.270,0.000	-0.125,0.012	0.166,0.001	0.210,0.000	-0.072,0.168	0.263,0.000	-0.016,0.788	-0.157,0.002	-0.163,0.001	-0.174,0.001	0.204,0.000	-0.204,0.000	-0.139,0.008	-0.154,0.003	-0.151,0.003	-0.172,0.001	-0.080,0.136	-0.067,0.219	-0.120,0.025	0.182,0.001	-0.044,0.428	-0.144,0.006	-0.087,0.108	0.143,0.007	-0.076,0.166
FA_Genu_of_corpus_callosum	-0.536,0.000	-0.365,0.000	0.321,0.000	0.335,0.000	-0.190,0.000	0.298,0.000	-0.101,0.050	-0.252,0.000	-0.233,0.000	-0.233,0.000	0.237,0.000	-0.237,0.000	-0.212,0.000	-0.218,0.000	-0.256,0.000	-0.235,0.000	-0.152,0.004	-0.142,0.007	-0.202,0.000	0.240,0.000	-0.136,0.011	-0.192,0.000	-0.151,0.005	0.207,0.000	-0.148,0.006
FA_Body_of_corpus_callosum	-0.504,0.000	-0.346,0.000	0.329,0.000	0.323,0.000	-0.217,0.000	0.269,0.000	-0.143,0.005	-0.262,0.000	-0.231,0.000	-0.247,0.000	0.219,0.000	-0.219,0.000	-0.227,0.000	-0.235,0.000	-0.238,0.000	-0.214,0.000	-0.156,0.003	-0.150,0.004	-0.183,0.001	0.220,0.000	-0.150,0.005	-0.176,0.001	-0.140,0.009	0.155,0.003	-0.155,0.004
FA_Splenium_of_corpus_callosum	-0.447,0.000	-0.315,0.000	0.307,0.000	0.339,0.000	-0.166,0.001	0.284,0.000	-0.064,0.234	-0.252,0.000	-0.222,0.000	-0.213,0.000	0.182,0.000	-0.182,0.000	-0.204,0.000	-0.204,0.000	-0.255,0.000	-0.288,0.000	-0.094,0.076	-0.090,0.094	-0.233,0.000	0.223,0.000	-0.091,0.091	-0.231,0.000	-0.100,0.063	0.197,0.000	-0.101,0.064
FA_Fornix_column_and_body_of_fornix	-0.505,0.000	-0.304,0.000	0.274,0.000	0.257,0.000	-0.269,0.000	0.245,0.000	-0.212,0.000	-0.226,0.000	-0.228,0.000	-0.239,0.000	0.281,0.000	-0.281,0.000	-0.220,0.000	-0.219,0.000	-0.170,0.001	-0.236,0.000	-0.202,0.000	-0.204,0.000	-0.169,0.002	0.145,0.006	-0.193,0.000	-0.207,0.000	-0.179,0.001	0.153,0.004	-0.189,0.000
FA_Corticospinal_tract_Rlabel	-0.275,0.000	-0.175,0.000	0.206,0.000	0.221,0.000	-0.079,0.129	0.169,0.001	-0.077,0.145	-0.132,0.010	-0.180,0.000	-0.133,0.010	0.139,0.007	-0.139,0.007	-0.084,0.112	-0.102,0.053	-0.157,0.002	-0.164,0.001	-0.126,0.017	-0.143,0.006	-0.134,0.012	0.169,0.001	-0.134,0.012	-0.137,0.010	-0.122,0.024	0.167,0.002	-0.143,0.008
FA_Corticospinal_tract_Llabel	-0.286,0.000	-0.194,0.000	0.220,0.000	0.255,0.000	-0.088,0.092	0.245,0.000	-0.054,0.319	-0.138,0.007	-0.175,0.001	-0.158,0.002	0.128,0.014	-0.128,0.014	-0.143,0.006	-0.124,0.016	-0.174,0.001	-0.168,0.001	-0.097,0.068	-0.116,0.029	-0.134,0.012	0.129,0.015	-0.096,0.075	-0.102,0.059	-0.104,0.054	0.180,0.001	-0.111,0.039
FA_Medial_lemniscus_R	-0.261,0.000	-0.252,0.000	0.178,0.000	0.242,0.000	-0.080,0.125	0.134,0.008	0.018,0.759	-0.107,0.039	-0.139,0.006	-0.091,0.084	0.008,0.889	-0.008,0.889	-0.074,0.166	-0.064,0.244	-0.171,0.001	-0.150,0.003	-0.054,0.329	-0.063,0.246	-0.121,0.024	0.149,0.004	-0.065,0.236	-0.136,0.010	-0.059,0.289	0.216,0.000	-0.041,0.470
FA_Medial_lemniscus_L	-0.235,0.000	-0.214,0.000	0.183,0.000	0.215,0.000	-0.034,0.536	0.107,0.039	0.082,0.118	-0.172,0.001	-0.127,0.013	-0.117,0.024	0.025,0.662	-0.025,0.662	-0.083,0.119	-0.105,0.045	-0.160,0.002	-0.150,0.004	0.042,0.452	0.036,0.530	-0.139,0.009	0.130,0.014	0.041,0.466	-0.099,0.066	0.013,0.839	0.142,0.007	0.054,0.334
FA_Inferior_cerebellar_peduncle_R	-0.419,0.000	-0.312,0.000	0.313,0.000	0.306,0.000	-0.111,0.030	0.286,0.000	-0.089,0.084	-0.211,0.000	-0.208,0.000	-0.195,0.000	0.147,0.005	-0.147,0.005	-0.155,0.003	-0.165,0.001	-0.254,0.000	-0.234,0.000	-0.132,0.012	-0.127,0.016	-0.233,0.000	0.179,0.001	-0.108,0.044	-0.174,0.001	-0.141,0.009	0.206,0.000	-0.120,0.025
FA_Inferior_cerebellar_peduncle_L	-0.313,0.000	-0.229,0.000	0.239,0.000	0.229,0.000	-0.203,0.000	0.190,0.000	-0.128,0.013	-0.206,0.000	-0.244,0.000	-0.220,0.000	0.116,0.026	-0.116,0.026	-0.164,0.002	-0.190,0.000	-0.169,0.001	-0.205,0.000	-0.151,0.004	-0.142,0.007	-0.211,0.000	0.086,0.109	-0.138,0.009	-0.177,0.001	-0.166,0.002	0.133,0.013	-0.099,0.068
FA_Superior_cerebellar_peduncle_R	-0.240,0.000	-0.173,0.000	0.206,0.000	0.231,0.000	-0.148,0.004	0.220,0.000	-0.056,0.296	-0.111,0.031	-0.149,0.003	-0.108,0.037	0.093,0.078	-0.093,0.078	-0.130,0.013	-0.102,0.052	-0.166,0.001	-0.207,0.000	-0.106,0.045	-0.103,0.054	-0.170,0.002	0.151,0.004	-0.095,0.078	-0.207,0.000	-0.101,0.060	0.102,0.058	-0.115,0.034
FA_Superior_cerebellar_peduncle_L	-0.181,0.000	-0.135,0.007	0.131,0.009	0.168,0.001	-0.100,0.052	0.149,0.003	0.059,0.270	-0.064,0.229	-0.085,0.105	-0.024,0.676	0.063,0.238	-0.063,0.238	-0.069,0.204	-0.034,0.554	-0.127,0.014	-0.162,0.002	0.002,0.978	0.006,0.918	-0.141,0.008	0.121,0.022	0.000,0.999	-0.158,0.003	0.005,0.932	0.067,0.235	-0.025,0.665
FA_Cerebral_peduncle_R	-0.195,0.000	-0.145,0.004	0.084,0.103	0.155,0.002	-0.093,0.073	0.150,0.003	-0.009,0.882	-0.051,0.345	-0.100,0.056	-0.067,0.214	0.069,0.194	-0.069,0.194	-0.061,0.257	-0.052,0.349	-0.113,0.031	-0.134,0.009	-0.030,0.602	-0.034,0.552	-0.106,0.047	0.170,0.001	-0.026,0.657	-0.159,0.003	-0.044,0.428	0.144,0.006	-0.041,0.460
FA_Cerebral_peduncle_L	-0.356,0.000	-0.269,0.000	0.229,0.000	0.260,0.000	-0.107,0.038	0.220,0.000	0.005,0.934	-0.121,0.019	-0.128,0.012	-0.130,0.011	0.119,0.023	-0.119,0.023	-0.123,0.019	-0.126,0.015	-0.223,0.000	-0.176,0.001	-0.050,0.363	-0.056,0.304	-0.165,0.002	0.208,0.000	-0.044,0.433	-0.145,0.006	-0.069,0.208	0.152,0.004	-0.079,0.151
FA_Anterior_limb_of_internal_capsule_R	-0.400,0.000	-0.262,0.000	0.258,0.000	0.292,0.000	-0.199,0.000	0.266,0.000	-0.078,0.139	-0.161,0.001	-0.159,0.002	-0.161,0.001	0.192,0.000	-0.192,0.000	-0.153,0.003	-0.146,0.004	-0.219,0.000	-0.182,0.000	-0.112,0.034	-0.108,0.042	-0.126,0.018	0.226,0.000	-0.102,0.057	-0.159,0.003	-0.100,0.064	0.206,0.000	-0.107,0.049
FA_Anterior_limb_of_internal_capsule_L	-0.401,0.000	-0.270,0.000	0.240,0.000	0.289,0.000	-0.133,0.009	0.234,0.000	-0.044,0.418	-0.136,0.008	-0.138,0.007	-0.138,0.007	0.182,0.000	-0.182,0.000	-0.120,0.022	-0.125,0.016	-0.213,0.000	-0.163,0.001	-0.101,0.057	-0.102,0.057	-0.107,0.045	0.218,0.000	-0.082,0.132	-0.127,0.017	-0.113,0.036	0.182,0.001	-0.108,0.046
FA_Posterior_limb_of_internal_capsule_R	-0.377,0.000	-0.253,0.000	0.246,0.000	0.290,0.000	-0.169,0.001	0.254,0.000	-0.078,0.135	-0.178,0.000	-0.195,0.000	-0.163,0.001	0.172,0.001	-0.172,0.001	-0.128,0.014	-0.148,0.004	-0.230,0.000	-0.179,0.000	-0.113,0.032	-0.107,0.045	-0.142,0.008	0.251,0.000	-0.100,0.062	-0.134,0.012	-0.122,0.023	0.217,0.000	-0.096,0.078
FA_Posterior_limb_of_internal_capsule_L	-0.344,0.000	-0.233,0.000	0.219,0.000	0.261,0.000	-0.150,0.003	0.206,0.000	-0.049,0.363	-0.160,0.002	-0.158,0.002	-0.122,0.018	0.154,0.003	-0.154,0.003	-0.095,0.071	-0.118,0.024	-0.211,0.000	-0.168,0.001	-0.059,0.274	-0.056,0.303	-0.147,0.006	0.225,0.000	-0.065,0.235	-0.116,0.031	-0.076,0.166	0.167,0.002	-0.057,0.306
FA_Retrolenticular_part_of_internal_capsule_R	-0.234,0.000	-0.155,0.002	0.164,0.001	0.210,0.000	-0.138,0.007	0.178,0.000	-0.037,0.513	-0.155,0.002	-0.142,0.005	-0.134,0.009	0.110,0.036	-0.110,0.036	-0.123,0.019	-0.132,0.011	-0.152,0.003	-0.138,0.007	-0.062,0.251	-0.069,0.203	-0.128,0.016	0.235,0.000	-0.078,0.149	-0.092,0.090	-0.056,0.315	0.165,0.002	-0.082,0.135
FA_Retrolenticular_part_of_internal_capsule_L	-0.224,0.000	-0.096,0.059	0.161,0.001	0.172,0.001	-0.213,0.000	0.119,0.020	-0.122,0.018	-0.118,0.022	-0.148,0.004	-0.112,0.031	0.182,0.000	-0.182,0.000	-0.124,0.018	-0.113,0.030	-0.175,0.001	-0.154,0.003	-0.048,0.381	-0.051,0.354	-0.116,0.030	0.159,0.002	-0.088,0.105	-0.112,0.036	-0.033,0.570	0.130,0.014	-0.068,0.219
FA_Anterior_corona_radiata_R	-0.352,0.000	-0.217,0.000	0.235,0.000	0.237,0.000	-0.218,0.000	0.196,0.000	-0.147,0.004	-0.177,0.000	-0.175,0.001	-0.164,0.001	0.188,0.000	-0.188,0.000	-0.172,0.001	-0.159,0.002	-0.177,0.001	-0.200,0.000	-0.118,0.025	-0.106,0.047	-0.174,0.001	0.163,0.002	-0.104,0.052	-0.165,0.002	-0.107,0.047	0.145,0.006	-0.107,0.048
FA_Anterior_corona_radiata_L	-0.491,0.000	-0.332,0.000	0.314,0.000	0.307,0.000	-0.169,0.001	0.307,0.000	-0.175,0.001	-0.278,0.000	-0.247,0.000	-0.289,0.000	0.222,0.000	-0.222,0.000	-0.250,0.000	-0.262,0.000	-0.259,0.000	-0.235,0.000	-0.203,0.000	-0.196,0.000	-0.184,0.001	0.190,0.000	-0.173,0.001	-0.180,0.001	-0.185,0.001	0.199,0.000	-0.175,0.001
FA_Superior_corona_radiata_R	-0.387,0.000	-0.259,0.000	0.247,0.000	0.267,0.000	-0.195,0.000	0.245,0.000	-0.116,0.023	-0.213,0.000	-0.203,0.000	-0.187,0.000	0.177,0.001	-0.177,0.001	-0.160,0.002	-0.182,0.000	-0.220,0.000	-0.192,0.000	-0.121,0.021	-0.115,0.030	-0.175,0.001	0.229,0.000	-0.123,0.021	-0.165,0.002	-0.113,0.037	0.186,0.000	-0.131,0.015
FA_Superior_corona_radiata_L	-0.453,0.000	-0.309,0.000	0.298,0.000	0.309,0.000	-0.200,0.000	0.268,0.000	-0.139,0.007	-0.265,0.000	-0.234,0.000	-0.227,0.000	0.200,0.000	-0.200,0.000	-0.189,0.000	-0.219,0.000	-0.237,0.000	-0.215,0.000	-0.145,0.006	-0.138,0.008	-0.186,0.001	0.258,0.000	-0.138,0.010	-0.183,0.001	-0.136,0.012	0.207,0.000	-0.142,0.008
FA_Posterior_corona_radiata_R	-0.400,0.000	-0.276,0.000	0.272,0.000	0.271,0.000	-0.202,0.000	0.229,0.000	-0.111,0.032	-0.217,0.000	-0.234,0.000	-0.203,0.000	0.171,0.001	-0.171,0.001	-0.179,0.001	-0.191,0.000	-0.216,0.000	-0.216,0.000	-0.121,0.021	-0.114,0.031	-0.198,0.000	0.211,0.000	-0.116,0.030	-0.190,0.000	-0.107,0.047	0.171,0.001	-0.114,0.034
FA_Posterior_corona_radiata_L	-0.406,0.000	-0.279,0.000	0.281,0.000	0.271,0.000	-0.206,0.000	0.234,0.000	-0.163,0.002	-0.225,0.000	-0.235,0.000	-0.204,0.000	0.176,0.001	-0.176,0.001	-0.178,0.001	-0.192,0.000	-0.221,0.000	-0.233,0.000	-0.156,0.003	-0.149,0.004	-0.201,0.000	0.196,0.000	-0.149,0.005	-0.196,0.000	-0.138,0.010	0.182,0.001	-0.145,0.007
FA_Posterior_thalamic_radiation_include_optic_radiation_R	-0.323,0.000	-0.192,0.000	0.241,0.000	0.222,0.000	-0.198,0.000	0.176,0.000	-0.127,0.014	-0.197,0.000	-0.196,0.000	-0.179,0.000	0.182,0.000	-0.182,0.000	-0.165,0.001	-0.171,0.001	-0.187,0.000	-0.200,0.000	-0.124,0.019	-0.120,0.023	-0.176,0.001	0.144,0.006	-0.119,0.026	-0.170,0.001	-0.113,0.037	0.118,0.027	-0.120,0.026
FA_Posterior_thalamic_radiation_include_optic_radiation_L	-0.303,0.000	-0.209,0.000	0.209,0.000	0.213,0.000	-0.204,0.000	0.174,0.001	-0.125,0.015	-0.181,0.000	-0.148,0.004	-0.140,0.006	0.130,0.012	-0.130,0.012	-0.153,0.003	-0.151,0.003	-0.198,0.000	-0.202,0.000	-0.123,0.019	-0.119,0.025	-0.129,0.015	0.149,0.004	-0.119,0.026	-0.151,0.004	-0.113,0.036	0.147,0.005	-0.118,0.029
FA_Sagittal_stratum_include_inferior_longitidinal_fasciculus_and	-0.362,0.000	-0.225,0.000	0.263,0.000	0.271,0.000	-0.230,0.000	0.233,0.000	-0.171,0.001	-0.232,0.000	-0.177,0.000	-0.200,0.000	0.192,0.000	-0.192,0.000	-0.169,0.001	-0.189,0.000	-0.236,0.000	-0.196,0.000	-0.162,0.002	-0.155,0.003	-0.147,0.006	0.195,0.000	-0.157,0.003	-0.163,0.002	-0.135,0.012	0.169,0.001	-0.158,0.003
FA_Sagittal_stratum_include_inferior_longitidinal_fasciculus_a_A	-0.430,0.000	-0.274,0.000	0.307,0.000	0.304,0.000	-0.222,0.000	0.269,0.000	-0.178,0.001	-0.233,0.000	-0.204,0.000	-0.220,0.000	0.218,0.000	-0.218,0.000	-0.216,0.000	-0.204,0.000	-0.241,0.000	-0.206,0.000	-0.157,0.003	-0.158,0.003	-0.139,0.009	0.189,0.000	-0.140,0.009	-0.166,0.002	-0.153,0.004	0.181,0.001	-0.161,0.002
FA_External_capsule_R	-0.305,0.000	-0.186,0.000	0.220,0.000	0.272,0.000	-0.155,0.002	0.209,0.000	-0.059,0.273	-0.141,0.006	-0.148,0.004	-0.132,0.010	0.166,0.001	-0.166,0.001	-0.115,0.028	-0.121,0.020	-0.212,0.000	-0.115,0.028	-0.086,0.108	-0.081,0.131	-0.098,0.068	0.239,0.000	-0.077,0.157	-0.100,0.064	-0.095,0.079	0.167,0.002	-0.083,0.129
FA_External_capsule_L	-0.324,0.000	-0.189,0.000	0.246,0.000	0.333,0.000	-0.102,0.047	0.234,0.000	0.007,0.906	-0.174,0.001	-0.145,0.004	-0.163,0.001	0.189,0.000	-0.189,0.000	-0.166,0.001	-0.147,0.004	-0.238,0.000	-0.098,0.063	-0.064,0.239	-0.057,0.296	-0.069,0.206	0.302,0.000	-0.035,0.528	-0.072,0.191	-0.086,0.115	0.217,0.000	-0.052,0.354
FA_Cingulum_cingulate_gyrus_Rlabel	-0.329,0.000	-0.249,0.000	0.219,0.000	0.258,0.000	-0.112,0.029	0.195,0.000	-0.047,0.387	-0.119,0.021	-0.092,0.079	-0.083,0.115	0.109,0.038	-0.109,0.038	-0.118,0.024	-0.090,0.090	-0.185,0.000	-0.139,0.007	-0.046,0.410	-0.045,0.420	-0.112,0.037	0.196,0.000	-0.048,0.391	-0.121,0.024	-0.048,0.388	0.157,0.003	-0.081,0.137
FA_Cingulum_cingulate_gyrus_Llabel	-0.398,0.000	-0.321,0.000	0.237,0.000	0.271,0.000	-0.096,0.061	0.244,0.000	-0.030,0.594	-0.140,0.006	-0.139,0.007	-0.108,0.038	0.105,0.045	-0.105,0.045	-0.139,0.008	-0.105,0.045	-0.211,0.000	-0.203,0.000	-0.055,0.316	-0.046,0.403	-0.178,0.001	0.209,0.000	-0.029,0.604	-0.179,0.001	-0.071,0.192	0.173,0.001	-0.063,0.254
FA_Cingulum_hippocampus_Rlabel	-0.192,0.000	-0.164,0.001	0.144,0.004	0.178,0.000	-0.078,0.132	0.154,0.002	-0.030,0.596	-0.100,0.054	-0.130,0.011	-0.083,0.115	0.036,0.513	-0.036,0.513	-0.086,0.103	-0.090,0.088	-0.107,0.042	-0.073,0.173	-0.053,0.333	-0.043,0.434	-0.099,0.065	0.170,0.001	-0.030,0.589	-0.091,0.093	-0.071,0.192	0.138,0.009	-0.043,0.444
FA_Cingulum_hippocampus_Llabel	-0.254,0.000	-0.198,0.000	0.186,0.000	0.190,0.000	-0.113,0.028	0.147,0.004	-0.013,0.832	-0.130,0.011	-0.099,0.057	-0.083,0.115	0.075,0.158	-0.075,0.158	-0.067,0.214	-0.083,0.122	-0.137,0.008	-0.095,0.072	0.021,0.718	0.029,0.619	-0.141,0.008	0.107,0.046	0.017,0.776	-0.112,0.037	0.005,0.933	0.143,0.007	0.014,0.813
FA_Fornix_cres__Stria_terminalis_can_not_be_resolved_with_curren	-0.492,0.000	-0.327,0.000	0.308,0.000	0.345,0.000	-0.258,0.000	0.298,0.000	-0.211,0.000	-0.305,0.000	-0.309,0.000	-0.314,0.000	0.230,0.000	-0.230,0.000	-0.269,0.000	-0.283,0.000	-0.228,0.000	-0.267,0.000	-0.229,0.000	-0.223,0.000	-0.192,0.000	0.213,0.000	-0.198,0.000	-0.232,0.000	-0.206,0.000	0.216,0.000	-0.203,0.000
FA_Fornix_cres__Stria_terminalis_can_not_be_resolved_with_curr_A	-0.454,0.000	-0.304,0.000	0.246,0.000	0.274,0.000	-0.249,0.000	0.220,0.000	-0.166,0.001	-0.277,0.000	-0.252,0.000	-0.244,0.000	0.207,0.000	-0.207,0.000	-0.226,0.000	-0.227,0.000	-0.172,0.001	-0.221,0.000	-0.190,0.000	-0.182,0.000	-0.172,0.001	0.159,0.003	-0.161,0.002	-0.204,0.000	-0.194,0.000	0.178,0.001	-0.171,0.001
FA_Superior_longitudinal_fasciculus_Rlabel	-0.212,0.000	-0.138,0.006	0.182,0.000	0.210,0.000	-0.102,0.048	0.188,0.000	0.019,0.748	-0.134,0.009	-0.095,0.068	-0.102,0.051	0.104,0.047	-0.104,0.047	-0.119,0.023	-0.109,0.038	-0.164,0.001	-0.133,0.010	-0.004,0.944	-0.003,0.958	-0.072,0.192	0.198,0.000	-0.007,0.906	-0.079,0.152	-0.013,0.837	0.135,0.011	-0.024,0.677
FA_Superior_longitudinal_fasciculus_Llabel	-0.112,0.023	-0.055,0.295	0.097,0.058	0.089,0.084	-0.105,0.041	0.102,0.048	-0.011,0.850	-0.113,0.029	-0.073,0.168	-0.073,0.173	0.081,0.127	-0.081,0.127	-0.102,0.052	-0.084,0.114	-0.082,0.126	-0.108,0.041	-0.008,0.887	-0.005,0.937	-0.079,0.147	0.157,0.003	-0.031,0.589	-0.087,0.114	0.000,0.997	0.086,0.118	-0.026,0.648
FA_Superior_frontooccipital_fasciculus_could_be_a_part_of_anteri	-0.431,0.000	-0.270,0.000	0.282,0.000	0.312,0.000	-0.232,0.000	0.249,0.000	-0.153,0.003	-0.222,0.000	-0.210,0.000	-0.213,0.000	0.225,0.000	-0.225,0.000	-0.175,0.001	-0.193,0.000	-0.220,0.000	-0.217,0.000	-0.197,0.000	-0.187,0.000	-0.154,0.004	0.211,0.000	-0.170,0.001	-0.199,0.000	-0.192,0.000	0.212,0.000	-0.190,0.000
FA_Superior_frontooccipital_fasciculus_could_be_a_part_of_ante_A	-0.445,0.000	-0.296,0.000	0.253,0.000	0.266,0.000	-0.183,0.000	0.237,0.000	-0.147,0.004	-0.214,0.000	-0.230,0.000	-0.215,0.000	0.208,0.000	-0.208,0.000	-0.207,0.000	-0.197,0.000	-0.163,0.001	-0.241,0.000	-0.189,0.000	-0.179,0.001	-0.169,0.002	0.182,0.001	-0.160,0.003	-0.208,0.000	-0.194,0.000	0.180,0.001	-0.176,0.001
FA_Uncinate_fasciculus_Rlabel	-0.153,0.002	-0.117,0.020	0.141,0.005	0.178,0.000	-0.124,0.015	0.107,0.038	-0.050,0.359	-0.106,0.041	-0.062,0.246	-0.059,0.275	0.050,0.359	-0.050,0.359	-0.082,0.123	-0.063,0.246	-0.130,0.012	-0.151,0.003	-0.021,0.717	-0.018,0.759	-0.093,0.084	0.166,0.001	-0.036,0.519	-0.103,0.056	-0.028,0.634	0.101,0.063	-0.019,0.745
FA_Uncinate_fasciculus_Llabel	-0.231,0.000	-0.191,0.000	0.180,0.000	0.223,0.000	0.037,0.490	0.216,0.000	0.137,0.008	-0.126,0.014	-0.062,0.250	-0.089,0.091	0.053,0.331	-0.053,0.331	-0.115,0.027	-0.078,0.148	-0.174,0.001	-0.127,0.014	0.043,0.438	0.039,0.485	-0.038,0.510	0.152,0.004	0.048,0.386	-0.079,0.154	0.023,0.693	0.115,0.032	0.031,0.591
FA_Tapetum_R	-0.430,0.000	-0.297,0.000	0.283,0.000	0.270,0.000	-0.222,0.000	0.214,0.000	-0.148,0.004	-0.212,0.000	-0.235,0.000	-0.196,0.000	0.184,0.000	-0.184,0.000	-0.175,0.001	-0.184,0.000	-0.213,0.000	-0.233,0.000	-0.168,0.001	-0.155,0.003	-0.218,0.000	0.143,0.007	-0.154,0.004	-0.212,0.000	-0.153,0.004	0.170,0.001	-0.161,0.003
FA_Tapetum_L	-0.344,0.000	-0.243,0.000	0.186,0.000	0.179,0.000	-0.168,0.001	0.150,0.003	-0.119,0.020	-0.143,0.005	-0.174,0.001	-0.126,0.014	0.139,0.007	-0.139,0.007	-0.105,0.045	-0.117,0.025	-0.127,0.014	-0.202,0.000	-0.127,0.015	-0.114,0.032	-0.188,0.000	0.106,0.048	-0.115,0.032	-0.176,0.001	-0.133,0.014	0.112,0.038	-0.125,0.020
MD_Middle_cerebellar_peduncle	0.342,0.000	0.216,0.000	-0.237,0.000	-0.251,0.000	0.175,0.001	-0.173,0.001	0.129,0.013	0.193,0.000	0.190,0.000	0.206,0.000	-0.176,0.001	0.176,0.001	0.181,0.000	0.205,0.000	0.201,0.000	0.158,0.002	0.173,0.001	0.160,0.002	0.137,0.010	-0.201,0.000	0.127,0.017	0.134,0.011	0.171,0.001	-0.093,0.088	0.107,0.048
MD_Pontine_crossing_tract_a_part_of_MCP	0.197,0.000	0.096,0.057	-0.216,0.000	-0.194,0.000	0.054,0.308	-0.193,0.000	0.136,0.008	0.140,0.006	0.154,0.003	0.158,0.002	-0.142,0.006	0.142,0.006	0.107,0.040	0.125,0.016	0.129,0.013	0.115,0.028	0.106,0.045	0.104,0.050	0.059,0.289	-0.063,0.255	0.057,0.295	0.087,0.113	0.126,0.020	-0.110,0.041	0.076,0.164
MD_Genu_of_corpus_callosum	0.483,0.000	0.311,0.000	-0.284,0.000	-0.242,0.000	0.234,0.000	-0.219,0.000	0.227,0.000	0.271,0.000	0.258,0.000	0.262,0.000	-0.239,0.000	0.239,0.000	0.217,0.000	0.249,0.000	0.177,0.001	0.232,0.000	0.200,0.000	0.199,0.000	0.205,0.000	-0.111,0.038	0.199,0.000	0.188,0.000	0.188,0.000	-0.103,0.058	0.200,0.000
MD_Body_of_corpus_callosum	0.521,0.000	0.354,0.000	-0.331,0.000	-0.314,0.000	0.267,0.000	-0.263,0.000	0.239,0.000	0.300,0.000	0.268,0.000	0.286,0.000	-0.231,0.000	0.231,0.000	0.239,0.000	0.268,0.000	0.233,0.000	0.226,0.000	0.203,0.000	0.212,0.000	0.195,0.000	-0.197,0.000	0.215,0.000	0.193,0.000	0.170,0.002	-0.143,0.007	0.209,0.000
MD_Splenium_of_corpus_callosum	0.537,0.000	0.382,0.000	-0.352,0.000	-0.349,0.000	0.229,0.000	-0.290,0.000	0.183,0.000	0.271,0.000	0.256,0.000	0.231,0.000	-0.214,0.000	0.214,0.000	0.207,0.000	0.214,0.000	0.273,0.000	0.311,0.000	0.200,0.000	0.197,0.000	0.264,0.000	-0.197,0.000	0.194,0.000	0.266,0.000	0.179,0.001	-0.218,0.000	0.184,0.001
MD_Fornix_column_and_body_of_fornix	0.554,0.000	0.370,0.000	-0.288,0.000	-0.262,0.000	0.297,0.000	-0.228,0.000	0.293,0.000	0.266,0.000	0.266,0.000	0.275,0.000	-0.255,0.000	0.255,0.000	0.232,0.000	0.251,0.000	0.196,0.000	0.261,0.000	0.252,0.000	0.258,0.000	0.189,0.000	-0.145,0.006	0.247,0.000	0.212,0.000	0.223,0.000	-0.166,0.002	0.238,0.000
MD_Corticospinal_tract_Rlabel	0.406,0.000	0.233,0.000	-0.270,0.000	-0.302,0.000	0.125,0.014	-0.227,0.000	0.162,0.002	0.178,0.000	0.177,0.000	0.159,0.002	-0.242,0.000	0.242,0.000	0.186,0.000	0.134,0.010	0.221,0.000	0.116,0.027	0.158,0.002	0.174,0.001	0.021,0.723	-0.194,0.000	0.147,0.006	0.040,0.494	0.149,0.006	-0.156,0.003	0.161,0.003
MD_Corticospinal_tract_Llabel	0.405,0.000	0.235,0.000	-0.282,0.000	-0.312,0.000	0.126,0.014	-0.204,0.000	0.165,0.001	0.231,0.000	0.213,0.000	0.240,0.000	-0.238,0.000	0.238,0.000	0.236,0.000	0.224,0.000	0.216,0.000	0.091,0.086	0.169,0.001	0.185,0.000	0.023,0.702	-0.204,0.000	0.139,0.009	0.020,0.747	0.160,0.003	-0.159,0.003	0.135,0.012
MD_Medial_lemniscus_R	0.184,0.000	0.122,0.015	-0.117,0.021	-0.095,0.063	0.108,0.036	-0.073,0.168	0.127,0.014	0.108,0.037	0.124,0.016	0.078,0.141	-0.087,0.101	0.087,0.101	0.090,0.086	0.073,0.176	0.104,0.048	0.292,0.000	0.083,0.122	0.070,0.196	0.274,0.000	-0.026,0.648	0.067,0.219	0.274,0.000	0.085,0.119	-0.023,0.734	0.091,0.096
MD_Medial_lemniscus_L	0.181,0.000	0.113,0.025	-0.125,0.014	-0.117,0.022	0.141,0.006	-0.091,0.081	0.154,0.003	0.154,0.002	0.187,0.000	0.150,0.003	-0.096,0.068	0.096,0.068	0.143,0.006	0.137,0.008	0.078,0.148	0.234,0.000	0.132,0.012	0.131,0.013	0.204,0.000	-0.049,0.390	0.093,0.086	0.202,0.000	0.146,0.007	-0.061,0.282	0.133,0.013
MD_Inferior_cerebellar_peduncle_R	0.193,0.000	0.142,0.004	-0.164,0.001	-0.167,0.001	0.020,0.714	-0.156,0.002	0.000,0.997	0.089,0.087	0.080,0.131	0.094,0.074	-0.070,0.191	0.070,0.191	0.098,0.061	0.109,0.038	0.106,0.043	0.039,0.494	0.068,0.204	0.063,0.245	0.032,0.582	-0.145,0.006	0.036,0.524	-0.019,0.761	0.083,0.125	-0.030,0.642	0.076,0.163
MD_Inferior_cerebellar_peduncle_L	0.159,0.001	0.061,0.243	-0.074,0.150	-0.096,0.061	0.162,0.001	-0.085,0.103	0.139,0.007	0.117,0.022	0.157,0.002	0.155,0.002	-0.140,0.007	0.140,0.007	0.177,0.001	0.155,0.003	0.063,0.250	0.040,0.481	0.118,0.025	0.130,0.013	0.000,0.996	-0.079,0.146	0.126,0.018	0.023,0.711	0.125,0.021	0.022,0.740	0.103,0.057
MD_Superior_cerebellar_peduncle_R	0.126,0.010	0.085,0.096	-0.099,0.052	-0.149,0.003	0.015,0.781	-0.102,0.048	-0.001,0.994	0.033,0.562	0.108,0.037	0.066,0.224	-0.057,0.297	0.057,0.297	0.116,0.026	0.070,0.198	0.090,0.090	0.040,0.480	0.056,0.301	0.063,0.248	-0.007,0.913	-0.068,0.221	0.028,0.626	0.057,0.316	0.054,0.332	-0.032,0.604	0.072,0.193
MD_Superior_cerebellar_peduncle_L	0.093,0.061	0.076,0.138	-0.026,0.630	-0.075,0.147	0.052,0.334	-0.046,0.395	-0.016,0.782	-0.009,0.873	0.048,0.375	-0.005,0.946	-0.023,0.691	0.023,0.691	0.063,0.240	0.009,0.875	0.028,0.625	-0.016,0.782	0.023,0.685	0.024,0.685	-0.046,0.424	-0.043,0.450	0.002,0.976	0.017,0.787	0.023,0.692	0.004,0.951	0.050,0.377
MD_Cerebral_peduncle_R	0.235,0.000	0.116,0.021	-0.215,0.000	-0.185,0.000	0.099,0.055	-0.155,0.002	0.092,0.077	0.158,0.002	0.131,0.011	0.119,0.021	-0.168,0.001	0.168,0.001	0.094,0.073	0.116,0.025	0.149,0.004	0.108,0.039	0.097,0.068	0.089,0.098	0.105,0.050	-0.073,0.180	0.080,0.137	0.030,0.619	0.092,0.089	-0.080,0.147	0.086,0.114
MD_Cerebral_peduncle_L	0.208,0.000	0.171,0.001	-0.174,0.000	-0.244,0.000	0.092,0.075	-0.228,0.000	0.046,0.402	0.171,0.001	0.183,0.000	0.159,0.002	-0.049,0.368	0.049,0.368	0.105,0.045	0.127,0.014	0.121,0.020	0.074,0.171	0.070,0.195	0.064,0.236	0.033,0.573	-0.174,0.001	0.045,0.421	0.032,0.603	0.092,0.090	-0.162,0.002	0.078,0.153
MD_Anterior_limb_of_internal_capsule_R	0.410,0.000	0.220,0.000	-0.294,0.000	-0.285,0.000	0.154,0.002	-0.270,0.000	0.166,0.001	0.275,0.000	0.255,0.000	0.280,0.000	-0.266,0.000	0.266,0.000	0.232,0.000	0.259,0.000	0.208,0.000	0.111,0.034	0.163,0.002	0.164,0.002	0.060,0.283	-0.168,0.001	0.135,0.011	0.114,0.033	0.162,0.003	-0.203,0.000	0.163,0.002
MD_Anterior_limb_of_internal_capsule_L	0.436,0.000	0.293,0.000	-0.306,0.000	-0.340,0.000	0.192,0.000	-0.330,0.000	0.164,0.001	0.291,0.000	0.259,0.000	0.288,0.000	-0.198,0.000	0.198,0.000	0.211,0.000	0.257,0.000	0.227,0.000	0.152,0.003	0.227,0.000	0.217,0.000	0.101,0.059	-0.247,0.000	0.169,0.001	0.119,0.027	0.219,0.000	-0.269,0.000	0.196,0.000
MD_Posterior_limb_of_internal_capsule_R	0.359,0.000	0.228,0.000	-0.261,0.000	-0.246,0.000	0.196,0.000	-0.233,0.000	0.156,0.002	0.207,0.000	0.196,0.000	0.199,0.000	-0.183,0.000	0.183,0.000	0.201,0.000	0.178,0.000	0.171,0.001	0.186,0.000	0.155,0.003	0.151,0.004	0.142,0.008	-0.162,0.002	0.132,0.013	0.154,0.003	0.131,0.015	-0.156,0.003	0.152,0.004
MD_Posterior_limb_of_internal_capsule_L	0.412,0.000	0.304,0.000	-0.256,0.000	-0.305,0.000	0.213,0.000	-0.247,0.000	0.132,0.010	0.232,0.000	0.233,0.000	0.224,0.000	-0.148,0.004	0.148,0.004	0.204,0.000	0.204,0.000	0.175,0.001	0.162,0.002	0.162,0.002	0.161,0.002	0.119,0.025	-0.227,0.000	0.132,0.013	0.122,0.023	0.165,0.002	-0.195,0.000	0.169,0.001
MD_Retrolenticular_part_of_internal_capsule_R	0.530,0.000	0.358,0.000	-0.357,0.000	-0.346,0.000	0.252,0.000	-0.292,0.000	0.225,0.000	0.318,0.000	0.280,0.000	0.292,0.000	-0.239,0.000	0.239,0.000	0.287,0.000	0.266,0.000	0.263,0.000	0.299,0.000	0.232,0.000	0.227,0.000	0.235,0.000	-0.178,0.001	0.205,0.000	0.248,0.000	0.198,0.000	-0.192,0.000	0.220,0.000
MD_Retrolenticular_part_of_internal_capsule_L	0.518,0.000	0.343,0.000	-0.339,0.000	-0.343,0.000	0.326,0.000	-0.283,0.000	0.289,0.000	0.302,0.000	0.278,0.000	0.275,0.000	-0.244,0.000	0.244,0.000	0.267,0.000	0.259,0.000	0.257,0.000	0.260,0.000	0.272,0.000	0.269,0.000	0.179,0.001	-0.176,0.001	0.247,0.000	0.212,0.000	0.252,0.000	-0.209,0.000	0.243,0.000
MD_Anterior_corona_radiata_R	0.463,0.000	0.288,0.000	-0.304,0.000	-0.292,0.000	0.234,0.000	-0.272,0.000	0.189,0.000	0.254,0.000	0.255,0.000	0.242,0.000	-0.244,0.000	0.244,0.000	0.226,0.000	0.224,0.000	0.215,0.000	0.279,0.000	0.178,0.001	0.172,0.001	0.226,0.000	-0.193,0.000	0.167,0.002	0.236,0.000	0.160,0.003	-0.164,0.002	0.181,0.001
MD_Anterior_corona_radiata_L	0.468,0.000	0.300,0.000	-0.291,0.000	-0.297,0.000	0.241,0.000	-0.279,0.000	0.210,0.000	0.254,0.000	0.249,0.000	0.246,0.000	-0.233,0.000	0.233,0.000	0.228,0.000	0.225,0.000	0.230,0.000	0.261,0.000	0.210,0.000	0.197,0.000	0.207,0.000	-0.200,0.000	0.176,0.001	0.204,0.000	0.198,0.000	-0.178,0.001	0.187,0.000
MD_Superior_corona_radiata_R	0.489,0.000	0.300,0.000	-0.331,0.000	-0.316,0.000	0.249,0.000	-0.302,0.000	0.202,0.000	0.279,0.000	0.289,0.000	0.272,0.000	-0.264,0.000	0.264,0.000	0.251,0.000	0.246,0.000	0.250,0.000	0.301,0.000	0.212,0.000	0.213,0.000	0.234,0.000	-0.207,0.000	0.190,0.000	0.270,0.000	0.190,0.000	-0.200,0.000	0.209,0.000
MD_Superior_corona_radiata_L	0.523,0.000	0.371,0.000	-0.344,0.000	-0.352,0.000	0.258,0.000	-0.325,0.000	0.229,0.000	0.309,0.000	0.300,0.000	0.287,0.000	-0.210,0.000	0.210,0.000	0.257,0.000	0.263,0.000	0.263,0.000	0.289,0.000	0.246,0.000	0.247,0.000	0.202,0.000	-0.213,0.000	0.209,0.000	0.232,0.000	0.230,0.000	-0.198,0.000	0.233,0.000
MD_Posterior_corona_radiata_R	0.507,0.000	0.365,0.000	-0.334,0.000	-0.328,0.000	0.259,0.000	-0.271,0.000	0.224,0.000	0.237,0.000	0.257,0.000	0.226,0.000	-0.195,0.000	0.195,0.000	0.221,0.000	0.201,0.000	0.253,0.000	0.318,0.000	0.224,0.000	0.224,0.000	0.270,0.000	-0.178,0.001	0.205,0.000	0.285,0.000	0.197,0.000	-0.212,0.000	0.214,0.000
MD_Posterior_corona_radiata_L	0.521,0.000	0.364,0.000	-0.321,0.000	-0.305,0.000	0.259,0.000	-0.267,0.000	0.246,0.000	0.274,0.000	0.265,0.000	0.245,0.000	-0.216,0.000	0.216,0.000	0.220,0.000	0.225,0.000	0.257,0.000	0.322,0.000	0.230,0.000	0.233,0.000	0.246,0.000	-0.144,0.006	0.221,0.000	0.274,0.000	0.201,0.000	-0.188,0.000	0.231,0.000
MD_Posterior_thalamic_radiation_include_optic_radiation_R	0.437,0.000	0.276,0.000	-0.315,0.000	-0.284,0.000	0.219,0.000	-0.234,0.000	0.210,0.000	0.226,0.000	0.279,0.000	0.246,0.000	-0.225,0.000	0.225,0.000	0.224,0.000	0.222,0.000	0.254,0.000	0.262,0.000	0.206,0.000	0.212,0.000	0.221,0.000	-0.150,0.004	0.208,0.000	0.239,0.000	0.193,0.000	-0.179,0.001	0.192,0.000
MD_Posterior_thalamic_radiation_include_optic_radiation_L	0.427,0.000	0.270,0.000	-0.274,0.000	-0.242,0.000	0.213,0.000	-0.198,0.000	0.223,0.000	0.224,0.000	0.231,0.000	0.222,0.000	-0.219,0.000	0.219,0.000	0.210,0.000	0.214,0.000	0.247,0.000	0.205,0.000	0.224,0.000	0.227,0.000	0.137,0.010	-0.104,0.053	0.231,0.000	0.155,0.003	0.190,0.000	-0.166,0.002	0.200,0.000
MD_Sagittal_stratum_include_inferior_longitidinal_fasciculus_and	0.537,0.000	0.355,0.000	-0.340,0.000	-0.322,0.000	0.276,0.000	-0.311,0.000	0.264,0.000	0.298,0.000	0.304,0.000	0.312,0.000	-0.253,0.000	0.253,0.000	0.266,0.000	0.272,0.000	0.279,0.000	0.238,0.000	0.281,0.000	0.278,0.000	0.218,0.000	-0.165,0.002	0.251,0.000	0.215,0.000	0.259,0.000	-0.204,0.000	0.262,0.000
MD_Sagittal_stratum_include_inferior_longitidinal_fasciculus_a_A	0.502,0.000	0.350,0.000	-0.297,0.000	-0.305,0.000	0.280,0.000	-0.279,0.000	0.268,0.000	0.298,0.000	0.267,0.000	0.276,0.000	-0.210,0.000	0.210,0.000	0.252,0.000	0.251,0.000	0.240,0.000	0.214,0.000	0.288,0.000	0.284,0.000	0.171,0.001	-0.149,0.005	0.254,0.000	0.193,0.000	0.277,0.000	-0.182,0.001	0.265,0.000
MD_External_capsule_R	0.487,0.000	0.267,0.000	-0.308,0.000	-0.310,0.000	0.210,0.000	-0.314,0.000	0.215,0.000	0.289,0.000	0.303,0.000	0.328,0.000	-0.309,0.000	0.309,0.000	0.259,0.000	0.285,0.000	0.246,0.000	0.164,0.001	0.218,0.000	0.223,0.000	0.117,0.028	-0.235,0.000	0.188,0.000	0.155,0.003	0.211,0.000	-0.207,0.000	0.208,0.000
MD_External_capsule_L	0.386,0.000	0.220,0.000	-0.252,0.000	-0.306,0.000	0.157,0.002	-0.282,0.000	0.106,0.040	0.226,0.000	0.203,0.000	0.238,0.000	-0.232,0.000	0.232,0.000	0.215,0.000	0.208,0.000	0.204,0.000	0.101,0.057	0.165,0.002	0.151,0.004	0.070,0.199	-0.274,0.000	0.100,0.062	0.086,0.118	0.188,0.000	-0.207,0.000	0.134,0.013
MD_Cingulum_cingulate_gyrus_Rlabel	0.483,0.000	0.316,0.000	-0.312,0.000	-0.302,0.000	0.162,0.001	-0.276,0.000	0.111,0.031	0.221,0.000	0.231,0.000	0.194,0.000	-0.231,0.000	0.231,0.000	0.170,0.001	0.159,0.002	0.247,0.000	0.183,0.000	0.148,0.005	0.155,0.003	0.162,0.003	-0.246,0.000	0.164,0.002	0.118,0.027	0.110,0.042	-0.174,0.001	0.154,0.004
MD_Cingulum_cingulate_gyrus_Llabel	0.533,0.000	0.387,0.000	-0.346,0.000	-0.338,0.000	0.176,0.001	-0.342,0.000	0.144,0.005	0.270,0.000	0.262,0.000	0.258,0.000	-0.202,0.000	0.202,0.000	0.240,0.000	0.239,0.000	0.269,0.000	0.171,0.001	0.153,0.003	0.175,0.001	0.126,0.018	-0.307,0.000	0.176,0.001	0.109,0.043	0.120,0.026	-0.195,0.000	0.194,0.000
MD_Cingulum_hippocampus_Rlabel	0.459,0.000	0.344,0.000	-0.353,0.000	-0.344,0.000	0.189,0.000	-0.308,0.000	0.212,0.000	0.244,0.000	0.208,0.000	0.217,0.000	-0.158,0.002	0.158,0.002	0.177,0.001	0.199,0.000	0.263,0.000	0.158,0.002	0.196,0.000	0.194,0.000	0.182,0.001	-0.193,0.000	0.171,0.001	0.193,0.000	0.163,0.002	-0.248,0.000	0.172,0.001
MD_Cingulum_hippocampus_Llabel	0.478,0.000	0.369,0.000	-0.291,0.000	-0.345,0.000	0.281,0.000	-0.317,0.000	0.237,0.000	0.229,0.000	0.208,0.000	0.215,0.000	-0.147,0.004	0.147,0.004	0.189,0.000	0.204,0.000	0.253,0.000	0.168,0.001	0.225,0.000	0.225,0.000	0.199,0.000	-0.172,0.001	0.201,0.000	0.207,0.000	0.207,0.000	-0.279,0.000	0.191,0.000
MD_Fornix_cres__Stria_terminalis_can_not_be_resolved_with_curren	0.519,0.000	0.368,0.000	-0.351,0.000	-0.345,0.000	0.256,0.000	-0.272,0.000	0.268,0.000	0.312,0.000	0.298,0.000	0.290,0.000	-0.208,0.000	0.208,0.000	0.237,0.000	0.258,0.000	0.240,0.000	0.288,0.000	0.267,0.000	0.256,0.000	0.199,0.000	-0.115,0.031	0.217,0.000	0.261,0.000	0.249,0.000	-0.211,0.000	0.230,0.000
MD_Fornix_cres__Stria_terminalis_can_not_be_resolved_with_curr_A	0.516,0.000	0.364,0.000	-0.320,0.000	-0.358,0.000	0.266,0.000	-0.266,0.000	0.249,0.000	0.290,0.000	0.289,0.000	0.269,0.000	-0.209,0.000	0.209,0.000	0.252,0.000	0.250,0.000	0.227,0.000	0.274,0.000	0.264,0.000	0.261,0.000	0.200,0.000	-0.165,0.002	0.219,0.000	0.239,0.000	0.256,0.000	-0.232,0.000	0.237,0.000
MD_Superior_longitudinal_fasciculus_Rlabel	0.460,0.000	0.282,0.000	-0.338,0.000	-0.288,0.000	0.181,0.000	-0.288,0.000	0.160,0.002	0.222,0.000	0.235,0.000	0.227,0.000	-0.249,0.000	0.249,0.000	0.228,0.000	0.197,0.000	0.246,0.000	0.236,0.000	0.192,0.000	0.198,0.000	0.187,0.001	-0.190,0.000	0.183,0.001	0.209,0.000	0.158,0.003	-0.174,0.001	0.182,0.001
MD_Superior_longitudinal_fasciculus_Llabel	0.454,0.000	0.292,0.000	-0.285,0.000	-0.248,0.000	0.248,0.000	-0.271,0.000	0.213,0.000	0.250,0.000	0.258,0.000	0.230,0.000	-0.225,0.000	0.225,0.000	0.225,0.000	0.207,0.000	0.232,0.000	0.226,0.000	0.201,0.000	0.201,0.000	0.154,0.004	-0.207,0.000	0.193,0.000	0.195,0.000	0.181,0.001	-0.182,0.001	0.187,0.000
MD_Superior_frontooccipital_fasciculus_could_be_a_part_of_anteri	0.490,0.000	0.309,0.000	-0.340,0.000	-0.351,0.000	0.224,0.000	-0.293,0.000	0.196,0.000	0.297,0.000	0.272,0.000	0.282,0.000	-0.253,0.000	0.253,0.000	0.238,0.000	0.264,0.000	0.282,0.000	0.260,0.000	0.217,0.000	0.216,0.000	0.172,0.001	-0.181,0.001	0.179,0.001	0.215,0.000	0.200,0.000	-0.220,0.000	0.203,0.000
MD_Superior_frontooccipital_fasciculus_could_be_a_part_of_ante_A	0.432,0.000	0.314,0.000	-0.293,0.000	-0.302,0.000	0.204,0.000	-0.250,0.000	0.187,0.000	0.238,0.000	0.236,0.000	0.219,0.000	-0.162,0.002	0.162,0.002	0.201,0.000	0.198,0.000	0.206,0.000	0.256,0.000	0.192,0.000	0.191,0.000	0.150,0.005	-0.136,0.010	0.160,0.003	0.184,0.001	0.184,0.001	-0.156,0.003	0.179,0.001
MD_Uncinate_fasciculus_Rlabel	0.209,0.000	0.109,0.030	-0.135,0.007	-0.072,0.164	0.164,0.001	-0.092,0.078	0.223,0.000	0.133,0.009	0.190,0.000	0.195,0.000	-0.141,0.007	0.141,0.007	0.155,0.003	0.163,0.001	0.042,0.452	0.078,0.145	0.111,0.035	0.116,0.028	0.097,0.070	-0.037,0.524	0.106,0.048	0.076,0.167	0.108,0.045	-0.043,0.466	0.111,0.041
MD_Uncinate_fasciculus_Llabel	0.160,0.001	0.127,0.011	-0.076,0.139	-0.104,0.041	-0.066,0.211	-0.130,0.011	-0.143,0.006	0.030,0.603	0.038,0.489	0.014,0.819	-0.045,0.414	0.045,0.414	0.027,0.626	0.008,0.893	0.034,0.545	0.042,0.460	-0.078,0.142	-0.096,0.071	0.053,0.352	-0.137,0.010	-0.095,0.076	0.036,0.548	-0.074,0.176	-0.048,0.412	-0.058,0.300
MD_Tapetum_R	0.483,0.000	0.351,0.000	-0.300,0.000	-0.286,0.000	0.182,0.000	-0.220,0.000	0.176,0.001	0.173,0.001	0.183,0.000	0.191,0.000	-0.181,0.000	0.181,0.000	0.185,0.000	0.180,0.000	0.247,0.000	0.242,0.000	0.171,0.001	0.169,0.001	0.191,0.000	-0.098,0.069	0.163,0.002	0.203,0.000	0.167,0.002	-0.183,0.001	0.172,0.001
MD_Tapetum_L	0.451,0.000	0.310,0.000	-0.236,0.000	-0.185,0.000	0.109,0.034	-0.160,0.002	0.108,0.036	0.153,0.003	0.182,0.000	0.175,0.001	-0.194,0.000	0.194,0.000	0.157,0.002	0.168,0.001	0.165,0.001	0.195,0.000	0.123,0.019	0.119,0.024	0.205,0.000	-0.089,0.099	0.103,0.055	0.155,0.003	0.131,0.015	-0.084,0.127	0.118,0.029
AD_Middle_cerebellar_peduncle	0.259,0.000	0.162,0.001	-0.183,0.000	-0.200,0.000	0.122,0.017	-0.112,0.029	0.096,0.062	0.137,0.007	0.133,0.009	0.155,0.002	-0.136,0.008	0.136,0.008	0.137,0.008	0.158,0.002	0.158,0.002	0.093,0.080	0.144,0.006	0.133,0.011	0.080,0.142	-0.166,0.002	0.096,0.074	0.079,0.151	0.145,0.007	-0.055,0.341	0.077,0.162
AD_Pontine_crossing_tract_a_part_of_MCP	0.117,0.017	0.063,0.221	-0.168,0.001	-0.131,0.010	0.023,0.677	-0.110,0.033	0.133,0.010	0.099,0.055	0.119,0.021	0.117,0.023	-0.076,0.153	0.076,0.153	0.070,0.196	0.087,0.102	0.078,0.145	0.057,0.298	0.082,0.126	0.085,0.113	0.016,0.787	-0.001,0.985	0.038,0.500	0.038,0.518	0.106,0.050	-0.065,0.255	0.052,0.352
AD_Genu_of_corpus_callosum	0.410,0.000	0.257,0.000	-0.242,0.000	-0.180,0.000	0.234,0.000	-0.168,0.001	0.254,0.000	0.249,0.000	0.242,0.000	0.244,0.000	-0.214,0.000	0.214,0.000	0.200,0.000	0.231,0.000	0.130,0.012	0.207,0.000	0.200,0.000	0.202,0.000	0.184,0.001	-0.059,0.290	0.207,0.000	0.166,0.002	0.183,0.001	-0.055,0.335	0.203,0.000
AD_Body_of_corpus_callosum	0.417,0.000	0.282,0.000	-0.261,0.000	-0.236,0.000	0.249,0.000	-0.201,0.000	0.255,0.000	0.252,0.000	0.222,0.000	0.234,0.000	-0.187,0.000	0.187,0.000	0.186,0.000	0.218,0.000	0.179,0.000	0.182,0.000	0.185,0.000	0.202,0.000	0.161,0.003	-0.146,0.006	0.210,0.000	0.164,0.002	0.148,0.006	-0.101,0.061	0.197,0.000
AD_Splenium_of_corpus_callosum	0.460,0.000	0.327,0.000	-0.296,0.000	-0.253,0.000	0.221,0.000	-0.216,0.000	0.218,0.000	0.193,0.000	0.201,0.000	0.160,0.002	-0.183,0.000	0.183,0.000	0.135,0.010	0.142,0.006	0.210,0.000	0.224,0.000	0.219,0.000	0.217,0.000	0.212,0.000	-0.132,0.012	0.216,0.000	0.207,0.000	0.181,0.001	-0.169,0.001	0.191,0.000
AD_Fornix_column_and_body_of_fornix	0.563,0.000	0.388,0.000	-0.278,0.000	-0.251,0.000	0.287,0.000	-0.219,0.000	0.304,0.000	0.280,0.000	0.273,0.000	0.286,0.000	-0.242,0.000	0.242,0.000	0.228,0.000	0.262,0.000	0.197,0.000	0.259,0.000	0.254,0.000	0.259,0.000	0.196,0.000	-0.145,0.006	0.247,0.000	0.204,0.000	0.227,0.000	-0.164,0.002	0.241,0.000
AD_Corticospinal_tract_Rlabel	0.383,0.000	0.223,0.000	-0.256,0.000	-0.283,0.000	0.097,0.060	-0.221,0.000	0.156,0.002	0.167,0.001	0.155,0.002	0.147,0.004	-0.224,0.000	0.224,0.000	0.181,0.000	0.127,0.014	0.208,0.000	0.089,0.094	0.147,0.005	0.159,0.002	-0.007,0.914	-0.187,0.000	0.128,0.016	0.012,0.844	0.138,0.011	-0.131,0.013	0.147,0.006
AD_Corticospinal_tract_Llabel	0.384,0.000	0.224,0.000	-0.260,0.000	-0.282,0.000	0.096,0.061	-0.185,0.000	0.171,0.001	0.230,0.000	0.204,0.000	0.239,0.000	-0.223,0.000	0.223,0.000	0.237,0.000	0.226,0.000	0.195,0.000	0.065,0.236	0.167,0.001	0.181,0.001	0.000,0.996	-0.191,0.000	0.127,0.017	0.003,0.967	0.158,0.003	-0.137,0.010	0.129,0.016
AD_Medial_lemniscus_R	0.010,0.855	-0.043,0.424	-0.011,0.856	0.036,0.506	0.059,0.263	0.007,0.912	0.135,0.008	0.027,0.639	0.040,0.470	0.019,0.750	-0.076,0.153	0.076,0.153	0.036,0.528	0.026,0.648	0.007,0.904	0.145,0.005	0.060,0.265	0.045,0.415	0.149,0.005	0.042,0.464	0.037,0.511	0.145,0.006	0.059,0.290	0.094,0.086	0.082,0.136
AD_Medial_lemniscus_L	0.022,0.675	-0.037,0.486	0.001,0.984	0.032,0.562	0.105,0.041	-0.003,0.969	0.187,0.000	0.026,0.653	0.089,0.087	0.059,0.278	-0.086,0.105	0.086,0.105	0.077,0.146	0.052,0.343	-0.031,0.579	0.095,0.071	0.138,0.008	0.133,0.012	0.079,0.146	0.035,0.547	0.100,0.062	0.102,0.059	0.136,0.012	0.042,0.482	0.154,0.004
AD_Inferior_cerebellar_peduncle_R	0.102,0.039	0.076,0.135	-0.098,0.056	-0.106,0.038	-0.030,0.584	-0.099,0.055	-0.046,0.396	0.034,0.545	0.026,0.649	0.044,0.430	-0.035,0.532	0.035,0.532	0.061,0.259	0.067,0.218	0.055,0.324	-0.014,0.817	0.023,0.685	0.018,0.754	-0.023,0.699	-0.115,0.031	-0.008,0.894	-0.062,0.269	0.039,0.487	0.020,0.767	0.037,0.508
AD_Inferior_cerebellar_peduncle_L	0.103,0.038	0.016,0.774	-0.027,0.623	-0.059,0.259	0.111,0.030	-0.057,0.283	0.106,0.040	0.072,0.172	0.110,0.034	0.111,0.033	-0.124,0.017	0.124,0.017	0.151,0.004	0.118,0.023	0.035,0.533	-0.004,0.950	0.083,0.118	0.101,0.058	-0.052,0.358	-0.070,0.200	0.095,0.076	-0.017,0.790	0.086,0.113	0.054,0.351	0.085,0.121
AD_Superior_cerebellar_peduncle_R	0.070,0.165	0.043,0.419	-0.041,0.442	-0.087,0.092	-0.039,0.476	-0.043,0.430	-0.017,0.769	0.004,0.944	0.064,0.231	0.035,0.541	-0.037,0.501	0.037,0.501	0.076,0.155	0.039,0.493	0.046,0.416	-0.025,0.677	0.021,0.717	0.030,0.600	-0.060,0.285	-0.027,0.644	-0.002,0.974	-0.012,0.849	0.021,0.720	-0.006,0.926	0.037,0.511
AD_Superior_cerebellar_peduncle_L	0.058,0.250	0.043,0.414	0.004,0.953	-0.036,0.512	0.029,0.591	-0.004,0.945	0.004,0.946	-0.023,0.690	0.033,0.551	-0.009,0.891	-0.020,0.728	0.020,0.728	0.047,0.391	0.004,0.949	-0.005,0.937	-0.061,0.271	0.021,0.717	0.023,0.697	-0.086,0.112	-0.016,0.781	0.001,0.992	-0.024,0.695	0.024,0.677	0.022,0.743	0.043,0.446
AD_Cerebral_peduncle_R	0.079,0.116	0.005,0.927	-0.114,0.024	-0.056,0.288	0.040,0.465	-0.045,0.414	0.069,0.190	0.099,0.055	0.062,0.245	0.063,0.243	-0.105,0.044	0.105,0.044	0.050,0.365	0.069,0.203	0.043,0.439	0.027,0.651	0.066,0.224	0.056,0.308	0.040,0.494	0.026,0.648	0.055,0.314	-0.044,0.447	0.050,0.376	0.011,0.867	0.056,0.311
AD_Cerebral_peduncle_L	-0.038,0.457	-0.019,0.727	0.008,0.889	-0.034,0.534	-0.002,0.977	-0.055,0.303	0.017,0.770	0.056,0.296	0.080,0.127	0.056,0.307	0.027,0.642	-0.027,0.642	0.027,0.625	0.028,0.623	-0.050,0.371	-0.037,0.523	0.020,0.727	0.015,0.797	-0.058,0.296	-0.032,0.580	0.003,0.966	-0.066,0.241	0.026,0.653	-0.027,0.680	0.028,0.632
AD_Anterior_limb_of_internal_capsule_R	0.325,0.000	0.162,0.001	-0.241,0.000	-0.213,0.000	0.107,0.038	-0.212,0.000	0.180,0.000	0.253,0.000	0.234,0.000	0.268,0.000	-0.230,0.000	0.230,0.000	0.217,0.000	0.248,0.000	0.147,0.004	0.056,0.315	0.158,0.003	0.163,0.002	0.020,0.742	-0.104,0.053	0.129,0.015	0.065,0.243	0.158,0.003	-0.153,0.004	0.169,0.002
AD_Anterior_limb_of_internal_capsule_L	0.350,0.000	0.236,0.000	-0.248,0.000	-0.262,0.000	0.169,0.001	-0.288,0.000	0.185,0.000	0.277,0.000	0.248,0.000	0.282,0.000	-0.158,0.002	0.158,0.002	0.206,0.000	0.251,0.000	0.165,0.001	0.100,0.059	0.226,0.000	0.219,0.000	0.075,0.172	-0.189,0.000	0.170,0.001	0.080,0.149	0.210,0.000	-0.232,0.000	0.198,0.000
AD_Posterior_limb_of_internal_capsule_R	0.202,0.000	0.123,0.014	-0.156,0.002	-0.112,0.028	0.150,0.003	-0.125,0.014	0.153,0.003	0.133,0.009	0.121,0.019	0.141,0.006	-0.111,0.034	0.111,0.034	0.169,0.001	0.120,0.021	0.046,0.412	0.109,0.038	0.132,0.012	0.130,0.014	0.080,0.144	-0.046,0.419	0.104,0.052	0.101,0.062	0.098,0.069	-0.063,0.270	0.142,0.008
AD_Posterior_limb_of_internal_capsule_L	0.283,0.000	0.232,0.000	-0.149,0.003	-0.174,0.000	0.172,0.001	-0.162,0.001	0.139,0.007	0.175,0.001	0.181,0.000	0.201,0.000	-0.069,0.198	0.069,0.198	0.199,0.000	0.176,0.001	0.042,0.454	0.083,0.120	0.168,0.001	0.168,0.001	0.049,0.397	-0.118,0.027	0.121,0.023	0.070,0.209	0.162,0.003	-0.116,0.029	0.187,0.000
AD_Retrolenticular_part_of_internal_capsule_R	0.535,0.000	0.361,0.000	-0.353,0.000	-0.320,0.000	0.239,0.000	-0.274,0.000	0.242,0.000	0.305,0.000	0.273,0.000	0.287,0.000	-0.241,0.000	0.241,0.000	0.287,0.000	0.253,0.000	0.245,0.000	0.283,0.000	0.246,0.000	0.235,0.000	0.214,0.000	-0.120,0.024	0.204,0.000	0.239,0.000	0.211,0.000	-0.162,0.002	0.220,0.000
AD_Retrolenticular_part_of_internal_capsule_L	0.527,0.000	0.369,0.000	-0.330,0.000	-0.328,0.000	0.311,0.000	-0.284,0.000	0.298,0.000	0.305,0.000	0.269,0.000	0.277,0.000	-0.218,0.000	0.218,0.000	0.269,0.000	0.257,0.000	0.229,0.000	0.238,0.000	0.308,0.000	0.302,0.000	0.157,0.003	-0.146,0.006	0.261,0.000	0.198,0.000	0.292,0.000	-0.193,0.000	0.265,0.000
AD_Anterior_corona_radiata_R	0.510,0.000	0.325,0.000	-0.340,0.000	-0.312,0.000	0.217,0.000	-0.313,0.000	0.205,0.000	0.296,0.000	0.293,0.000	0.289,0.000	-0.258,0.000	0.258,0.000	0.252,0.000	0.262,0.000	0.235,0.000	0.288,0.000	0.206,0.000	0.208,0.000	0.223,0.000	-0.203,0.000	0.199,0.000	0.244,0.000	0.182,0.001	-0.172,0.001	0.218,0.000
AD_Anterior_corona_radiata_L	0.417,0.000	0.265,0.000	-0.259,0.000	-0.264,0.000	0.234,0.000	-0.252,0.000	0.201,0.000	0.226,0.000	0.230,0.000	0.215,0.000	-0.212,0.000	0.212,0.000	0.201,0.000	0.195,0.000	0.203,0.000	0.228,0.000	0.190,0.000	0.178,0.001	0.180,0.001	-0.181,0.001	0.161,0.002	0.180,0.001	0.181,0.001	-0.155,0.003	0.173,0.001
AD_Superior_corona_radiata_R	0.442,0.000	0.266,0.000	-0.307,0.000	-0.275,0.000	0.233,0.000	-0.270,0.000	0.215,0.000	0.253,0.000	0.267,0.000	0.258,0.000	-0.246,0.000	0.246,0.000	0.246,0.000	0.226,0.000	0.217,0.000	0.277,0.000	0.220,0.000	0.222,0.000	0.199,0.000	-0.153,0.004	0.187,0.000	0.255,0.000	0.194,0.000	-0.167,0.002	0.208,0.000
AD_Superior_corona_radiata_L	0.460,0.000	0.330,0.000	-0.298,0.000	-0.300,0.000	0.240,0.000	-0.293,0.000	0.228,0.000	0.273,0.000	0.268,0.000	0.262,0.000	-0.179,0.000	0.179,0.000	0.241,0.000	0.236,0.000	0.227,0.000	0.250,0.000	0.246,0.000	0.246,0.000	0.158,0.003	-0.155,0.003	0.199,0.000	0.202,0.000	0.229,0.000	-0.159,0.003	0.229,0.000
AD_Posterior_corona_radiata_R	0.505,0.000	0.367,0.000	-0.325,0.000	-0.311,0.000	0.255,0.000	-0.261,0.000	0.249,0.000	0.215,0.000	0.232,0.000	0.206,0.000	-0.189,0.000	0.189,0.000	0.212,0.000	0.179,0.000	0.243,0.000	0.305,0.000	0.241,0.000	0.242,0.000	0.252,0.000	-0.142,0.007	0.216,0.000	0.275,0.000	0.213,0.000	-0.206,0.000	0.227,0.000
AD_Posterior_corona_radiata_L	0.500,0.000	0.349,0.000	-0.292,0.000	-0.268,0.000	0.250,0.000	-0.245,0.000	0.251,0.000	0.254,0.000	0.240,0.000	0.229,0.000	-0.208,0.000	0.208,0.000	0.211,0.000	0.210,0.000	0.235,0.000	0.290,0.000	0.228,0.000	0.233,0.000	0.212,0.000	-0.101,0.060	0.220,0.000	0.250,0.000	0.197,0.000	-0.163,0.002	0.231,0.000
AD_Posterior_thalamic_radiation_include_optic_radiation_R	0.417,0.000	0.267,0.000	-0.290,0.000	-0.259,0.000	0.186,0.000	-0.216,0.000	0.206,0.000	0.185,0.000	0.265,0.000	0.227,0.000	-0.209,0.000	0.209,0.000	0.205,0.000	0.200,0.000	0.241,0.000	0.198,0.000	0.201,0.000	0.210,0.000	0.167,0.002	-0.139,0.008	0.209,0.000	0.187,0.000	0.191,0.000	-0.184,0.001	0.185,0.001
AD_Posterior_thalamic_radiation_include_optic_radiation_L	0.408,0.000	0.250,0.000	-0.251,0.000	-0.199,0.000	0.193,0.000	-0.171,0.001	0.241,0.000	0.197,0.000	0.225,0.000	0.213,0.000	-0.221,0.000	0.221,0.000	0.195,0.000	0.198,0.000	0.220,0.000	0.159,0.002	0.237,0.000	0.242,0.000	0.107,0.045	-0.070,0.205	0.251,0.000	0.116,0.030	0.196,0.000	-0.141,0.008	0.209,0.000
AD_Sagittal_stratum_include_inferior_longitidinal_fasciculus_and	0.507,0.000	0.337,0.000	-0.307,0.000	-0.281,0.000	0.249,0.000	-0.283,0.000	0.252,0.000	0.267,0.000	0.297,0.000	0.294,0.000	-0.235,0.000	0.235,0.000	0.252,0.000	0.251,0.000	0.245,0.000	0.188,0.000	0.270,0.000	0.267,0.000	0.190,0.000	-0.127,0.016	0.237,0.000	0.172,0.001	0.255,0.000	-0.178,0.001	0.247,0.000
AD_Sagittal_stratum_include_inferior_longitidinal_fasciculus_a_A	0.475,0.000	0.341,0.000	-0.267,0.000	-0.275,0.000	0.268,0.000	-0.253,0.000	0.274,0.000	0.289,0.000	0.258,0.000	0.266,0.000	-0.185,0.000	0.185,0.000	0.236,0.000	0.239,0.000	0.218,0.000	0.183,0.000	0.300,0.000	0.296,0.000	0.150,0.005	-0.120,0.024	0.267,0.000	0.168,0.002	0.287,0.000	-0.160,0.002	0.272,0.000
AD_External_capsule_R	0.447,0.000	0.238,0.000	-0.273,0.000	-0.250,0.000	0.183,0.000	-0.283,0.000	0.223,0.000	0.280,0.000	0.297,0.000	0.329,0.000	-0.294,0.000	0.294,0.000	0.255,0.000	0.283,0.000	0.202,0.000	0.139,0.007	0.216,0.000	0.224,0.000	0.095,0.079	-0.182,0.000	0.184,0.001	0.136,0.010	0.205,0.000	-0.175,0.001	0.205,0.000
AD_External_capsule_L	0.383,0.000	0.223,0.000	-0.227,0.000	-0.263,0.000	0.163,0.001	-0.278,0.000	0.132,0.010	0.225,0.000	0.208,0.000	0.245,0.000	-0.223,0.000	0.223,0.000	0.214,0.000	0.213,0.000	0.173,0.001	0.090,0.091	0.183,0.000	0.171,0.001	0.064,0.246	-0.242,0.000	0.116,0.030	0.082,0.139	0.203,0.000	-0.187,0.000	0.152,0.004
AD_Cingulum_cingulate_gyrus_Rlabel	0.205,0.000	0.097,0.055	-0.133,0.008	-0.074,0.152	0.055,0.307	-0.112,0.030	0.057,0.290	0.124,0.016	0.156,0.002	0.119,0.021	-0.152,0.003	0.152,0.003	0.061,0.260	0.076,0.160	0.092,0.082	0.063,0.253	0.117,0.026	0.124,0.019	0.060,0.283	-0.086,0.113	0.135,0.011	0.003,0.973	0.074,0.175	-0.037,0.549	0.086,0.114
AD_Cingulum_cingulate_gyrus_Llabel	0.162,0.001	0.086,0.090	-0.134,0.007	-0.092,0.072	0.070,0.178	-0.120,0.019	0.099,0.055	0.149,0.003	0.137,0.007	0.159,0.002	-0.107,0.041	0.107,0.041	0.116,0.027	0.145,0.005	0.083,0.121	-0.019,0.750	0.096,0.070	0.128,0.015	-0.046,0.424	-0.135,0.010	0.151,0.004	-0.073,0.191	0.046,0.407	-0.037,0.541	0.136,0.011
AD_Cingulum_hippocampus_Rlabel	0.430,0.000	0.319,0.000	-0.320,0.000	-0.307,0.000	0.175,0.001	-0.280,0.000	0.209,0.000	0.220,0.000	0.179,0.000	0.199,0.000	-0.153,0.003	0.153,0.003	0.158,0.002	0.177,0.001	0.244,0.000	0.144,0.005	0.190,0.000	0.190,0.000	0.159,0.003	-0.158,0.003	0.170,0.001	0.175,0.001	0.150,0.006	-0.219,0.000	0.169,0.001
AD_Cingulum_hippocampus_Llabel	0.466,0.000	0.360,0.000	-0.273,0.000	-0.333,0.000	0.280,0.000	-0.317,0.000	0.260,0.000	0.221,0.000	0.206,0.000	0.218,0.000	-0.144,0.005	0.144,0.005	0.195,0.000	0.206,0.000	0.247,0.000	0.160,0.002	0.258,0.000	0.259,0.000	0.182,0.001	-0.163,0.002	0.230,0.000	0.201,0.000	0.229,0.000	-0.276,0.000	0.217,0.000
AD_Fornix_cres__Stria_terminalis_can_not_be_resolved_with_curren	0.481,0.000	0.350,0.000	-0.319,0.000	-0.305,0.000	0.235,0.000	-0.237,0.000	0.267,0.000	0.268,0.000	0.266,0.000	0.250,0.000	-0.180,0.000	0.180,0.000	0.195,0.000	0.218,0.000	0.217,0.000	0.263,0.000	0.259,0.000	0.248,0.000	0.175,0.001	-0.077,0.156	0.204,0.000	0.238,0.000	0.249,0.000	-0.192,0.000	0.223,0.000
AD_Fornix_cres__Stria_terminalis_can_not_be_resolved_with_curr_A	0.490,0.000	0.353,0.000	-0.318,0.000	-0.349,0.000	0.246,0.000	-0.258,0.000	0.257,0.000	0.252,0.000	0.267,0.000	0.240,0.000	-0.187,0.000	0.187,0.000	0.225,0.000	0.223,0.000	0.227,0.000	0.265,0.000	0.264,0.000	0.265,0.000	0.189,0.000	-0.157,0.003	0.220,0.000	0.224,0.000	0.251,0.000	-0.228,0.000	0.242,0.000
AD_Superior_longitudinal_fasciculus_Rlabel	0.456,0.000	0.274,0.000	-0.318,0.000	-0.234,0.000	0.167,0.001	-0.247,0.000	0.224,0.000	0.192,0.000	0.233,0.000	0.220,0.000	-0.255,0.000	0.255,0.000	0.216,0.000	0.176,0.001	0.212,0.000	0.208,0.000	0.251,0.000	0.255,0.000	0.189,0.000	-0.126,0.017	0.234,0.000	0.209,0.000	0.197,0.000	-0.140,0.008	0.214,0.000
AD_Superior_longitudinal_fasciculus_Llabel	0.496,0.000	0.328,0.000	-0.289,0.000	-0.251,0.000	0.246,0.000	-0.270,0.000	0.261,0.000	0.238,0.000	0.279,0.000	0.241,0.000	-0.234,0.000	0.234,0.000	0.219,0.000	0.206,0.000	0.239,0.000	0.202,0.000	0.249,0.000	0.247,0.000	0.135,0.011	-0.159,0.002	0.220,0.000	0.177,0.001	0.226,0.000	-0.172,0.001	0.211,0.000
AD_Superior_frontooccipital_fasciculus_could_be_a_part_of_anteri	0.451,0.000	0.285,0.000	-0.320,0.000	-0.317,0.000	0.185,0.000	-0.277,0.000	0.184,0.000	0.293,0.000	0.264,0.000	0.281,0.000	-0.232,0.000	0.232,0.000	0.240,0.000	0.265,0.000	0.270,0.000	0.231,0.000	0.194,0.000	0.197,0.000	0.150,0.005	-0.145,0.006	0.157,0.003	0.184,0.001	0.172,0.001	-0.192,0.000	0.182,0.001
AD_Superior_frontooccipital_fasciculus_could_be_a_part_of_ante_A	0.393,0.000	0.294,0.000	-0.279,0.000	-0.282,0.000	0.191,0.000	-0.234,0.000	0.179,0.001	0.224,0.000	0.217,0.000	0.205,0.000	-0.136,0.009	0.136,0.009	0.184,0.000	0.184,0.000	0.199,0.000	0.226,0.000	0.177,0.001	0.179,0.001	0.123,0.021	-0.112,0.036	0.146,0.006	0.152,0.004	0.165,0.002	-0.136,0.010	0.166,0.002
AD_Uncinate_fasciculus_Rlabel	0.135,0.006	0.054,0.302	-0.066,0.202	0.017,0.765	0.123,0.016	-0.025,0.653	0.218,0.000	0.074,0.162	0.166,0.001	0.166,0.001	-0.115,0.028	0.115,0.028	0.123,0.019	0.129,0.012	-0.022,0.700	0.013,0.832	0.107,0.042	0.112,0.035	0.071,0.192	0.040,0.480	0.093,0.082	0.027,0.656	0.100,0.064	0.002,0.985	0.109,0.043
AD_Uncinate_fasciculus_Llabel	0.062,0.219	0.061,0.240	0.002,0.967	-0.002,0.976	-0.094,0.069	-0.056,0.297	-0.122,0.017	-0.030,0.592	0.020,0.731	-0.021,0.721	0.000,0.994	0.000,0.994	-0.027,0.629	-0.028,0.630	-0.047,0.400	-0.020,0.730	-0.079,0.140	-0.099,0.062	0.042,0.465	-0.069,0.208	-0.096,0.073	0.002,0.978	-0.085,0.118	0.012,0.854	-0.063,0.254
AD_Tapetum_R	0.431,0.000	0.316,0.000	-0.258,0.000	-0.245,0.000	0.142,0.005	-0.190,0.000	0.145,0.005	0.128,0.013	0.133,0.009	0.153,0.003	-0.158,0.002	0.158,0.002	0.160,0.002	0.148,0.004	0.217,0.000	0.205,0.000	0.134,0.011	0.135,0.010	0.149,0.005	-0.077,0.157	0.130,0.014	0.166,0.002	0.138,0.011	-0.156,0.003	0.140,0.009
AD_Tapetum_L	0.400,0.000	0.267,0.000	-0.208,0.000	-0.150,0.003	0.072,0.167	-0.128,0.012	0.078,0.139	0.125,0.015	0.149,0.003	0.150,0.003	-0.185,0.000	0.185,0.000	0.143,0.006	0.148,0.004	0.148,0.004	0.158,0.002	0.089,0.095	0.087,0.107	0.178,0.001	-0.069,0.211	0.071,0.194	0.120,0.025	0.097,0.073	-0.057,0.318	0.085,0.121
RD_Middle_cerebellar_peduncle	0.378,0.000	0.239,0.000	-0.260,0.000	-0.271,0.000	0.199,0.000	-0.201,0.000	0.143,0.006	0.218,0.000	0.216,0.000	0.228,0.000	-0.193,0.000	0.193,0.000	0.200,0.000	0.225,0.000	0.219,0.000	0.189,0.000	0.184,0.000	0.170,0.001	0.165,0.002	-0.215,0.000	0.140,0.008	0.161,0.002	0.181,0.001	-0.111,0.038	0.121,0.025
RD_Pontine_crossing_tract_a_part_of_MCP	0.231,0.000	0.110,0.030	-0.231,0.000	-0.219,0.000	0.070,0.184	-0.230,0.000	0.130,0.012	0.155,0.002	0.165,0.001	0.172,0.001	-0.172,0.001	0.172,0.001	0.123,0.019	0.139,0.007	0.150,0.003	0.141,0.006	0.113,0.031	0.109,0.040	0.080,0.140	-0.095,0.076	0.065,0.233	0.110,0.040	0.130,0.016	-0.129,0.015	0.086,0.116
RD_Genu_of_corpus_callosum	0.513,0.000	0.335,0.000	-0.301,0.000	-0.270,0.000	0.229,0.000	-0.241,0.000	0.208,0.000	0.277,0.000	0.262,0.000	0.267,0.000	-0.248,0.000	0.248,0.000	0.222,0.000	0.253,0.000	0.198,0.000	0.241,0.000	0.197,0.000	0.194,0.000	0.212,0.000	-0.136,0.010	0.191,0.000	0.196,0.000	0.186,0.001	-0.125,0.018	0.195,0.000
RD_Body_of_corpus_callosum	0.542,0.000	0.369,0.000	-0.346,0.000	-0.333,0.000	0.263,0.000	-0.277,0.000	0.223,0.000	0.307,0.000	0.276,0.000	0.294,0.000	-0.240,0.000	0.240,0.000	0.251,0.000	0.277,0.000	0.245,0.000	0.235,0.000	0.202,0.000	0.207,0.000	0.201,0.000	-0.210,0.000	0.208,0.000	0.197,0.000	0.172,0.001	-0.154,0.003	0.206,0.000
RD_Splenium_of_corpus_callosum	0.531,0.000	0.378,0.000	-0.351,0.000	-0.368,0.000	0.214,0.000	-0.303,0.000	0.150,0.004	0.288,0.000	0.263,0.000	0.247,0.000	-0.211,0.000	0.211,0.000	0.227,0.000	0.233,0.000	0.283,0.000	0.329,0.000	0.173,0.001	0.171,0.001	0.268,0.000	-0.213,0.000	0.166,0.002	0.273,0.000	0.162,0.003	-0.224,0.000	0.165,0.002
RD_Fornix_column_and_body_of_fornix	0.543,0.000	0.357,0.000	-0.289,0.000	-0.264,0.000	0.298,0.000	-0.229,0.000	0.285,0.000	0.257,0.000	0.259,0.000	0.267,0.000	-0.259,0.000	0.259,0.000	0.231,0.000	0.243,0.000	0.194,0.000	0.258,0.000	0.248,0.000	0.255,0.000	0.183,0.001	-0.143,0.007	0.244,0.000	0.213,0.000	0.219,0.000	-0.165,0.002	0.234,0.000
RD_Corticospinal_tract_Rlabel	0.410,0.000	0.234,0.000	-0.272,0.000	-0.306,0.000	0.139,0.006	-0.226,0.000	0.162,0.002	0.180,0.000	0.185,0.000	0.162,0.001	-0.247,0.000	0.247,0.000	0.184,0.000	0.135,0.009	0.223,0.000	0.128,0.014	0.161,0.002	0.179,0.001	0.037,0.530	-0.194,0.000	0.154,0.004	0.055,0.334	0.152,0.005	-0.166,0.002	0.165,0.002
RD_Corticospinal_tract_Llabel	0.408,0.000	0.236,0.000	-0.288,0.000	-0.322,0.000	0.140,0.006	-0.210,0.000	0.158,0.002	0.226,0.000	0.213,0.000	0.235,0.000	-0.241,0.000	0.241,0.000	0.230,0.000	0.217,0.000	0.224,0.000	0.104,0.048	0.167,0.001	0.184,0.000	0.036,0.540	-0.207,0.000	0.143,0.007	0.030,0.623	0.157,0.004	-0.168,0.002	0.136,0.012
RD_Medial_lemniscus_R	0.279,0.000	0.225,0.000	-0.173,0.001	-0.178,0.000	0.119,0.021	-0.119,0.020	0.086,0.101	0.145,0.004	0.160,0.002	0.106,0.042	-0.072,0.177	0.072,0.177	0.111,0.034	0.092,0.083	0.156,0.002	0.335,0.000	0.079,0.140	0.072,0.187	0.304,0.000	-0.076,0.167	0.074,0.171	0.306,0.000	0.083,0.125	-0.113,0.035	0.074,0.178
RD_Medial_lemniscus_L	0.250,0.000	0.197,0.000	-0.185,0.000	-0.198,0.000	0.123,0.016	-0.132,0.010	0.075,0.151	0.207,0.000	0.204,0.000	0.174,0.001	-0.072,0.178	0.072,0.178	0.148,0.004	0.160,0.002	0.140,0.006	0.268,0.000	0.082,0.123	0.085,0.112	0.237,0.000	-0.100,0.063	0.055,0.313	0.216,0.000	0.106,0.050	-0.125,0.019	0.072,0.189
RD_Inferior_cerebellar_peduncle_R	0.239,0.000	0.176,0.000	-0.198,0.000	-0.197,0.000	0.048,0.368	-0.184,0.000	0.026,0.645	0.118,0.021	0.109,0.036	0.120,0.020	-0.088,0.097	0.088,0.097	0.117,0.026	0.130,0.012	0.133,0.010	0.069,0.208	0.092,0.082	0.087,0.104	0.063,0.252	-0.158,0.003	0.060,0.271	0.006,0.922	0.106,0.049	-0.058,0.314	0.097,0.075
RD_Inferior_cerebellar_peduncle_L	0.186,0.000	0.083,0.103	-0.098,0.055	-0.113,0.026	0.186,0.000	-0.098,0.059	0.154,0.003	0.139,0.006	0.179,0.000	0.175,0.001	-0.145,0.005	0.145,0.005	0.187,0.000	0.171,0.001	0.076,0.158	0.063,0.253	0.133,0.011	0.143,0.006	0.029,0.619	-0.082,0.132	0.139,0.009	0.044,0.446	0.142,0.008	0.005,0.948	0.111,0.041
RD_Superior_cerebellar_peduncle_R	0.155,0.001	0.108,0.033	-0.133,0.008	-0.182,0.000	0.052,0.332	-0.136,0.007	0.011,0.850	0.051,0.352	0.131,0.011	0.082,0.120	-0.066,0.219	0.066,0.219	0.136,0.009	0.086,0.106	0.115,0.029	0.083,0.121	0.077,0.148	0.081,0.132	0.031,0.592	-0.092,0.089	0.046,0.405	0.101,0.062	0.073,0.181	-0.049,0.405	0.090,0.098
RD_Superior_cerebellar_peduncle_L	0.112,0.023	0.094,0.063	-0.045,0.400	-0.098,0.056	0.064,0.223	-0.072,0.175	-0.029,0.609	0.000,0.995	0.056,0.298	-0.002,0.978	-0.024,0.679	0.024,0.679	0.071,0.183	0.012,0.832	0.048,0.395	0.013,0.830	0.024,0.678	0.024,0.687	-0.018,0.761	-0.059,0.290	0.003,0.967	0.044,0.450	0.022,0.714	-0.007,0.915	0.052,0.354
RD_Cerebral_peduncle_R	0.332,0.000	0.194,0.000	-0.266,0.000	-0.267,0.000	0.134,0.008	-0.225,0.000	0.096,0.063	0.182,0.000	0.168,0.001	0.148,0.004	-0.194,0.000	0.194,0.000	0.117,0.025	0.138,0.008	0.216,0.000	0.162,0.002	0.108,0.041	0.102,0.054	0.144,0.007	-0.148,0.005	0.089,0.100	0.090,0.099	0.114,0.035	-0.147,0.005	0.098,0.071
RD_Cerebral_peduncle_L	0.356,0.000	0.282,0.000	-0.278,0.000	-0.352,0.000	0.145,0.004	-0.308,0.000	0.057,0.293	0.218,0.000	0.218,0.000	0.201,0.000	-0.099,0.058	0.099,0.058	0.140,0.007	0.174,0.001	0.231,0.000	0.146,0.005	0.091,0.086	0.088,0.103	0.101,0.060	-0.245,0.000	0.067,0.219	0.105,0.052	0.121,0.025	-0.229,0.000	0.099,0.069
RD_Anterior_limb_of_internal_capsule_R	0.435,0.000	0.242,0.000	-0.307,0.000	-0.310,0.000	0.172,0.001	-0.288,0.000	0.148,0.004	0.271,0.000	0.252,0.000	0.270,0.000	-0.271,0.000	0.271,0.000	0.226,0.000	0.249,0.000	0.231,0.000	0.137,0.008	0.156,0.003	0.154,0.003	0.080,0.142	-0.195,0.000	0.130,0.014	0.136,0.010	0.154,0.004	-0.221,0.000	0.150,0.005
RD_Anterior_limb_of_internal_capsule_L	0.451,0.000	0.303,0.000	-0.315,0.000	-0.358,0.000	0.191,0.000	-0.328,0.000	0.140,0.007	0.278,0.000	0.246,0.000	0.269,0.000	-0.206,0.000	0.206,0.000	0.198,0.000	0.240,0.000	0.245,0.000	0.169,0.001	0.210,0.000	0.200,0.000	0.109,0.042	-0.261,0.000	0.156,0.003	0.132,0.013	0.208,0.000	-0.270,0.000	0.180,0.001
RD_Posterior_limb_of_internal_capsule_R	0.407,0.000	0.261,0.000	-0.289,0.000	-0.295,0.000	0.198,0.000	-0.267,0.000	0.137,0.008	0.224,0.000	0.216,0.000	0.208,0.000	-0.203,0.000	0.203,0.000	0.193,0.000	0.190,0.000	0.224,0.000	0.207,0.000	0.148,0.005	0.143,0.006	0.161,0.003	-0.211,0.000	0.131,0.013	0.166,0.002	0.134,0.013	-0.191,0.000	0.138,0.010
RD_Posterior_limb_of_internal_capsule_L	0.406,0.000	0.288,0.000	-0.267,0.000	-0.320,0.000	0.197,0.000	-0.248,0.000	0.105,0.042	0.221,0.000	0.218,0.000	0.196,0.000	-0.163,0.002	0.163,0.002	0.170,0.001	0.182,0.000	0.214,0.000	0.175,0.001	0.129,0.014	0.129,0.015	0.136,0.011	-0.245,0.000	0.115,0.032	0.127,0.017	0.136,0.012	-0.202,0.000	0.129,0.016
RD_Retrolenticular_part_of_internal_capsule_R	0.497,0.000	0.335,0.000	-0.339,0.000	-0.344,0.000	0.247,0.000	-0.288,0.000	0.201,0.000	0.309,0.000	0.269,0.000	0.280,0.000	-0.224,0.000	0.224,0.000	0.271,0.000	0.259,0.000	0.259,0.000	0.292,0.000	0.210,0.000	0.208,0.000	0.236,0.000	-0.207,0.000	0.195,0.000	0.240,0.000	0.178,0.001	-0.201,0.000	0.207,0.000
RD_Retrolenticular_part_of_internal_capsule_L	0.490,0.000	0.311,0.000	-0.330,0.000	-0.337,0.000	0.321,0.000	-0.269,0.000	0.270,0.000	0.286,0.000	0.271,0.000	0.262,0.000	-0.249,0.000	0.249,0.000	0.254,0.000	0.248,0.000	0.263,0.000	0.262,0.000	0.237,0.000	0.236,0.000	0.184,0.001	-0.187,0.000	0.227,0.000	0.211,0.000	0.215,0.000	-0.210,0.000	0.219,0.000
RD_Anterior_corona_radiata_R	0.425,0.000	0.261,0.000	-0.278,0.000	-0.271,0.000	0.231,0.000	-0.244,0.000	0.175,0.001	0.227,0.000	0.229,0.000	0.213,0.000	-0.229,0.000	0.229,0.000	0.206,0.000	0.200,0.000	0.199,0.000	0.263,0.000	0.160,0.002	0.151,0.004	0.218,0.000	-0.181,0.001	0.147,0.006	0.223,0.000	0.145,0.007	-0.154,0.003	0.159,0.003
RD_Anterior_corona_radiata_L	0.481,0.000	0.310,0.000	-0.300,0.000	-0.306,0.000	0.238,0.000	-0.286,0.000	0.208,0.000	0.261,0.000	0.252,0.000	0.255,0.000	-0.238,0.000	0.238,0.000	0.235,0.000	0.233,0.000	0.237,0.000	0.271,0.000	0.215,0.000	0.201,0.000	0.215,0.000	-0.204,0.000	0.179,0.001	0.211,0.000	0.201,0.000	-0.185,0.000	0.189,0.000
RD_Superior_corona_radiata_R	0.487,0.000	0.302,0.000	-0.325,0.000	-0.320,0.000	0.244,0.000	-0.303,0.000	0.184,0.000	0.277,0.000	0.284,0.000	0.265,0.000	-0.258,0.000	0.258,0.000	0.239,0.000	0.243,0.000	0.254,0.000	0.298,0.000	0.196,0.000	0.196,0.000	0.240,0.000	-0.225,0.000	0.180,0.001	0.263,0.000	0.178,0.001	-0.206,0.000	0.197,0.000
RD_Superior_corona_radiata_L	0.537,0.000	0.378,0.000	-0.356,0.000	-0.367,0.000	0.256,0.000	-0.329,0.000	0.218,0.000	0.316,0.000	0.304,0.000	0.288,0.000	-0.219,0.000	0.219,0.000	0.255,0.000	0.266,0.000	0.272,0.000	0.299,0.000	0.235,0.000	0.235,0.000	0.219,0.000	-0.239,0.000	0.204,0.000	0.239,0.000	0.219,0.000	-0.213,0.000	0.224,0.000
RD_Posterior_corona_radiata_R	0.494,0.000	0.354,0.000	-0.330,0.000	-0.329,0.000	0.254,0.000	-0.269,0.000	0.204,0.000	0.243,0.000	0.265,0.000	0.231,0.000	-0.193,0.000	0.193,0.000	0.220,0.000	0.208,0.000	0.252,0.000	0.317,0.000	0.208,0.000	0.208,0.000	0.273,0.000	-0.193,0.000	0.193,0.000	0.283,0.000	0.183,0.001	-0.210,0.000	0.201,0.000
RD_Posterior_corona_radiata_L	0.519,0.000	0.363,0.000	-0.330,0.000	-0.319,0.000	0.257,0.000	-0.272,0.000	0.237,0.000	0.278,0.000	0.273,0.000	0.248,0.000	-0.215,0.000	0.215,0.000	0.220,0.000	0.228,0.000	0.264,0.000	0.332,0.000	0.225,0.000	0.226,0.000	0.259,0.000	-0.165,0.002	0.216,0.000	0.281,0.000	0.197,0.000	-0.198,0.000	0.224,0.000
RD_Posterior_thalamic_radiation_include_optic_radiation_R	0.424,0.000	0.266,0.000	-0.311,0.000	-0.281,0.000	0.225,0.000	-0.231,0.000	0.200,0.000	0.236,0.000	0.271,0.000	0.242,0.000	-0.221,0.000	0.221,0.000	0.222,0.000	0.221,0.000	0.247,0.000	0.281,0.000	0.197,0.000	0.201,0.000	0.237,0.000	-0.147,0.005	0.196,0.000	0.253,0.000	0.183,0.001	-0.166,0.002	0.186,0.000
RD_Posterior_thalamic_radiation_include_optic_radiation_L	0.422,0.000	0.271,0.000	-0.277,0.000	-0.256,0.000	0.217,0.000	-0.205,0.000	0.205,0.000	0.230,0.000	0.226,0.000	0.219,0.000	-0.210,0.000	0.210,0.000	0.211,0.000	0.215,0.000	0.253,0.000	0.223,0.000	0.209,0.000	0.211,0.000	0.149,0.005	-0.119,0.025	0.212,0.000	0.170,0.001	0.180,0.001	-0.173,0.001	0.188,0.000
RD_Sagittal_stratum_include_inferior_longitidinal_fasciculus_and	0.531,0.000	0.350,0.000	-0.345,0.000	-0.332,0.000	0.279,0.000	-0.314,0.000	0.260,0.000	0.302,0.000	0.295,0.000	0.309,0.000	-0.252,0.000	0.252,0.000	0.262,0.000	0.272,0.000	0.286,0.000	0.256,0.000	0.275,0.000	0.272,0.000	0.225,0.000	-0.180,0.001	0.247,0.000	0.230,0.000	0.250,0.000	-0.209,0.000	0.259,0.000
RD_Sagittal_stratum_include_inferior_longitidinal_fasciculus_a_A	0.508,0.000	0.349,0.000	-0.310,0.000	-0.317,0.000	0.282,0.000	-0.289,0.000	0.259,0.000	0.298,0.000	0.267,0.000	0.277,0.000	-0.221,0.000	0.221,0.000	0.256,0.000	0.253,0.000	0.248,0.000	0.228,0.000	0.276,0.000	0.272,0.000	0.179,0.001	-0.163,0.002	0.242,0.000	0.205,0.000	0.267,0.000	-0.192,0.000	0.256,0.000
RD_External_capsule_R	0.488,0.000	0.271,0.000	-0.313,0.000	-0.328,0.000	0.215,0.000	-0.318,0.000	0.202,0.000	0.282,0.000	0.294,0.000	0.314,0.000	-0.304,0.000	0.304,0.000	0.250,0.000	0.274,0.000	0.258,0.000	0.170,0.001	0.210,0.000	0.214,0.000	0.124,0.020	-0.253,0.000	0.182,0.001	0.159,0.003	0.206,0.000	-0.215,0.000	0.202,0.000
RD_External_capsule_L	0.380,0.000	0.215,0.000	-0.259,0.000	-0.321,0.000	0.152,0.003	-0.279,0.000	0.092,0.077	0.222,0.000	0.196,0.000	0.230,0.000	-0.232,0.000	0.232,0.000	0.211,0.000	0.201,0.000	0.215,0.000	0.104,0.049	0.152,0.004	0.139,0.008	0.072,0.189	-0.284,0.000	0.090,0.093	0.086,0.116	0.177,0.001	-0.212,0.000	0.122,0.024
RD_Cingulum_cingulate_gyrus_Rlabel	0.474,0.000	0.327,0.000	-0.307,0.000	-0.321,0.000	0.166,0.001	-0.274,0.000	0.104,0.043	0.203,0.000	0.200,0.000	0.174,0.001	-0.202,0.000	0.202,0.000	0.172,0.001	0.153,0.003	0.249,0.000	0.186,0.000	0.120,0.022	0.125,0.018	0.163,0.002	-0.250,0.000	0.131,0.014	0.138,0.009	0.095,0.079	-0.188,0.000	0.142,0.008
RD_Cingulum_cingulate_gyrus_Llabel	0.544,0.000	0.410,0.000	-0.339,0.000	-0.350,0.000	0.171,0.001	-0.341,0.000	0.119,0.020	0.242,0.000	0.239,0.000	0.223,0.000	-0.183,0.000	0.183,0.000	0.224,0.000	0.207,0.000	0.274,0.000	0.210,0.000	0.132,0.012	0.141,0.007	0.171,0.001	-0.292,0.000	0.131,0.014	0.164,0.002	0.118,0.029	-0.210,0.000	0.160,0.003
RD_Cingulum_hippocampus_Rlabel	0.462,0.000	0.347,0.000	-0.360,0.000	-0.354,0.000	0.192,0.000	-0.314,0.000	0.207,0.000	0.250,0.000	0.218,0.000	0.221,0.000	-0.156,0.002	0.156,0.002	0.183,0.000	0.206,0.000	0.266,0.000	0.161,0.002	0.193,0.000	0.190,0.000	0.189,0.000	-0.206,0.000	0.166,0.002	0.197,0.000	0.166,0.002	-0.256,0.000	0.168,0.002
RD_Cingulum_hippocampus_Llabel	0.473,0.000	0.365,0.000	-0.294,0.000	-0.342,0.000	0.275,0.000	-0.309,0.000	0.219,0.000	0.228,0.000	0.205,0.000	0.208,0.000	-0.146,0.005	0.146,0.005	0.182,0.000	0.197,0.000	0.250,0.000	0.168,0.001	0.203,0.000	0.202,0.000	0.203,0.000	-0.173,0.001	0.181,0.001	0.205,0.000	0.190,0.000	-0.274,0.000	0.173,0.001
RD_Fornix_cres__Stria_terminalis_can_not_be_resolved_with_curren	0.528,0.000	0.370,0.000	-0.360,0.000	-0.358,0.000	0.262,0.000	-0.284,0.000	0.263,0.000	0.329,0.000	0.309,0.000	0.305,0.000	-0.218,0.000	0.218,0.000	0.254,0.000	0.273,0.000	0.246,0.000	0.295,0.000	0.265,0.000	0.254,0.000	0.208,0.000	-0.132,0.012	0.219,0.000	0.268,0.000	0.243,0.000	-0.217,0.000	0.228,0.000
RD_Fornix_cres__Stria_terminalis_can_not_be_resolved_with_curr_A	0.516,0.000	0.361,0.000	-0.313,0.000	-0.354,0.000	0.270,0.000	-0.263,0.000	0.239,0.000	0.302,0.000	0.292,0.000	0.276,0.000	-0.215,0.000	0.215,0.000	0.259,0.000	0.258,0.000	0.222,0.000	0.273,0.000	0.257,0.000	0.253,0.000	0.200,0.000	-0.165,0.002	0.214,0.000	0.241,0.000	0.253,0.000	-0.228,0.000	0.229,0.000
RD_Superior_longitudinal_fasciculus_Rlabel	0.415,0.000	0.258,0.000	-0.315,0.000	-0.288,0.000	0.170,0.001	-0.281,0.000	0.109,0.034	0.216,0.000	0.212,0.000	0.208,0.000	-0.220,0.000	0.220,0.000	0.212,0.000	0.188,0.000	0.240,0.000	0.227,0.000	0.141,0.007	0.148,0.005	0.167,0.002	-0.205,0.000	0.138,0.009	0.189,0.000	0.121,0.025	-0.175,0.001	0.146,0.006
RD_Superior_longitudinal_fasciculus_Llabel	0.382,0.000	0.242,0.000	-0.252,0.000	-0.220,0.000	0.222,0.000	-0.242,0.000	0.163,0.001	0.229,0.000	0.218,0.000	0.199,0.000	-0.196,0.000	0.196,0.000	0.204,0.000	0.185,0.000	0.203,0.000	0.214,0.000	0.153,0.003	0.155,0.003	0.148,0.006	-0.211,0.000	0.157,0.003	0.183,0.001	0.137,0.011	-0.168,0.001	0.154,0.004
RD_Superior_frontooccipital_fasciculus_could_be_a_part_of_anteri	0.492,0.000	0.310,0.000	-0.338,0.000	-0.356,0.000	0.235,0.000	-0.291,0.000	0.195,0.000	0.288,0.000	0.267,0.000	0.273,0.000	-0.254,0.000	0.254,0.000	0.229,0.000	0.254,0.000	0.278,0.000	0.266,0.000	0.221,0.000	0.217,0.000	0.176,0.001	-0.192,0.000	0.183,0.001	0.223,0.000	0.206,0.000	-0.226,0.000	0.206,0.000
RD_Superior_frontooccipital_fasciculus_could_be_a_part_of_ante_A	0.444,0.000	0.319,0.000	-0.296,0.000	-0.307,0.000	0.207,0.000	-0.254,0.000	0.187,0.000	0.240,0.000	0.242,0.000	0.222,0.000	-0.172,0.001	0.172,0.001	0.206,0.000	0.202,0.000	0.206,0.000	0.267,0.000	0.196,0.000	0.193,0.000	0.162,0.003	-0.145,0.006	0.164,0.002	0.197,0.000	0.191,0.000	-0.164,0.002	0.183,0.001
RD_Uncinate_fasciculus_Rlabel	0.234,0.000	0.133,0.008	-0.163,0.001	-0.121,0.017	0.172,0.001	-0.124,0.015	0.202,0.000	0.156,0.002	0.184,0.000	0.191,0.000	-0.142,0.006	0.142,0.006	0.158,0.002	0.167,0.001	0.078,0.144	0.111,0.034	0.101,0.055	0.107,0.045	0.103,0.054	-0.081,0.134	0.102,0.057	0.099,0.067	0.102,0.060	-0.067,0.238	0.100,0.066
RD_Uncinate_fasciculus_Llabel	0.203,0.000	0.154,0.002	-0.117,0.021	-0.156,0.002	-0.041,0.450	-0.162,0.001	-0.139,0.007	0.064,0.232	0.045,0.407	0.034,0.546	-0.067,0.207	0.067,0.207	0.058,0.284	0.029,0.612	0.081,0.130	0.076,0.158	-0.069,0.199	-0.083,0.121	0.053,0.347	-0.163,0.002	-0.084,0.120	0.053,0.357	-0.059,0.287	-0.080,0.151	-0.048,0.395
RD_Tapetum_R	0.503,0.000	0.365,0.000	-0.319,0.000	-0.304,0.000	0.202,0.000	-0.233,0.000	0.190,0.000	0.196,0.000	0.208,0.000	0.209,0.000	-0.191,0.000	0.191,0.000	0.196,0.000	0.196,0.000	0.260,0.000	0.259,0.000	0.189,0.000	0.186,0.000	0.211,0.000	-0.108,0.044	0.178,0.001	0.221,0.000	0.181,0.001	-0.194,0.000	0.187,0.000
RD_Tapetum_L	0.472,0.000	0.330,0.000	-0.248,0.000	-0.201,0.000	0.128,0.012	-0.176,0.000	0.124,0.016	0.166,0.001	0.198,0.000	0.186,0.000	-0.196,0.000	0.196,0.000	0.162,0.002	0.177,0.001	0.172,0.001	0.213,0.000	0.141,0.007	0.136,0.010	0.217,0.000	-0.099,0.066	0.120,0.025	0.172,0.001	0.149,0.006	-0.098,0.070	0.135,0.012
volume_ac	-0.011,0.840	-0.044,0.407	0.040,0.460	0.074,0.155	0.058,0.271	0.070,0.185	0.041,0.464	-0.012,0.839	0.007,0.900	0.007,0.920	-0.048,0.378	0.048,0.378	0.085,0.110	0.018,0.754	0.009,0.876	0.039,0.491	0.019,0.740	0.034,0.549	0.013,0.824	0.108,0.044	0.038,0.502	-0.011,0.850	0.012,0.850	0.033,0.594	0.068,0.214
volume_af_l	-0.057,0.259	-0.108,0.033	-0.025,0.646	0.051,0.335	0.224,0.000	0.091,0.080	0.352,0.000	0.019,0.746	0.054,0.314	0.021,0.718	-0.075,0.160	0.075,0.160	0.027,0.636	0.014,0.815	0.013,0.829	0.061,0.271	0.210,0.000	0.190,0.000	0.040,0.494	0.113,0.034	0.182,0.001	0.029,0.634	0.174,0.001	-0.001,0.992	0.125,0.021
volume_af_r	-0.072,0.153	-0.085,0.097	0.011,0.857	0.063,0.229	0.097,0.059	0.074,0.163	0.195,0.000	-0.040,0.469	0.012,0.836	-0.035,0.541	-0.020,0.735	0.020,0.735	-0.032,0.566	-0.045,0.427	-0.009,0.885	0.032,0.579	0.161,0.002	0.146,0.005	0.036,0.534	0.074,0.175	0.153,0.004	0.025,0.685	0.135,0.013	-0.011,0.871	0.097,0.073
volume_ar_l	-0.152,0.002	-0.167,0.001	0.080,0.120	0.093,0.068	-0.078,0.137	0.076,0.151	-0.042,0.446	-0.027,0.639	-0.082,0.122	-0.054,0.320	-0.025,0.660	0.025,0.660	-0.023,0.688	-0.043,0.441	-0.047,0.399	-0.147,0.004	-0.095,0.073	-0.094,0.077	-0.112,0.036	0.073,0.180	-0.054,0.325	-0.140,0.008	-0.130,0.016	0.072,0.199	-0.058,0.299
volume_ar_r	-0.240,0.000	-0.157,0.002	0.119,0.019	0.104,0.042	-0.172,0.001	0.088,0.092	-0.173,0.001	-0.117,0.023	-0.111,0.032	-0.128,0.012	0.115,0.028	-0.115,0.028	-0.125,0.017	-0.114,0.029	-0.064,0.241	-0.043,0.449	-0.157,0.003	-0.160,0.002	-0.021,0.726	0.070,0.203	-0.127,0.017	-0.024,0.700	-0.116,0.032	0.056,0.327	-0.125,0.020
volume_atr_l	-0.250,0.000	-0.241,0.000	0.083,0.107	0.189,0.000	0.046,0.395	0.178,0.000	0.137,0.008	-0.037,0.505	0.005,0.933	-0.035,0.543	0.009,0.880	-0.009,0.880	-0.042,0.448	-0.026,0.648	-0.107,0.041	-0.076,0.155	0.044,0.430	0.030,0.602	-0.066,0.231	0.179,0.001	0.033,0.557	-0.059,0.292	0.040,0.481	0.145,0.006	0.001,0.983
volume_atr_r	-0.146,0.003	-0.155,0.002	0.076,0.141	0.171,0.001	-0.053,0.325	0.128,0.012	0.083,0.114	-0.020,0.737	0.002,0.973	-0.021,0.728	-0.016,0.792	0.016,0.792	0.000,0.996	0.001,0.989	-0.050,0.374	-0.024,0.690	0.025,0.668	0.028,0.632	-0.025,0.675	0.135,0.010	0.038,0.500	-0.044,0.447	0.024,0.684	0.127,0.017	0.010,0.863
volume_cbd_l	-0.003,0.957	-0.010,0.858	-0.031,0.573	0.020,0.722	0.094,0.068	0.012,0.835	0.191,0.000	0.016,0.786	0.090,0.084	0.012,0.844	-0.010,0.863	0.010,0.863	0.028,0.616	0.010,0.871	-0.046,0.408	0.067,0.220	0.129,0.014	0.117,0.026	0.068,0.217	0.099,0.065	0.123,0.021	0.092,0.089	0.109,0.043	-0.025,0.706	0.072,0.192
volume_cbd_r	-0.037,0.470	-0.068,0.185	-0.002,0.978	-0.005,0.929	0.160,0.002	0.038,0.492	0.278,0.000	0.034,0.549	0.034,0.540	0.045,0.413	-0.046,0.398	0.046,0.398	0.092,0.079	0.050,0.363	0.013,0.829	0.012,0.837	0.153,0.003	0.159,0.002	-0.046,0.427	0.085,0.116	0.146,0.006	0.031,0.608	0.141,0.009	-0.036,0.560	0.129,0.017
volume_cbp_l	0.098,0.049	0.015,0.793	-0.037,0.494	-0.014,0.800	0.174,0.001	-0.035,0.525	0.187,0.000	0.040,0.471	0.046,0.393	0.038,0.497	-0.119,0.023	0.119,0.023	0.020,0.721	0.043,0.447	0.042,0.455	0.122,0.019	0.114,0.031	0.096,0.073	0.139,0.009	0.054,0.337	0.053,0.337	0.131,0.014	0.156,0.004	-0.001,0.987	0.060,0.284
volume_cbp_r	-0.036,0.479	-0.057,0.269	0.024,0.660	0.019,0.729	0.156,0.002	-0.002,0.979	0.197,0.000	-0.030,0.598	-0.033,0.554	-0.044,0.433	-0.032,0.579	0.032,0.579	0.006,0.919	-0.040,0.484	0.021,0.708	-0.040,0.484	0.047,0.393	0.047,0.391	-0.014,0.817	-0.010,0.874	0.046,0.415	-0.023,0.711	0.051,0.362	0.009,0.897	0.030,0.606
volume_cbt_l	-0.149,0.002	-0.067,0.196	0.044,0.414	0.054,0.307	0.032,0.557	0.120,0.019	0.012,0.840	-0.123,0.016	-0.099,0.056	-0.156,0.002	0.116,0.026	-0.116,0.026	-0.105,0.045	-0.132,0.011	-0.023,0.687	-0.126,0.016	-0.053,0.336	-0.039,0.484	-0.107,0.046	0.070,0.204	-0.014,0.809	-0.106,0.048	-0.069,0.207	0.104,0.053	-0.014,0.808
volume_cbt_r	-0.138,0.005	-0.053,0.308	0.051,0.336	0.101,0.047	0.021,0.701	0.057,0.286	0.003,0.954	-0.102,0.049	-0.140,0.006	-0.158,0.002	0.120,0.021	-0.120,0.021	-0.101,0.055	-0.140,0.007	-0.083,0.119	-0.092,0.083	0.000,1.000	-0.017,0.771	-0.001,0.987	0.128,0.015	-0.023,0.697	-0.063,0.265	0.006,0.925	0.110,0.040	-0.006,0.919
volume_cst_l	-0.169,0.000	-0.179,0.000	0.113,0.025	0.164,0.001	0.053,0.325	0.117,0.023	0.114,0.026	-0.079,0.134	-0.082,0.117	-0.056,0.305	-0.018,0.757	0.018,0.757	0.004,0.951	-0.055,0.315	-0.096,0.068	-0.091,0.087	0.022,0.710	0.010,0.864	-0.119,0.026	0.144,0.006	0.019,0.750	-0.098,0.071	0.007,0.915	0.109,0.043	0.014,0.811
volume_cst_r	-0.191,0.000	-0.175,0.000	0.067,0.200	0.139,0.006	-0.023,0.664	0.113,0.028	0.052,0.336	-0.078,0.140	-0.056,0.297	-0.068,0.203	0.018,0.757	-0.018,0.757	-0.017,0.764	-0.057,0.297	-0.068,0.210	-0.020,0.736	0.004,0.947	-0.004,0.942	-0.019,0.754	0.143,0.007	0.019,0.740	-0.044,0.445	-0.015,0.806	0.119,0.026	0.031,0.585
volume_fa_l	-0.238,0.000	-0.245,0.000	0.167,0.001	0.241,0.000	0.089,0.088	0.167,0.001	0.167,0.001	-0.064,0.230	-0.058,0.284	-0.063,0.243	-0.015,0.796	0.015,0.796	-0.016,0.772	-0.037,0.512	-0.131,0.011	-0.051,0.356	0.075,0.163	0.078,0.146	-0.012,0.840	0.158,0.003	0.084,0.120	-0.045,0.441	0.055,0.328	0.140,0.008	0.055,0.325
volume_fa_r	-0.239,0.000	-0.215,0.000	0.184,0.000	0.222,0.000	0.029,0.598	0.185,0.000	0.158,0.002	-0.069,0.190	-0.049,0.366	-0.058,0.285	0.030,0.592	-0.030,0.592	-0.014,0.796	-0.059,0.281	-0.148,0.004	-0.007,0.915	0.046,0.411	0.028,0.634	0.039,0.502	0.218,0.000	0.032,0.567	0.013,0.837	0.040,0.482	0.119,0.025	0.003,0.961
volume_fma	-0.106,0.032	-0.088,0.085	0.061,0.244	0.039,0.470	0.020,0.715	0.047,0.384	0.100,0.053	-0.083,0.113	-0.034,0.536	-0.059,0.276	0.025,0.670	-0.025,0.670	-0.024,0.670	-0.062,0.254	-0.004,0.946	-0.063,0.252	0.042,0.447	0.026,0.656	-0.032,0.588	0.095,0.078	-0.017,0.776	-0.040,0.499	0.069,0.207	-0.017,0.798	0.002,0.974
volume_fmi	-0.408,0.000	-0.357,0.000	0.228,0.000	0.262,0.000	0.097,0.060	0.266,0.000	0.132,0.010	-0.108,0.035	-0.065,0.225	-0.087,0.099	0.066,0.217	-0.066,0.217	-0.091,0.083	-0.070,0.198	-0.170,0.001	-0.107,0.043	0.023,0.690	0.021,0.722	-0.090,0.094	0.139,0.008	0.032,0.564	-0.074,0.181	0.007,0.916	0.104,0.053	-0.004,0.953
volume_fx_l	-0.110,0.025	-0.077,0.132	0.093,0.069	0.091,0.075	-0.016,0.766	0.050,0.354	-0.004,0.942	-0.039,0.485	-0.084,0.110	-0.074,0.165	0.046,0.397	-0.046,0.397	-0.073,0.174	-0.058,0.293	0.008,0.897	-0.012,0.849	-0.035,0.543	-0.048,0.389	-0.048,0.403	0.050,0.375	-0.058,0.293	0.019,0.771	-0.032,0.580	0.050,0.390	-0.018,0.753
volume_fx_r	-0.041,0.426	-0.047,0.369	0.082,0.110	0.101,0.047	-0.069,0.188	0.014,0.816	-0.031,0.586	-0.067,0.211	-0.031,0.584	-0.032,0.569	-0.011,0.851	0.011,0.851	-0.024,0.674	-0.027,0.640	0.038,0.498	-0.052,0.349	-0.011,0.856	-0.010,0.864	0.046,0.425	0.064,0.248	-0.036,0.519	-0.041,0.482	-0.009,0.882	0.007,0.915	-0.019,0.745
volume_ifo_l	-0.107,0.031	-0.126,0.012	0.042,0.434	0.092,0.073	0.108,0.036	0.094,0.070	0.176,0.001	-0.043,0.442	0.021,0.716	-0.040,0.481	-0.031,0.591	0.031,0.591	0.001,0.983	-0.042,0.451	-0.039,0.483	0.024,0.687	0.062,0.250	0.061,0.259	0.036,0.538	0.122,0.022	0.062,0.258	0.054,0.339	0.046,0.412	0.089,0.105	0.048,0.396
volume_ifo_r	-0.008,0.886	-0.023,0.685	0.024,0.658	0.070,0.181	0.035,0.521	0.031,0.573	0.113,0.027	-0.013,0.824	0.003,0.957	-0.001,0.985	-0.022,0.713	0.022,0.713	0.017,0.757	0.011,0.845	-0.008,0.890	0.058,0.293	0.068,0.208	0.052,0.343	0.050,0.384	0.091,0.091	0.032,0.564	0.047,0.414	0.072,0.190	0.056,0.329	0.048,0.390
volume_ilf_l	-0.053,0.299	-0.062,0.228	0.017,0.758	0.041,0.451	0.108,0.036	0.032,0.566	0.116,0.024	-0.012,0.845	0.006,0.924	-0.032,0.571	-0.015,0.797	0.015,0.797	-0.005,0.930	-0.040,0.484	0.005,0.941	0.040,0.481	0.046,0.410	0.050,0.371	-0.005,0.940	0.079,0.146	0.072,0.189	0.016,0.806	0.036,0.523	0.002,0.976	0.016,0.780
volume_ilf_r	0.126,0.010	0.079,0.120	-0.034,0.531	-0.029,0.598	0.067,0.199	-0.021,0.718	0.037,0.506	0.012,0.838	-0.007,0.904	-0.005,0.947	-0.065,0.223	0.065,0.223	-0.003,0.952	0.000,0.993	0.075,0.161	0.020,0.736	-0.021,0.713	-0.017,0.767	0.009,0.887	0.027,0.644	-0.011,0.862	0.010,0.867	-0.004,0.942	-0.003,0.971	0.001,0.983
volume_mcp	0.042,0.408	0.054,0.301	0.033,0.540	0.084,0.103	-0.041,0.443	0.127,0.012	0.057,0.286	-0.072,0.173	-0.070,0.189	-0.091,0.082	0.018,0.759	-0.018,0.759	-0.074,0.167	-0.078,0.148	0.004,0.953	-0.027,0.651	0.022,0.708	0.018,0.765	-0.062,0.261	0.120,0.024	0.036,0.518	-0.039,0.507	-0.015,0.808	0.048,0.413	0.046,0.417
volume_mdlf_l	-0.054,0.291	-0.067,0.192	0.041,0.442	0.055,0.292	0.075,0.150	-0.001,0.985	0.097,0.060	-0.015,0.802	-0.012,0.840	-0.022,0.711	-0.021,0.723	0.021,0.723	0.011,0.839	-0.019,0.748	0.038,0.503	0.092,0.083	0.060,0.265	0.048,0.389	0.021,0.731	0.058,0.298	0.056,0.310	0.031,0.614	0.029,0.611	0.030,0.633	0.050,0.372
volume_mdlf_r	0.013,0.813	-0.001,0.979	0.030,0.574	0.018,0.742	0.035,0.517	0.002,0.978	0.052,0.339	-0.047,0.391	-0.009,0.872	-0.045,0.424	-0.021,0.725	0.021,0.725	-0.013,0.809	-0.039,0.487	0.043,0.441	0.042,0.461	0.079,0.139	0.077,0.154	0.016,0.797	0.030,0.607	0.067,0.219	0.007,0.905	0.058,0.292	-0.010,0.881	0.043,0.447
volume_or_l	-0.134,0.006	-0.096,0.057	0.064,0.223	0.070,0.180	0.079,0.131	0.097,0.060	0.115,0.025	-0.026,0.649	-0.017,0.763	-0.043,0.443	0.052,0.344	-0.052,0.344	0.034,0.546	-0.033,0.562	-0.045,0.419	0.004,0.950	0.065,0.230	0.053,0.337	-0.047,0.420	0.140,0.008	0.047,0.402	0.045,0.436	0.080,0.140	0.010,0.888	0.029,0.616
volume_or_r	-0.183,0.000	-0.147,0.003	0.082,0.109	0.086,0.093	0.031,0.575	0.088,0.091	0.074,0.161	-0.022,0.700	0.001,0.985	-0.012,0.842	0.048,0.381	-0.048,0.381	-0.051,0.349	-0.009,0.876	-0.043,0.443	-0.046,0.414	0.046,0.407	0.034,0.546	-0.023,0.699	0.074,0.177	0.035,0.539	-0.034,0.562	0.047,0.401	0.023,0.729	0.000,0.996
volume_slf1_l	0.164,0.001	0.079,0.124	-0.101,0.048	-0.062,0.238	0.132,0.010	-0.087,0.095	0.139,0.007	0.110,0.033	0.146,0.004	0.151,0.003	-0.120,0.021	0.120,0.021	0.148,0.004	0.130,0.012	0.052,0.355	0.014,0.824	0.155,0.003	0.152,0.004	0.031,0.593	-0.016,0.782	0.125,0.019	0.048,0.408	0.139,0.010	-0.067,0.234	0.119,0.027
volume_slf1_r	0.195,0.000	0.094,0.063	-0.150,0.003	-0.103,0.044	-0.003,0.958	-0.112,0.029	0.021,0.719	0.077,0.147	0.063,0.237	0.070,0.193	-0.141,0.006	0.141,0.006	0.121,0.020	0.068,0.211	0.110,0.036	0.020,0.736	0.087,0.103	0.078,0.145	0.014,0.817	0.014,0.804	0.067,0.219	0.036,0.541	0.088,0.106	-0.091,0.098	0.051,0.363
volume_slf2_l	0.134,0.006	0.086,0.091	-0.061,0.240	-0.071,0.172	-0.011,0.835	-0.028,0.612	0.054,0.315	-0.002,0.979	0.055,0.309	0.024,0.677	-0.068,0.206	0.068,0.206	0.020,0.721	0.016,0.786	0.056,0.315	-0.032,0.575	0.040,0.474	0.022,0.709	-0.025,0.682	-0.041,0.466	0.003,0.966	-0.021,0.743	0.055,0.321	-0.070,0.216	-0.017,0.765
volume_slf2_r	0.053,0.298	0.012,0.823	-0.049,0.359	-0.009,0.882	0.107,0.037	0.041,0.449	0.161,0.002	0.000,0.995	0.017,0.766	0.002,0.980	-0.058,0.284	0.058,0.284	0.006,0.919	-0.010,0.858	0.024,0.668	0.056,0.307	0.109,0.039	0.105,0.048	0.043,0.461	0.059,0.287	0.138,0.010	0.037,0.526	0.072,0.190	-0.054,0.353	0.092,0.092
volume_slf3_l	-0.075,0.133	-0.096,0.058	0.009,0.885	0.078,0.132	0.078,0.135	0.044,0.416	0.208,0.000	-0.011,0.859	0.115,0.026	0.073,0.169	-0.032,0.577	0.032,0.577	0.060,0.266	0.049,0.375	-0.026,0.652	-0.062,0.261	0.155,0.003	0.149,0.005	-0.041,0.477	0.085,0.116	0.130,0.014	-0.049,0.400	0.132,0.015	0.005,0.948	0.087,0.111
volume_slf3_r	-0.089,0.073	-0.078,0.126	0.006,0.920	0.024,0.664	0.073,0.162	0.044,0.425	0.199,0.000	-0.049,0.369	0.036,0.517	-0.015,0.810	0.014,0.809	-0.014,0.809	0.029,0.606	-0.023,0.687	-0.001,0.990	0.019,0.739	0.139,0.008	0.145,0.006	0.042,0.466	0.057,0.309	0.170,0.001	0.008,0.902	0.094,0.084	-0.028,0.663	0.106,0.051
volume_str_l	-0.232,0.000	-0.200,0.000	0.159,0.001	0.176,0.000	-0.039,0.471	0.105,0.041	0.014,0.816	-0.098,0.060	-0.121,0.019	-0.110,0.034	0.042,0.450	-0.042,0.450	-0.011,0.838	-0.095,0.073	-0.104,0.049	-0.062,0.263	-0.028,0.619	-0.044,0.431	-0.086,0.110	0.165,0.002	-0.040,0.481	-0.097,0.073	-0.049,0.378	0.138,0.009	-0.033,0.557
volume_str_r	-0.255,0.000	-0.211,0.000	0.089,0.083	0.123,0.015	-0.001,0.983	0.139,0.006	0.010,0.874	-0.070,0.185	-0.115,0.026	-0.101,0.053	0.058,0.282	-0.058,0.282	-0.028,0.625	-0.090,0.090	-0.078,0.145	-0.026,0.660	-0.020,0.727	-0.036,0.525	-0.031,0.593	0.150,0.004	-0.025,0.667	-0.007,0.919	-0.029,0.611	0.080,0.148	-0.039,0.495
volume_uf_l	-0.025,0.627	-0.041,0.445	0.062,0.233	0.121,0.017	0.144,0.005	0.070,0.185	0.183,0.000	-0.054,0.320	0.074,0.163	0.029,0.610	-0.023,0.695	0.023,0.695	0.019,0.742	0.013,0.819	-0.053,0.346	-0.005,0.936	0.065,0.229	0.067,0.217	0.067,0.222	0.101,0.061	0.084,0.121	0.036,0.548	0.066,0.229	0.077,0.168	0.066,0.235
volume_uf_r	-0.018,0.744	-0.026,0.631	0.051,0.334	0.101,0.049	0.119,0.020	0.051,0.343	0.192,0.000	-0.006,0.914	0.050,0.355	0.017,0.775	-0.013,0.819	0.013,0.819	0.012,0.830	0.011,0.857	-0.010,0.867	-0.052,0.345	0.103,0.050	0.095,0.074	0.000,0.996	0.121,0.022	0.107,0.047	-0.020,0.757	0.105,0.051	0.061,0.285	0.080,0.141
volume_vof_l	-0.109,0.028	-0.144,0.004	0.039,0.468	0.101,0.048	0.101,0.049	0.068,0.202	0.143,0.006	-0.064,0.229	-0.038,0.493	-0.048,0.382	-0.053,0.329	0.053,0.329	-0.035,0.536	-0.076,0.160	-0.036,0.524	-0.026,0.664	0.106,0.045	0.085,0.113	0.009,0.892	0.059,0.289	0.044,0.430	-0.006,0.921	0.148,0.006	0.054,0.348	0.057,0.310
volume_vof_r	-0.030,0.569	-0.092,0.070	0.034,0.531	0.061,0.243	0.114,0.026	0.037,0.505	0.156,0.002	-0.003,0.959	0.027,0.631	0.035,0.542	-0.091,0.084	0.091,0.084	0.036,0.524	0.009,0.881	-0.034,0.543	0.009,0.883	0.099,0.063	0.096,0.071	0.023,0.697	0.066,0.233	0.081,0.136	0.012,0.844	0.119,0.027	0.050,0.393	0.075,0.171
median_prob_ac	0.004,0.946	0.039,0.462	0.048,0.363	0.041,0.449	-0.025,0.651	-0.018,0.753	0.014,0.816	-0.121,0.019	-0.099,0.056	-0.104,0.046	0.052,0.341	-0.052,0.341	-0.054,0.322	-0.115,0.027	-0.034,0.545	-0.004,0.949	-0.050,0.361	-0.035,0.531	-0.070,0.205	0.048,0.400	-0.037,0.507	-0.013,0.838	-0.060,0.277	0.046,0.431	-0.028,0.624
median_prob_af_l	0.112,0.023	0.053,0.312	-0.081,0.116	-0.076,0.141	0.119,0.021	0.017,0.773	0.157,0.002	0.086,0.098	0.092,0.077	0.125,0.015	-0.084,0.115	0.084,0.115	0.132,0.012	0.126,0.015	0.060,0.277	0.080,0.133	0.144,0.006	0.148,0.005	0.090,0.097	-0.023,0.691	0.145,0.007	0.064,0.250	0.121,0.024	-0.026,0.690	0.114,0.035
median_prob_af_r	0.046,0.366	0.002,0.974	0.025,0.649	0.078,0.129	0.174,0.001	-0.066,0.211	0.255,0.000	0.101,0.051	0.160,0.002	0.126,0.014	-0.063,0.237	0.063,0.237	0.100,0.056	0.111,0.033	-0.096,0.071	0.092,0.082	0.203,0.000	0.186,0.000	0.073,0.183	0.064,0.253	0.153,0.004	0.061,0.279	0.181,0.001	0.082,0.140	0.130,0.016
median_prob_ar_l	0.068,0.174	-0.001,0.990	-0.102,0.047	-0.087,0.092	0.210,0.000	0.002,0.973	0.232,0.000	0.140,0.006	0.139,0.007	0.173,0.001	-0.099,0.059	0.099,0.059	0.134,0.010	0.161,0.002	0.022,0.702	0.046,0.416	0.200,0.000	0.188,0.000	0.040,0.488	-0.052,0.360	0.153,0.004	0.071,0.201	0.194,0.000	-0.077,0.166	0.104,0.055
median_prob_ar_r	0.133,0.006	0.106,0.036	-0.092,0.073	-0.050,0.343	0.095,0.065	-0.024,0.671	0.196,0.000	0.031,0.590	0.062,0.245	0.033,0.564	-0.038,0.500	0.038,0.500	0.018,0.752	0.013,0.820	0.003,0.960	0.051,0.359	0.133,0.011	0.123,0.020	0.054,0.341	-0.004,0.950	0.115,0.032	0.017,0.790	0.123,0.022	0.001,0.990	0.101,0.064
median_prob_atr_l	0.069,0.170	0.046,0.382	0.017,0.761	-0.060,0.255	0.179,0.000	-0.007,0.912	0.148,0.004	0.044,0.426	0.036,0.512	0.017,0.775	-0.032,0.577	0.032,0.577	-0.028,0.624	0.006,0.917	0.054,0.332	0.141,0.006	0.056,0.308	0.061,0.259	0.157,0.003	-0.079,0.147	0.091,0.091	0.124,0.021	0.010,0.872	-0.113,0.035	0.091,0.094
median_prob_atr_r	0.067,0.180	0.061,0.240	-0.064,0.219	-0.056,0.286	0.144,0.004	0.014,0.817	0.141,0.006	0.031,0.586	0.036,0.510	0.044,0.431	-0.008,0.887	0.008,0.887	0.011,0.838	0.042,0.454	0.068,0.214	0.023,0.699	0.106,0.045	0.096,0.071	0.030,0.602	-0.035,0.546	0.082,0.129	0.048,0.408	0.136,0.012	-0.061,0.282	0.103,0.057
median_prob_cbd_l	0.018,0.729	0.037,0.491	0.004,0.944	-0.055,0.300	0.093,0.070	-0.080,0.128	0.046,0.404	0.051,0.342	0.014,0.808	0.011,0.854	0.027,0.636	-0.027,0.636	0.014,0.803	0.016,0.783	0.006,0.922	-0.001,0.983	0.038,0.501	0.035,0.542	0.021,0.720	-0.100,0.063	0.031,0.580	-0.023,0.716	-0.007,0.911	-0.036,0.550	0.097,0.075
median_prob_cbd_r	0.102,0.040	0.086,0.090	0.005,0.937	-0.007,0.903	0.067,0.203	0.014,0.816	0.023,0.689	0.041,0.456	0.000,0.996	0.012,0.842	-0.020,0.733	0.020,0.733	0.017,0.763	0.015,0.792	-0.069,0.201	0.055,0.319	-0.012,0.840	-0.013,0.820	0.045,0.431	-0.008,0.895	-0.024,0.681	0.015,0.814	0.022,0.703	0.016,0.808	-0.010,0.865
median_prob_cbp_l	-0.037,0.473	0.024,0.670	0.003,0.955	-0.051,0.338	0.002,0.973	0.011,0.849	0.026,0.647	-0.041,0.466	0.030,0.585	0.000,0.993	0.087,0.101	-0.087,0.101	0.003,0.952	-0.026,0.654	0.039,0.485	-0.052,0.344	0.053,0.333	0.059,0.281	-0.054,0.339	-0.052,0.356	0.073,0.183	-0.030,0.625	0.035,0.539	-0.109,0.042	0.032,0.573
median_prob_cbp_r	-0.085,0.089	-0.048,0.364	-0.007,0.915	0.075,0.151	0.018,0.735	0.071,0.176	-0.026,0.653	-0.064,0.231	-0.014,0.813	-0.038,0.506	0.052,0.343	-0.052,0.343	-0.025,0.657	-0.058,0.293	-0.065,0.230	0.023,0.697	0.007,0.905	-0.018,0.756	-0.028,0.640	0.101,0.062	-0.031,0.586	0.000,0.996	0.015,0.806	0.039,0.512	-0.051,0.364
median_prob_cbt_l	0.108,0.029	0.070,0.170	-0.017,0.758	0.011,0.856	0.162,0.001	-0.035,0.529	0.248,0.000	0.030,0.599	0.095,0.068	0.100,0.055	-0.052,0.341	0.052,0.341	0.068,0.206	0.061,0.267	0.003,0.961	0.263,0.000	0.192,0.000	0.202,0.000	0.194,0.000	0.009,0.888	0.172,0.001	0.189,0.000	0.188,0.000	-0.049,0.396	0.194,0.000
median_prob_cbt_r	0.156,0.001	0.022,0.688	-0.116,0.022	-0.072,0.168	0.128,0.012	0.032,0.559	0.104,0.044	0.123,0.017	0.131,0.010	0.134,0.009	-0.190,0.000	0.190,0.000	0.076,0.157	0.121,0.020	0.139,0.007	0.089,0.096	0.060,0.265	0.062,0.256	0.062,0.262	-0.033,0.568	0.044,0.436	0.106,0.050	0.094,0.083	-0.062,0.280	0.061,0.270
median_prob_cst_l	0.163,0.001	0.099,0.050	-0.119,0.019	-0.154,0.002	0.157,0.002	-0.082,0.117	0.139,0.007	0.055,0.305	0.058,0.277	0.048,0.387	-0.089,0.092	0.089,0.092	0.117,0.026	0.069,0.199	0.129,0.013	0.141,0.006	0.040,0.475	0.028,0.632	0.106,0.047	-0.099,0.064	0.015,0.795	0.160,0.002	0.042,0.452	-0.122,0.022	0.062,0.264
median_prob_cst_r	0.169,0.000	0.112,0.026	-0.096,0.061	-0.046,0.396	0.125,0.014	-0.041,0.459	0.131,0.011	0.038,0.498	0.012,0.841	0.020,0.738	-0.079,0.138	0.079,0.138	0.039,0.488	0.018,0.754	0.071,0.190	0.153,0.003	0.111,0.035	0.106,0.048	0.125,0.019	-0.018,0.751	0.099,0.066	0.142,0.007	0.070,0.199	0.020,0.766	0.123,0.022
median_prob_fa_l	-0.002,0.963	-0.045,0.395	-0.085,0.097	-0.044,0.411	0.095,0.064	-0.054,0.311	0.102,0.048	0.049,0.366	0.013,0.828	0.036,0.530	-0.062,0.247	0.062,0.247	0.037,0.505	0.041,0.467	0.091,0.088	0.043,0.452	0.076,0.153	0.091,0.091	0.012,0.844	-0.008,0.889	0.082,0.128	0.015,0.817	0.051,0.365	-0.012,0.850	0.074,0.180
median_prob_fa_r	-0.045,0.375	-0.007,0.891	-0.045,0.400	-0.006,0.920	0.116,0.023	0.071,0.178	0.093,0.071	-0.038,0.499	0.011,0.847	-0.048,0.379	0.054,0.322	-0.054,0.322	-0.034,0.545	-0.044,0.434	-0.008,0.890	0.023,0.691	0.143,0.006	0.120,0.023	-0.001,0.987	0.073,0.183	0.099,0.066	0.020,0.757	0.135,0.012	-0.061,0.286	0.078,0.157
median_prob_fma	0.042,0.409	0.005,0.934	0.034,0.533	0.067,0.200	0.098,0.058	0.081,0.123	0.090,0.082	-0.016,0.796	-0.021,0.711	-0.066,0.220	-0.054,0.324	0.054,0.324	-0.008,0.895	-0.065,0.232	-0.083,0.122	-0.054,0.327	-0.004,0.951	-0.007,0.905	-0.050,0.385	0.073,0.183	0.007,0.906	-0.062,0.266	-0.004,0.950	0.044,0.461	0.023,0.694
median_prob_fmi	0.012,0.824	0.015,0.793	0.015,0.786	0.000,0.995	0.032,0.552	-0.042,0.446	0.044,0.420	-0.054,0.320	0.010,0.863	-0.051,0.348	0.004,0.948	-0.004,0.948	-0.023,0.675	-0.049,0.382	-0.053,0.346	0.155,0.003	0.046,0.411	0.036,0.520	0.166,0.002	-0.029,0.616	0.035,0.537	0.198,0.000	0.068,0.217	-0.054,0.350	0.042,0.452
median_prob_fx_l	0.055,0.280	0.104,0.040	0.000,0.995	-0.015,0.795	0.034,0.527	-0.014,0.807	0.048,0.375	-0.033,0.556	0.023,0.692	-0.002,0.972	0.072,0.178	-0.072,0.178	0.007,0.905	-0.028,0.623	-0.029,0.603	0.010,0.873	0.112,0.034	0.116,0.029	0.039,0.498	-0.039,0.501	0.128,0.016	0.108,0.045	0.062,0.266	-0.050,0.391	0.082,0.133
median_prob_fx_r	0.096,0.052	0.076,0.139	-0.056,0.290	-0.071,0.173	0.067,0.200	-0.103,0.047	-0.005,0.931	0.085,0.105	0.141,0.006	0.091,0.084	-0.028,0.625	0.028,0.625	0.099,0.059	0.067,0.216	0.064,0.242	0.067,0.220	-0.015,0.791	-0.021,0.714	0.113,0.035	-0.048,0.400	-0.043,0.442	0.081,0.142	0.001,0.984	-0.099,0.068	-0.021,0.719
median_prob_ifo_l	0.095,0.055	0.082,0.108	-0.038,0.473	-0.010,0.864	0.117,0.022	0.050,0.350	0.073,0.165	-0.054,0.320	-0.041,0.455	-0.055,0.310	-0.017,0.766	0.017,0.766	-0.059,0.274	-0.054,0.333	0.043,0.445	0.007,0.907	0.004,0.947	0.022,0.711	0.016,0.798	0.037,0.518	0.053,0.336	0.019,0.771	0.007,0.913	-0.015,0.825	0.076,0.165
median_prob_ifo_r	0.074,0.138	0.067,0.192	-0.019,0.739	-0.035,0.525	0.001,0.988	0.009,0.874	-0.005,0.934	0.023,0.700	-0.048,0.372	-0.050,0.367	-0.009,0.879	0.009,0.879	-0.053,0.330	-0.030,0.604	-0.014,0.811	0.022,0.711	-0.007,0.906	-0.012,0.837	-0.010,0.883	-0.063,0.257	-0.013,0.822	-0.015,0.818	-0.025,0.664	-0.055,0.338	0.019,0.741
median_prob_ilf_l	-0.115,0.020	-0.078,0.129	0.064,0.223	0.100,0.051	0.083,0.110	0.076,0.151	0.081,0.121	-0.107,0.038	-0.138,0.007	-0.132,0.010	0.052,0.343	-0.052,0.343	-0.109,0.037	-0.126,0.015	-0.065,0.234	-0.042,0.460	0.028,0.622	0.014,0.814	-0.038,0.510	0.077,0.155	-0.018,0.755	-0.071,0.204	0.046,0.407	0.058,0.314	0.014,0.813
median_prob_ilf_r	-0.147,0.002	-0.130,0.009	0.050,0.348	0.090,0.079	0.132,0.010	0.200,0.000	0.123,0.016	-0.092,0.078	-0.129,0.011	-0.105,0.044	0.022,0.708	-0.022,0.708	-0.078,0.145	-0.097,0.066	-0.107,0.042	-0.014,0.822	-0.003,0.957	-0.022,0.712	0.011,0.864	0.085,0.115	0.002,0.980	-0.015,0.814	-0.014,0.832	0.068,0.233	-0.036,0.527
median_prob_mcp	-0.046,0.369	0.002,0.968	-0.032,0.561	-0.042,0.435	0.140,0.006	0.032,0.558	0.178,0.001	0.013,0.827	-0.030,0.586	-0.024,0.676	0.069,0.197	-0.069,0.197	-0.047,0.390	-0.024,0.682	-0.003,0.955	-0.051,0.360	0.063,0.242	0.069,0.203	-0.066,0.228	-0.038,0.504	0.077,0.154	-0.012,0.849	0.041,0.469	-0.014,0.836	0.041,0.468
median_prob_mdlf_l	0.046,0.369	-0.012,0.832	-0.045,0.400	-0.022,0.693	0.175,0.001	0.083,0.112	0.168,0.001	0.088,0.092	0.052,0.335	0.035,0.542	-0.082,0.120	0.082,0.120	0.014,0.806	0.031,0.586	0.016,0.777	0.071,0.190	0.091,0.085	0.091,0.091	0.061,0.274	0.029,0.621	0.124,0.020	0.068,0.221	0.093,0.086	-0.012,0.855	0.086,0.114
median_prob_mdlf_r	0.056,0.266	0.064,0.219	-0.026,0.641	-0.032,0.556	0.101,0.049	-0.008,0.895	0.058,0.282	0.004,0.952	-0.025,0.653	-0.035,0.540	0.012,0.839	-0.012,0.839	-0.060,0.268	-0.028,0.632	-0.030,0.590	0.039,0.494	-0.025,0.663	-0.032,0.576	0.036,0.539	-0.064,0.247	-0.010,0.865	0.048,0.407	-0.004,0.942	0.039,0.523	-0.039,0.491
median_prob_or_l	0.048,0.343	0.064,0.219	0.002,0.978	-0.006,0.917	0.094,0.068	-0.002,0.973	0.129,0.012	0.022,0.706	-0.014,0.804	-0.022,0.715	0.023,0.692	-0.023,0.692	-0.011,0.841	-0.025,0.667	0.020,0.720	0.046,0.414	0.106,0.046	0.108,0.042	0.031,0.598	0.020,0.720	0.116,0.030	0.023,0.709	0.060,0.281	-0.088,0.107	0.103,0.057
median_prob_or_r	0.123,0.012	0.045,0.399	-0.015,0.793	-0.006,0.912	0.129,0.012	0.054,0.316	0.117,0.023	0.013,0.834	0.006,0.910	-0.024,0.680	-0.111,0.033	0.111,0.033	0.059,0.274	-0.005,0.929	-0.016,0.782	0.007,0.910	0.043,0.441	0.047,0.396	-0.025,0.676	0.027,0.641	0.058,0.295	0.008,0.895	0.017,0.779	-0.019,0.780	0.073,0.182
median_prob_slf1_l	-0.097,0.050	-0.082,0.110	0.065,0.212	0.077,0.137	-0.035,0.519	0.099,0.055	-0.067,0.209	-0.077,0.147	-0.078,0.138	-0.082,0.120	0.021,0.726	-0.021,0.726	-0.040,0.476	-0.061,0.260	-0.065,0.237	-0.043,0.442	-0.103,0.052	-0.089,0.098	-0.063,0.252	0.065,0.245	-0.077,0.157	-0.026,0.680	-0.069,0.209	0.070,0.218	-0.006,0.922
median_prob_slf1_r	-0.086,0.085	-0.063,0.225	0.033,0.548	0.035,0.521	-0.157,0.002	0.054,0.311	-0.138,0.008	-0.070,0.186	-0.056,0.296	-0.063,0.242	0.031,0.579	-0.031,0.579	-0.033,0.552	-0.060,0.269	-0.080,0.138	-0.028,0.633	-0.153,0.003	-0.154,0.003	-0.010,0.880	0.010,0.873	-0.159,0.003	-0.022,0.722	-0.147,0.007	0.030,0.635	-0.143,0.007
median_prob_slf2_l	-0.056,0.266	-0.083,0.104	0.054,0.301	0.050,0.346	0.046,0.395	0.033,0.551	0.008,0.894	-0.010,0.864	-0.004,0.951	0.026,0.649	-0.040,0.473	0.040,0.473	0.040,0.474	0.015,0.800	-0.035,0.540	0.026,0.654	-0.026,0.654	-0.015,0.794	-0.001,0.984	-0.024,0.680	-0.007,0.909	-0.003,0.967	-0.032,0.577	0.029,0.648	0.013,0.828
median_prob_slf2_r	-0.043,0.396	-0.049,0.348	-0.021,0.712	0.000,0.994	-0.022,0.681	0.004,0.945	-0.032,0.576	-0.019,0.743	-0.011,0.855	-0.033,0.561	-0.010,0.866	0.010,0.866	-0.042,0.451	-0.043,0.450	0.003,0.961	-0.016,0.782	-0.036,0.527	-0.042,0.454	0.017,0.783	0.045,0.431	-0.076,0.162	0.011,0.857	0.013,0.843	-0.010,0.887	-0.041,0.466
median_prob_slf3_l	-0.096,0.052	-0.093,0.067	0.066,0.207	0.101,0.048	0.054,0.310	0.084,0.110	0.069,0.189	-0.067,0.209	-0.106,0.040	-0.091,0.082	0.003,0.951	-0.003,0.951	-0.067,0.213	-0.074,0.168	-0.117,0.026	0.010,0.874	0.011,0.856	0.025,0.675	0.009,0.890	0.061,0.276	0.069,0.206	-0.010,0.872	-0.033,0.570	0.052,0.366	0.073,0.182
median_prob_slf3_r	-0.082,0.099	-0.024,0.665	0.092,0.073	0.088,0.087	0.049,0.363	0.028,0.614	0.008,0.891	-0.011,0.856	-0.058,0.284	-0.047,0.389	0.083,0.118	-0.083,0.118	-0.051,0.357	-0.025,0.670	-0.120,0.021	0.011,0.859	-0.055,0.312	-0.055,0.315	0.020,0.741	0.060,0.282	-0.062,0.260	0.031,0.609	-0.046,0.412	0.070,0.216	-0.027,0.643
median_prob_str_l	0.112,0.023	0.091,0.074	-0.095,0.063	-0.039,0.469	0.029,0.600	-0.089,0.087	0.137,0.008	0.094,0.072	0.085,0.108	0.128,0.012	-0.028,0.621	0.028,0.621	0.097,0.064	0.114,0.028	0.050,0.372	0.053,0.340	0.115,0.029	0.122,0.021	0.027,0.646	0.033,0.568	0.086,0.110	0.044,0.450	0.109,0.043	-0.024,0.716	0.100,0.066
median_prob_str_r	0.238,0.000	0.215,0.000	-0.114,0.025	-0.085,0.097	0.185,0.000	-0.104,0.045	0.290,0.000	0.124,0.016	0.159,0.002	0.156,0.002	-0.029,0.617	0.029,0.617	0.103,0.050	0.137,0.008	0.098,0.063	0.188,0.000	0.180,0.001	0.190,0.000	0.116,0.031	-0.004,0.947	0.168,0.002	0.167,0.002	0.159,0.003	-0.071,0.209	0.177,0.001
median_prob_uf_l	0.198,0.000	0.180,0.000	-0.096,0.061	-0.083,0.108	0.078,0.134	-0.163,0.001	0.104,0.044	0.122,0.018	0.094,0.072	0.107,0.039	-0.022,0.710	0.022,0.710	0.043,0.440	0.085,0.109	0.079,0.142	0.122,0.019	0.110,0.038	0.113,0.033	0.112,0.036	-0.041,0.471	0.112,0.036	0.117,0.029	0.085,0.117	-0.068,0.228	0.093,0.086
median_prob_uf_r	0.056,0.267	0.006,0.915	-0.071,0.169	-0.045,0.397	0.155,0.002	-0.016,0.779	0.206,0.000	0.074,0.164	0.092,0.079	0.069,0.196	-0.072,0.177	0.072,0.177	-0.021,0.711	0.049,0.383	-0.001,0.983	0.054,0.329	0.156,0.003	0.148,0.005	0.032,0.580	-0.040,0.480	0.136,0.011	0.111,0.038	0.126,0.019	-0.071,0.210	0.120,0.025
median_prob_vof_l	-0.013,0.808	-0.020,0.710	0.007,0.915	0.026,0.635	0.127,0.013	0.021,0.706	0.163,0.002	0.003,0.958	0.016,0.788	-0.013,0.829	-0.011,0.852	0.011,0.852	0.030,0.594	-0.027,0.632	-0.026,0.646	0.008,0.905	0.088,0.101	0.088,0.103	0.007,0.909	0.062,0.268	0.091,0.090	0.009,0.886	0.061,0.275	0.009,0.892	0.063,0.256
median_prob_vof_r	0.054,0.289	0.069,0.178	-0.007,0.906	0.005,0.927	-0.077,0.137	-0.035,0.530	-0.105,0.041	0.033,0.562	0.016,0.779	0.065,0.226	0.024,0.683	-0.024,0.683	0.068,0.206	0.052,0.346	-0.029,0.604	0.009,0.884	-0.028,0.626	-0.033,0.564	-0.024,0.684	-0.029,0.615	-0.060,0.270	-0.054,0.339	0.003,0.956	0.055,0.337	-0.036,0.527
mean_prob_ac	0.000,1.000	0.008,0.887	0.002,0.975	-0.026,0.629	0.032,0.553	-0.046,0.395	0.081,0.120	-0.102,0.049	-0.023,0.683	-0.034,0.549	0.011,0.846	-0.011,0.846	-0.015,0.790	-0.044,0.438	-0.024,0.678	-0.012,0.841	0.036,0.527	0.035,0.531	-0.046,0.425	-0.033,0.568	0.022,0.706	0.017,0.790	0.014,0.824	-0.038,0.526	0.042,0.454
mean_prob_af_l	0.060,0.234	0.010,0.855	-0.053,0.317	-0.022,0.694	0.196,0.000	0.047,0.383	0.224,0.000	0.078,0.136	0.073,0.167	0.111,0.033	-0.072,0.178	0.072,0.178	0.129,0.013	0.110,0.036	0.004,0.946	0.072,0.181	0.120,0.023	0.130,0.013	0.020,0.734	0.043,0.451	0.130,0.014	0.039,0.504	0.094,0.084	-0.015,0.825	0.128,0.018
mean_prob_af_r	-0.042,0.413	-0.062,0.228	0.041,0.442	0.071,0.172	0.188,0.000	0.025,0.655	0.261,0.000	0.088,0.092	0.151,0.003	0.105,0.045	-0.031,0.585	0.031,0.585	0.073,0.174	0.098,0.065	-0.083,0.122	0.130,0.012	0.142,0.007	0.138,0.008	0.115,0.032	0.059,0.290	0.113,0.035	0.105,0.051	0.130,0.016	0.037,0.547	0.110,0.042
mean_prob_ar_l	0.047,0.360	0.031,0.570	-0.054,0.305	-0.047,0.384	0.213,0.000	0.026,0.647	0.208,0.000	0.095,0.069	0.118,0.022	0.091,0.083	-0.022,0.705	0.022,0.705	0.064,0.234	0.070,0.199	0.029,0.612	0.202,0.000	0.185,0.000	0.172,0.001	0.143,0.008	-0.036,0.525	0.134,0.012	0.217,0.000	0.203,0.000	-0.060,0.292	0.092,0.091
mean_prob_ar_r	0.125,0.011	0.055,0.295	-0.110,0.030	-0.036,0.504	0.129,0.011	-0.012,0.831	0.161,0.002	0.043,0.440	0.062,0.250	0.039,0.489	-0.099,0.059	0.099,0.059	0.049,0.373	0.033,0.568	-0.012,0.845	0.108,0.039	0.087,0.101	0.080,0.136	0.100,0.062	0.035,0.541	0.075,0.170	0.079,0.152	0.059,0.284	0.046,0.430	0.053,0.344
mean_prob_atr_l	0.242,0.000	0.178,0.000	-0.087,0.092	-0.113,0.027	0.245,0.000	-0.099,0.056	0.180,0.000	0.082,0.116	0.073,0.166	0.096,0.067	-0.089,0.093	0.089,0.093	0.114,0.030	0.095,0.073	0.071,0.189	0.203,0.000	0.148,0.005	0.156,0.003	0.178,0.001	-0.098,0.068	0.162,0.002	0.212,0.000	0.105,0.051	-0.087,0.112	0.194,0.000
mean_prob_atr_r	0.140,0.004	0.107,0.034	-0.095,0.064	-0.124,0.015	0.246,0.000	-0.043,0.426	0.196,0.000	0.063,0.236	0.071,0.182	0.075,0.157	-0.045,0.415	0.045,0.415	0.050,0.365	0.066,0.227	0.041,0.463	0.118,0.023	0.157,0.003	0.152,0.004	0.070,0.201	-0.083,0.125	0.140,0.008	0.134,0.012	0.146,0.007	-0.099,0.066	0.151,0.005
mean_prob_cbd_l	-0.045,0.375	-0.037,0.487	0.042,0.433	-0.011,0.856	0.063,0.229	-0.012,0.840	0.051,0.349	0.017,0.776	-0.040,0.470	-0.022,0.711	0.011,0.852	-0.011,0.852	-0.025,0.660	-0.011,0.846	0.008,0.897	0.000,0.993	0.019,0.746	0.016,0.782	-0.007,0.903	-0.078,0.151	0.014,0.815	-0.050,0.380	-0.021,0.718	-0.010,0.883	0.060,0.281
mean_prob_cbd_r	0.035,0.496	0.058,0.269	0.018,0.757	0.016,0.781	0.024,0.664	0.014,0.807	-0.055,0.308	0.005,0.930	-0.050,0.353	-0.023,0.699	0.033,0.552	-0.033,0.552	-0.049,0.370	-0.015,0.792	-0.063,0.249	0.020,0.730	-0.036,0.520	-0.030,0.598	0.075,0.169	-0.031,0.596	-0.029,0.604	-0.003,0.967	-0.026,0.654	0.086,0.119	0.021,0.725
mean_prob_cbp_l	-0.235,0.000	-0.179,0.000	0.101,0.047	0.070,0.177	0.039,0.466	0.080,0.128	0.000,0.997	-0.098,0.057	-0.077,0.147	-0.070,0.189	0.077,0.148	-0.077,0.148	-0.040,0.471	-0.075,0.162	-0.057,0.306	-0.114,0.029	-0.022,0.710	-0.012,0.839	-0.096,0.073	-0.040,0.481	0.020,0.725	-0.058,0.305	-0.046,0.414	-0.025,0.708	-0.021,0.722
mean_prob_cbp_r	-0.180,0.000	-0.162,0.001	0.045,0.398	0.123,0.015	-0.029,0.592	0.147,0.004	-0.021,0.719	-0.036,0.528	0.007,0.904	-0.001,0.985	0.022,0.712	-0.022,0.712	-0.030,0.594	-0.013,0.830	-0.097,0.066	0.042,0.462	-0.014,0.817	-0.017,0.773	-0.003,0.967	0.103,0.056	-0.007,0.904	0.048,0.409	0.002,0.980	0.054,0.348	-0.024,0.687
mean_prob_cbt_l	0.054,0.289	0.048,0.363	-0.080,0.121	-0.041,0.448	0.053,0.316	-0.064,0.232	0.164,0.001	0.063,0.240	0.064,0.231	0.102,0.050	-0.007,0.893	0.007,0.893	0.049,0.376	0.071,0.189	0.047,0.404	0.063,0.249	0.139,0.008	0.145,0.006	0.048,0.405	0.024,0.671	0.119,0.026	0.067,0.228	0.141,0.009	-0.044,0.458	0.117,0.030
mean_prob_cbt_r	0.077,0.124	-0.012,0.822	-0.092,0.072	-0.068,0.189	0.166,0.001	0.014,0.812	0.176,0.001	0.122,0.017	0.123,0.017	0.128,0.013	-0.128,0.014	0.128,0.014	0.100,0.056	0.129,0.013	0.091,0.087	0.135,0.009	0.074,0.166	0.072,0.185	0.066,0.230	-0.059,0.287	0.073,0.181	0.126,0.018	0.080,0.145	-0.086,0.118	0.046,0.414
mean_prob_cst_l	0.150,0.002	0.118,0.019	-0.112,0.027	-0.136,0.007	0.204,0.000	-0.042,0.437	0.208,0.000	0.093,0.073	0.116,0.024	0.079,0.134	-0.044,0.421	0.044,0.421	0.070,0.197	0.079,0.140	0.064,0.243	0.160,0.002	0.160,0.002	0.162,0.002	0.141,0.008	-0.096,0.076	0.149,0.005	0.168,0.002	0.139,0.010	-0.058,0.308	0.159,0.003
mean_prob_cst_r	0.105,0.033	0.071,0.168	-0.087,0.091	-0.071,0.173	0.217,0.000	-0.012,0.840	0.220,0.000	0.085,0.103	0.025,0.663	0.035,0.541	-0.047,0.386	0.047,0.386	0.059,0.279	0.040,0.484	0.061,0.270	0.158,0.002	0.101,0.055	0.093,0.082	0.141,0.008	-0.002,0.975	0.100,0.062	0.182,0.001	0.083,0.128	-0.009,0.897	0.070,0.201
mean_prob_fa_l	0.180,0.000	0.168,0.001	-0.166,0.001	-0.185,0.000	0.097,0.061	-0.151,0.003	0.130,0.012	0.070,0.186	0.036,0.512	0.071,0.185	-0.014,0.812	0.014,0.812	0.035,0.537	0.060,0.270	0.142,0.006	0.119,0.023	0.128,0.015	0.134,0.011	0.051,0.368	-0.095,0.078	0.110,0.040	0.123,0.022	0.091,0.095	-0.110,0.041	0.134,0.013
mean_prob_fa_r	0.122,0.013	0.106,0.036	-0.150,0.003	-0.144,0.004	0.184,0.000	-0.055,0.304	0.153,0.003	0.015,0.804	0.062,0.250	-0.015,0.805	-0.020,0.729	0.020,0.729	-0.003,0.954	0.005,0.931	0.072,0.182	0.100,0.059	0.164,0.002	0.170,0.001	0.033,0.571	-0.086,0.110	0.167,0.002	0.131,0.014	0.135,0.013	-0.095,0.082	0.164,0.002
mean_prob_fma	0.198,0.000	0.097,0.056	-0.122,0.015	-0.117,0.021	0.176,0.001	-0.043,0.429	0.142,0.006	0.150,0.003	0.062,0.245	0.072,0.178	-0.142,0.006	0.142,0.006	0.115,0.028	0.086,0.104	0.069,0.207	0.188,0.000	0.068,0.210	0.076,0.157	0.113,0.034	-0.077,0.156	0.100,0.062	0.134,0.012	0.067,0.225	-0.021,0.746	0.083,0.127
mean_prob_fmi	0.179,0.000	0.131,0.009	-0.118,0.019	-0.133,0.009	0.146,0.004	-0.142,0.005	0.165,0.001	0.064,0.230	0.039,0.477	0.054,0.324	-0.066,0.216	0.066,0.216	0.056,0.300	0.051,0.361	0.067,0.222	0.093,0.081	0.104,0.050	0.113,0.033	0.074,0.179	-0.096,0.073	0.101,0.061	0.081,0.140	0.103,0.056	-0.088,0.109	0.127,0.018
mean_prob_fx_l	0.114,0.020	0.171,0.001	-0.087,0.089	-0.107,0.036	0.054,0.313	-0.070,0.184	0.057,0.292	-0.003,0.959	0.048,0.375	0.010,0.878	0.085,0.108	-0.085,0.108	0.066,0.221	0.009,0.877	0.096,0.071	0.020,0.735	0.109,0.040	0.106,0.047	0.036,0.538	-0.058,0.298	0.056,0.310	0.058,0.299	0.105,0.051	-0.093,0.088	0.072,0.193
mean_prob_fx_r	0.088,0.075	0.087,0.087	-0.085,0.098	-0.048,0.373	0.116,0.023	-0.030,0.581	0.057,0.287	0.084,0.108	0.044,0.423	0.059,0.279	0.000,0.999	0.000,0.999	0.027,0.626	0.040,0.484	0.019,0.741	0.088,0.098	0.025,0.662	0.001,0.987	0.071,0.198	-0.036,0.529	-0.010,0.863	0.114,0.033	0.028,0.633	-0.034,0.578	0.014,0.810
mean_prob_ifo_l	0.055,0.278	0.058,0.261	-0.061,0.243	-0.033,0.543	0.078,0.132	0.055,0.304	0.036,0.525	-0.015,0.805	-0.055,0.306	-0.007,0.909	0.006,0.914	-0.006,0.914	-0.018,0.752	0.010,0.858	0.019,0.734	0.015,0.801	-0.011,0.852	0.000,0.998	0.003,0.968	-0.009,0.880	0.016,0.792	-0.013,0.842	-0.018,0.762	-0.027,0.671	0.047,0.400
mean_prob_ifo_r	-0.045,0.377	-0.020,0.718	-0.003,0.966	-0.018,0.744	0.115,0.024	0.024,0.672	0.040,0.474	0.009,0.875	-0.030,0.594	-0.013,0.826	0.036,0.521	-0.036,0.521	0.018,0.752	-0.008,0.887	-0.036,0.524	-0.014,0.817	0.026,0.652	0.039,0.488	-0.032,0.585	-0.076,0.166	0.052,0.348	-0.014,0.820	0.011,0.867	0.019,0.779	0.036,0.525
mean_prob_ilf_l	-0.038,0.459	-0.065,0.212	-0.026,0.632	0.028,0.611	0.150,0.003	0.123,0.016	0.125,0.015	-0.032,0.581	-0.029,0.598	-0.012,0.844	-0.039,0.476	0.039,0.476	-0.001,0.992	-0.017,0.771	-0.028,0.624	0.021,0.716	0.064,0.232	0.061,0.261	0.040,0.488	0.010,0.865	0.044,0.429	0.004,0.950	0.036,0.524	-0.015,0.826	0.073,0.184
mean_prob_ilf_r	-0.078,0.117	-0.128,0.011	-0.052,0.321	0.023,0.681	0.165,0.001	0.108,0.037	0.128,0.013	-0.007,0.908	-0.005,0.935	-0.003,0.964	-0.073,0.170	0.073,0.170	0.034,0.546	0.012,0.833	-0.083,0.121	0.021,0.729	0.082,0.127	0.069,0.204	-0.001,0.991	0.021,0.707	0.071,0.192	0.022,0.723	0.077,0.160	0.077,0.171	0.017,0.769
mean_prob_mcp	-0.094,0.058	-0.106,0.036	0.002,0.970	-0.006,0.912	0.115,0.024	-0.032,0.565	0.110,0.032	0.021,0.717	-0.012,0.833	0.018,0.769	-0.019,0.750	0.019,0.750	0.029,0.606	0.014,0.813	-0.039,0.493	-0.021,0.725	0.032,0.576	0.044,0.431	-0.048,0.407	-0.027,0.644	0.043,0.438	0.008,0.896	0.011,0.868	0.013,0.847	0.038,0.496
mean_prob_mdlf_l	0.063,0.214	0.021,0.702	-0.063,0.227	-0.064,0.223	0.176,0.001	0.033,0.550	0.175,0.001	0.071,0.178	0.081,0.124	0.073,0.171	-0.059,0.274	0.059,0.274	0.057,0.298	0.064,0.241	-0.016,0.782	0.009,0.890	0.106,0.046	0.117,0.028	0.024,0.683	-0.042,0.456	0.138,0.010	0.017,0.790	0.097,0.074	-0.036,0.552	0.116,0.032
mean_prob_mdlf_r	0.071,0.159	0.033,0.548	-0.084,0.101	-0.038,0.481	0.187,0.000	0.041,0.457	0.149,0.004	0.132,0.010	0.072,0.174	0.079,0.136	-0.054,0.320	0.054,0.320	0.088,0.095	0.088,0.097	-0.023,0.681	0.073,0.175	0.024,0.670	0.021,0.718	0.019,0.748	-0.035,0.544	0.037,0.510	0.052,0.358	0.048,0.388	0.007,0.922	0.056,0.316
mean_prob_or_l	0.046,0.373	-0.016,0.779	-0.019,0.736	-0.005,0.931	0.167,0.001	-0.009,0.881	0.176,0.001	0.056,0.303	0.041,0.456	0.049,0.373	-0.088,0.097	0.088,0.097	0.022,0.700	0.056,0.309	0.011,0.851	0.030,0.612	0.081,0.131	0.085,0.114	0.044,0.442	-0.059,0.290	0.093,0.085	-0.002,0.974	0.056,0.316	-0.029,0.650	0.081,0.140
mean_prob_or_r	0.200,0.000	0.091,0.073	-0.086,0.092	-0.065,0.211	0.206,0.000	-0.025,0.650	0.200,0.000	0.110,0.032	0.056,0.303	0.085,0.109	-0.154,0.003	0.154,0.003	0.173,0.001	0.108,0.039	0.054,0.338	0.162,0.002	0.051,0.348	0.062,0.252	0.122,0.023	-0.053,0.343	0.068,0.217	0.159,0.003	0.054,0.335	-0.021,0.755	0.080,0.142
mean_prob_slf1_l	-0.143,0.003	-0.101,0.046	0.136,0.007	0.103,0.044	-0.117,0.023	0.125,0.014	-0.103,0.045	-0.125,0.015	-0.158,0.002	-0.130,0.011	0.058,0.286	-0.058,0.286	-0.101,0.055	-0.096,0.071	-0.063,0.249	-0.045,0.426	-0.198,0.000	-0.180,0.001	-0.044,0.452	0.041,0.469	-0.148,0.006	-0.068,0.221	-0.178,0.001	0.073,0.193	-0.101,0.064
mean_prob_slf1_r	-0.124,0.012	-0.088,0.085	0.072,0.161	0.084,0.103	0.003,0.964	0.083,0.114	-0.024,0.673	-0.066,0.213	-0.066,0.215	-0.040,0.475	0.050,0.362	-0.050,0.362	-0.005,0.926	-0.034,0.560	-0.077,0.151	-0.037,0.518	-0.081,0.127	-0.081,0.130	0.020,0.743	0.033,0.568	-0.091,0.093	-0.049,0.396	-0.057,0.302	0.091,0.097	-0.059,0.290
mean_prob_slf2_l	-0.023,0.662	-0.036,0.503	0.067,0.201	0.073,0.159	0.046,0.389	0.002,0.971	0.071,0.175	-0.053,0.328	-0.073,0.169	0.000,0.993	-0.019,0.742	0.019,0.742	0.009,0.866	-0.010,0.871	-0.051,0.360	0.090,0.089	0.079,0.139	0.076,0.158	0.073,0.185	0.072,0.189	0.065,0.233	0.012,0.849	0.066,0.229	0.032,0.607	0.079,0.150
mean_prob_slf2_r	-0.031,0.547	-0.023,0.679	-0.018,0.744	0.023,0.670	0.026,0.632	-0.013,0.826	0.013,0.830	0.008,0.886	0.036,0.512	0.003,0.972	0.011,0.847	-0.011,0.847	0.058,0.287	-0.005,0.929	-0.027,0.638	0.007,0.910	0.048,0.380	0.055,0.318	0.018,0.761	0.023,0.685	0.016,0.789	0.029,0.633	0.070,0.199	0.041,0.497	0.058,0.300
mean_prob_slf3_l	-0.094,0.059	-0.100,0.047	-0.005,0.931	0.027,0.621	0.059,0.268	0.067,0.207	0.029,0.608	-0.026,0.657	-0.095,0.070	-0.083,0.115	-0.012,0.841	0.012,0.841	-0.063,0.246	-0.060,0.274	-0.028,0.624	0.056,0.312	-0.039,0.481	-0.027,0.647	0.008,0.894	0.028,0.628	0.005,0.944	0.041,0.478	-0.058,0.297	0.068,0.231	0.008,0.890
mean_prob_slf3_r	-0.048,0.350	-0.038,0.474	0.081,0.117	0.078,0.132	0.079,0.129	0.060,0.263	0.001,0.987	0.060,0.259	-0.032,0.558	0.009,0.880	0.013,0.829	-0.013,0.829	0.026,0.638	0.029,0.616	-0.104,0.049	0.051,0.359	-0.073,0.175	-0.073,0.180	0.034,0.563	0.039,0.499	-0.086,0.112	0.059,0.294	-0.038,0.504	0.066,0.243	-0.053,0.339
mean_prob_str_l	0.162,0.001	0.122,0.015	-0.135,0.007	-0.102,0.045	0.079,0.131	-0.109,0.034	0.187,0.000	0.125,0.015	0.111,0.032	0.153,0.003	-0.054,0.317	0.054,0.317	0.111,0.034	0.139,0.007	0.093,0.079	0.078,0.144	0.132,0.012	0.145,0.006	0.036,0.538	-0.002,0.976	0.112,0.036	0.075,0.176	0.124,0.021	-0.053,0.358	0.121,0.025
mean_prob_str_r	0.181,0.000	0.127,0.011	-0.128,0.011	-0.105,0.040	0.129,0.012	-0.113,0.027	0.245,0.000	0.126,0.014	0.154,0.002	0.176,0.000	-0.075,0.158	0.075,0.158	0.105,0.045	0.150,0.004	0.104,0.048	0.103,0.051	0.180,0.001	0.193,0.000	0.066,0.228	-0.014,0.805	0.172,0.001	0.081,0.139	0.156,0.004	-0.060,0.292	0.174,0.001
mean_prob_uf_l	0.160,0.001	0.135,0.007	-0.099,0.053	-0.088,0.087	0.016,0.762	-0.117,0.022	0.097,0.061	0.122,0.018	0.043,0.433	0.060,0.271	-0.034,0.544	0.034,0.544	0.026,0.642	0.063,0.245	0.085,0.114	0.112,0.033	0.101,0.056	0.095,0.073	0.050,0.382	-0.035,0.541	0.079,0.143	0.061,0.275	0.063,0.252	-0.070,0.214	0.069,0.214
mean_prob_uf_r	0.066,0.193	0.030,0.580	-0.092,0.074	-0.061,0.243	0.129,0.012	-0.050,0.350	0.189,0.000	0.075,0.158	0.067,0.212	0.089,0.090	-0.050,0.357	0.050,0.357	0.029,0.611	0.078,0.148	-0.016,0.786	0.112,0.033	0.103,0.050	0.104,0.050	0.073,0.181	-0.054,0.331	0.097,0.072	0.120,0.026	0.060,0.277	-0.017,0.805	0.099,0.068
mean_prob_vof_l	-0.023,0.666	-0.032,0.551	-0.019,0.729	-0.003,0.953	0.126,0.014	0.015,0.804	0.145,0.005	0.010,0.870	-0.003,0.959	-0.008,0.899	-0.014,0.807	0.014,0.807	0.009,0.875	-0.021,0.726	-0.011,0.850	0.014,0.817	0.051,0.352	0.049,0.375	0.047,0.419	0.032,0.572	0.056,0.304	0.009,0.887	0.030,0.600	0.010,0.881	0.036,0.520
mean_prob_vof_r	0.068,0.179	0.086,0.091	-0.004,0.944	-0.005,0.925	-0.045,0.400	-0.061,0.255	-0.070,0.187	0.053,0.323	0.050,0.358	0.091,0.082	0.028,0.622	-0.028,0.622	0.073,0.176	0.070,0.198	0.002,0.967	0.023,0.697	-0.045,0.416	-0.054,0.325	0.036,0.538	-0.038,0.504	-0.080,0.139	0.012,0.849	-0.016,0.792	0.064,0.265	-0.055,0.324
stddev_prob_ac	-0.001,0.980	0.000,0.999	-0.017,0.758	-0.047,0.383	0.054,0.313	-0.049,0.362	0.100,0.053	-0.081,0.125	-0.007,0.900	-0.014,0.813	0.002,0.971	-0.002,0.971	0.002,0.973	-0.018,0.759	-0.025,0.656	-0.005,0.943	0.056,0.305	0.045,0.420	-0.024,0.690	-0.033,0.568	0.031,0.585	0.029,0.637	0.038,0.506	-0.062,0.277	0.061,0.275
stddev_prob_af_l	0.007,0.893	0.002,0.977	-0.035,0.522	0.004,0.942	0.141,0.006	0.057,0.284	0.154,0.003	0.047,0.391	0.016,0.788	0.052,0.341	-0.008,0.887	0.008,0.887	0.086,0.105	0.056,0.307	-0.020,0.728	0.041,0.473	0.037,0.509	0.048,0.389	-0.037,0.526	0.058,0.300	0.049,0.375	-0.001,0.989	0.018,0.774	0.017,0.798	0.067,0.225
stddev_prob_af_r	-0.099,0.045	-0.080,0.119	0.045,0.397	0.044,0.416	0.120,0.019	0.078,0.138	0.156,0.002	0.055,0.310	0.075,0.157	0.041,0.461	0.026,0.647	-0.026,0.647	0.020,0.725	0.048,0.384	-0.054,0.337	0.124,0.017	0.034,0.544	0.044,0.424	0.092,0.086	0.040,0.480	0.033,0.559	0.100,0.064	0.032,0.579	-0.010,0.881	0.059,0.292
stddev_prob_ar_l	0.019,0.721	0.013,0.809	-0.019,0.739	-0.016,0.782	0.178,0.000	0.045,0.412	0.162,0.002	0.050,0.358	0.057,0.285	0.028,0.627	-0.008,0.886	0.008,0.886	0.011,0.838	0.010,0.858	0.016,0.785	0.183,0.000	0.132,0.012	0.118,0.026	0.135,0.011	-0.017,0.767	0.085,0.118	0.185,0.000	0.159,0.003	-0.021,0.752	0.053,0.340
stddev_prob_ar_r	0.098,0.049	0.038,0.478	-0.095,0.064	-0.026,0.629	0.106,0.038	-0.006,0.926	0.120,0.020	0.023,0.691	0.045,0.405	0.025,0.674	-0.084,0.111	0.084,0.111	0.041,0.461	0.020,0.731	-0.019,0.740	0.091,0.086	0.061,0.256	0.055,0.313	0.075,0.173	0.034,0.548	0.049,0.375	0.059,0.292	0.034,0.548	0.051,0.385	0.026,0.653
stddev_prob_atr_l	0.241,0.000	0.184,0.000	-0.097,0.057	-0.096,0.061	0.204,0.000	-0.104,0.045	0.152,0.003	0.064,0.230	0.066,0.216	0.098,0.060	-0.078,0.143	0.078,0.143	0.128,0.014	0.100,0.059	0.042,0.456	0.177,0.001	0.144,0.006	0.150,0.004	0.161,0.003	-0.081,0.135	0.142,0.008	0.193,0.000	0.113,0.036	-0.040,0.504	0.187,0.000
stddev_prob_atr_r	0.132,0.007	0.103,0.041	-0.105,0.039	-0.130,0.010	0.241,0.000	-0.048,0.372	0.195,0.000	0.043,0.432	0.060,0.259	0.059,0.279	-0.040,0.474	0.040,0.474	0.048,0.387	0.049,0.383	0.040,0.479	0.134,0.009	0.147,0.005	0.142,0.007	0.084,0.123	-0.091,0.092	0.132,0.013	0.144,0.007	0.125,0.020	-0.094,0.086	0.139,0.010
stddev_prob_cbd_l	-0.096,0.052	-0.092,0.068	0.074,0.152	0.027,0.621	0.025,0.651	0.048,0.378	0.009,0.885	-0.005,0.933	-0.078,0.139	-0.050,0.359	0.003,0.951	-0.003,0.951	-0.049,0.370	-0.033,0.570	-0.019,0.742	-0.023,0.696	-0.024,0.683	-0.025,0.671	-0.046,0.427	-0.042,0.458	-0.023,0.699	-0.066,0.240	-0.048,0.387	0.004,0.956	0.010,0.865
stddev_prob_cbd_r	-0.006,0.909	0.027,0.626	0.039,0.468	0.028,0.605	0.002,0.973	0.019,0.739	-0.063,0.238	-0.026,0.647	-0.074,0.163	-0.058,0.282	0.048,0.381	-0.048,0.381	-0.065,0.230	-0.046,0.408	-0.057,0.301	-0.008,0.900	-0.058,0.282	-0.048,0.389	0.058,0.297	-0.027,0.644	-0.044,0.435	-0.029,0.633	-0.052,0.356	0.081,0.145	0.021,0.724
stddev_prob_cbp_l	-0.254,0.000	-0.213,0.000	0.126,0.013	0.127,0.012	0.068,0.197	0.092,0.075	0.002,0.972	-0.099,0.055	-0.095,0.069	-0.073,0.171	0.054,0.320	-0.054,0.320	-0.037,0.515	-0.069,0.203	-0.099,0.061	-0.111,0.035	-0.052,0.340	-0.039,0.491	-0.073,0.181	-0.050,0.376	0.001,0.994	-0.059,0.297	-0.077,0.160	0.048,0.412	-0.031,0.585
stddev_prob_cbp_r	-0.172,0.000	-0.178,0.000	0.062,0.236	0.130,0.010	-0.013,0.808	0.137,0.007	0.019,0.747	-0.020,0.738	-0.011,0.844	-0.002,0.978	-0.013,0.819	0.013,0.819	-0.041,0.459	0.002,0.976	-0.108,0.041	0.044,0.437	-0.021,0.720	-0.018,0.766	0.021,0.731	0.095,0.077	0.001,0.992	0.077,0.162	-0.005,0.939	0.070,0.218	-0.011,0.851
stddev_prob_cbt_l	0.004,0.940	0.022,0.688	-0.074,0.154	-0.034,0.537	0.011,0.841	-0.034,0.543	0.111,0.031	0.039,0.485	0.027,0.624	0.063,0.241	0.026,0.645	-0.026,0.645	0.020,0.719	0.039,0.493	0.031,0.580	-0.006,0.916	0.092,0.083	0.099,0.064	-0.005,0.940	0.020,0.722	0.083,0.126	0.020,0.747	0.092,0.089	-0.017,0.804	0.073,0.183
stddev_prob_cbt_r	-0.032,0.532	-0.043,0.414	-0.059,0.264	-0.039,0.470	0.132,0.010	0.001,0.989	0.142,0.006	0.060,0.259	0.065,0.224	0.057,0.293	-0.017,0.771	0.017,0.771	0.045,0.413	0.061,0.267	0.037,0.506	0.085,0.113	0.044,0.429	0.040,0.472	0.038,0.513	-0.064,0.252	0.050,0.367	0.082,0.138	0.047,0.404	-0.048,0.412	0.021,0.724
stddev_prob_cst_l	0.037,0.468	0.028,0.602	-0.029,0.592	-0.045,0.402	0.146,0.004	0.013,0.822	0.155,0.003	0.062,0.242	0.103,0.047	0.053,0.326	-0.012,0.838	0.012,0.838	0.020,0.719	0.044,0.434	-0.025,0.656	0.090,0.088	0.124,0.019	0.129,0.015	0.096,0.073	-0.043,0.448	0.124,0.020	0.101,0.062	0.114,0.036	0.004,0.959	0.100,0.066
stddev_prob_cst_r	-0.011,0.836	-0.020,0.713	-0.054,0.309	-0.040,0.455	0.204,0.000	0.046,0.394	0.209,0.000	0.051,0.344	-0.008,0.885	-0.002,0.980	-0.013,0.822	0.013,0.822	0.016,0.772	0.009,0.879	0.014,0.814	0.076,0.156	0.053,0.334	0.046,0.403	0.085,0.117	0.029,0.615	0.063,0.251	0.128,0.017	0.056,0.318	-0.010,0.883	0.007,0.904
stddev_prob_fa_l	0.168,0.001	0.190,0.000	-0.139,0.006	-0.205,0.000	0.073,0.161	-0.141,0.005	0.099,0.054	0.045,0.406	0.020,0.730	0.045,0.418	0.036,0.517	-0.036,0.517	0.025,0.651	0.038,0.508	0.133,0.010	0.097,0.068	0.091,0.089	0.096,0.072	0.030,0.602	-0.125,0.019	0.077,0.156	0.097,0.073	0.068,0.219	-0.133,0.013	0.105,0.052
stddev_prob_fa_r	0.145,0.003	0.117,0.020	-0.149,0.003	-0.153,0.002	0.148,0.004	-0.097,0.062	0.129,0.012	0.017,0.784	0.057,0.290	0.000,0.993	-0.038,0.492	0.038,0.492	0.009,0.881	0.018,0.752	0.078,0.144	0.104,0.049	0.130,0.014	0.148,0.005	0.041,0.480	-0.124,0.019	0.157,0.003	0.153,0.004	0.092,0.089	-0.078,0.159	0.162,0.002
stddev_prob_fma	0.164,0.001	0.081,0.111	-0.129,0.010	-0.130,0.010	0.174,0.001	-0.049,0.363	0.122,0.017	0.153,0.002	0.054,0.314	0.080,0.133	-0.117,0.025	0.117,0.025	0.108,0.040	0.096,0.071	0.080,0.137	0.218,0.000	0.068,0.204	0.081,0.131	0.144,0.007	-0.098,0.068	0.113,0.034	0.171,0.001	0.059,0.283	-0.023,0.725	0.075,0.168
stddev_prob_fmi	0.176,0.000	0.128,0.011	-0.122,0.016	-0.135,0.008	0.152,0.003	-0.141,0.005	0.165,0.001	0.072,0.176	0.029,0.598	0.061,0.262	-0.066,0.216	0.066,0.216	0.052,0.341	0.057,0.297	0.080,0.138	0.058,0.290	0.092,0.082	0.105,0.049	0.036,0.538	-0.096,0.075	0.094,0.081	0.032,0.594	0.088,0.105	-0.081,0.144	0.118,0.029
stddev_prob_fx_l	0.119,0.016	0.164,0.001	-0.084,0.104	-0.104,0.041	0.046,0.389	-0.087,0.094	0.050,0.351	0.003,0.963	0.048,0.375	0.012,0.841	0.068,0.205	-0.068,0.205	0.080,0.133	0.023,0.690	0.105,0.046	0.012,0.842	0.085,0.110	0.078,0.148	0.021,0.725	-0.054,0.336	0.015,0.805	0.038,0.512	0.101,0.060	-0.088,0.107	0.043,0.443
stddev_prob_fx_r	0.079,0.116	0.079,0.123	-0.070,0.177	-0.026,0.642	0.110,0.032	-0.009,0.882	0.058,0.282	0.074,0.160	0.007,0.901	0.035,0.541	0.002,0.971	-0.002,0.971	0.006,0.912	0.023,0.687	-0.001,0.991	0.060,0.277	0.027,0.638	0.004,0.951	0.041,0.473	-0.036,0.529	-0.003,0.967	0.086,0.118	0.026,0.657	-0.006,0.924	0.022,0.711
stddev_prob_ifo_l	0.052,0.303	0.052,0.318	-0.062,0.238	-0.037,0.497	0.063,0.231	0.054,0.318	0.027,0.642	0.000,1.000	-0.051,0.341	0.010,0.877	0.001,0.990	-0.001,0.990	-0.002,0.972	0.031,0.592	0.011,0.855	0.015,0.807	-0.026,0.653	-0.014,0.820	0.007,0.903	-0.025,0.661	0.007,0.909	-0.017,0.787	-0.038,0.506	-0.038,0.536	0.038,0.502
stddev_prob_ifo_r	-0.102,0.039	-0.069,0.183	0.021,0.711	0.006,0.920	0.160,0.002	0.026,0.644	0.076,0.145	-0.014,0.813	-0.027,0.634	0.003,0.971	0.047,0.392	-0.047,0.392	0.047,0.399	-0.001,0.980	-0.049,0.385	-0.037,0.522	0.042,0.447	0.062,0.251	-0.052,0.361	-0.040,0.484	0.069,0.206	-0.025,0.694	0.028,0.635	0.056,0.329	0.042,0.459
stddev_prob_ilf_l	0.017,0.744	-0.037,0.492	-0.077,0.137	-0.034,0.534	0.140,0.006	0.082,0.115	0.099,0.055	-0.004,0.953	0.015,0.789	0.035,0.542	-0.078,0.140	0.078,0.140	0.040,0.470	0.031,0.596	0.023,0.687	0.009,0.885	0.050,0.359	0.049,0.379	0.029,0.620	-0.039,0.497	0.038,0.503	0.009,0.885	0.027,0.640	-0.070,0.213	0.048,0.391
stddev_prob_ilf_r	-0.040,0.433	-0.081,0.110	-0.071,0.173	-0.004,0.944	0.134,0.008	0.058,0.277	0.110,0.033	0.035,0.531	0.029,0.602	0.033,0.558	-0.061,0.257	0.061,0.257	0.065,0.231	0.054,0.329	-0.050,0.371	0.027,0.650	0.093,0.081	0.089,0.096	-0.015,0.811	-0.008,0.896	0.078,0.150	0.018,0.778	0.107,0.047	0.070,0.217	0.043,0.445
stddev_prob_mcp	-0.105,0.033	-0.133,0.008	0.017,0.765	0.006,0.920	0.101,0.050	-0.046,0.402	0.085,0.105	0.010,0.862	-0.007,0.900	0.023,0.704	-0.043,0.432	0.043,0.432	0.041,0.461	0.017,0.771	-0.044,0.435	-0.003,0.965	0.019,0.739	0.031,0.586	-0.042,0.467	-0.016,0.782	0.025,0.665	0.012,0.844	0.007,0.910	0.002,0.975	0.037,0.513
stddev_prob_mdlf_l	0.090,0.071	0.060,0.246	-0.063,0.231	-0.092,0.071	0.129,0.011	-0.019,0.746	0.143,0.005	0.072,0.170	0.097,0.063	0.092,0.079	-0.041,0.453	0.041,0.453	0.085,0.106	0.089,0.094	-0.012,0.840	0.008,0.894	0.085,0.112	0.101,0.057	0.040,0.495	-0.066,0.232	0.118,0.027	0.016,0.798	0.071,0.195	-0.062,0.278	0.099,0.069
stddev_prob_mdlf_r	0.043,0.403	-0.006,0.907	-0.094,0.065	-0.032,0.564	0.215,0.000	0.049,0.362	0.188,0.000	0.151,0.003	0.101,0.051	0.107,0.039	-0.070,0.188	0.070,0.188	0.114,0.029	0.107,0.042	0.000,1.000	0.063,0.254	0.067,0.217	0.065,0.231	0.013,0.824	-0.005,0.930	0.064,0.241	0.051,0.378	0.074,0.179	-0.026,0.690	0.112,0.039
stddev_prob_or_l	-0.019,0.722	-0.078,0.129	-0.020,0.715	-0.008,0.890	0.137,0.007	0.002,0.971	0.141,0.006	0.033,0.565	0.061,0.253	0.056,0.303	-0.085,0.108	0.085,0.108	0.033,0.552	0.065,0.236	0.000,0.995	-0.001,0.981	0.042,0.447	0.049,0.378	0.032,0.585	-0.074,0.177	0.055,0.314	-0.021,0.738	0.026,0.659	-0.017,0.806	0.047,0.405
stddev_prob_or_r	0.150,0.002	0.066,0.200	-0.081,0.113	-0.068,0.190	0.172,0.001	-0.031,0.579	0.172,0.001	0.112,0.030	0.080,0.127	0.114,0.028	-0.118,0.023	0.118,0.023	0.171,0.001	0.126,0.015	0.057,0.305	0.183,0.000	0.019,0.743	0.031,0.595	0.149,0.005	-0.068,0.222	0.039,0.490	0.163,0.002	0.025,0.666	-0.014,0.836	0.042,0.459
stddev_prob_slf1_l	-0.129,0.009	-0.087,0.088	0.131,0.009	0.100,0.051	-0.116,0.024	0.116,0.024	-0.106,0.039	-0.108,0.036	-0.151,0.003	-0.111,0.033	0.058,0.283	-0.058,0.283	-0.087,0.099	-0.079,0.139	-0.048,0.396	-0.044,0.434	-0.193,0.000	-0.176,0.001	-0.040,0.489	0.041,0.473	-0.145,0.006	-0.074,0.181	-0.171,0.001	0.062,0.274	-0.110,0.043
stddev_prob_slf1_r	-0.113,0.022	-0.075,0.142	0.076,0.139	0.080,0.121	0.027,0.619	0.064,0.232	-0.014,0.813	-0.071,0.178	-0.068,0.201	-0.039,0.495	0.053,0.331	-0.053,0.331	-0.001,0.992	-0.030,0.609	-0.068,0.209	-0.045,0.426	-0.044,0.428	-0.043,0.436	0.002,0.973	0.033,0.567	-0.055,0.321	-0.064,0.252	-0.014,0.824	0.080,0.148	-0.013,0.820
stddev_prob_slf2_l	0.002,0.973	-0.002,0.978	0.062,0.239	0.065,0.212	0.037,0.490	-0.018,0.753	0.073,0.167	-0.058,0.277	-0.079,0.133	-0.007,0.920	-0.005,0.930	0.005,0.930	0.005,0.932	-0.013,0.828	-0.040,0.473	0.106,0.043	0.079,0.140	0.073,0.176	0.075,0.171	0.082,0.131	0.060,0.273	0.020,0.746	0.073,0.185	0.019,0.773	0.073,0.185
stddev_prob_slf2_r	-0.024,0.654	-0.024,0.670	-0.020,0.721	0.024,0.656	0.024,0.655	-0.011,0.856	0.011,0.852	0.015,0.809	0.040,0.468	0.013,0.838	-0.001,0.992	0.001,0.992	0.071,0.185	0.004,0.946	-0.034,0.547	0.007,0.912	0.054,0.324	0.060,0.272	0.012,0.845	0.017,0.763	0.023,0.686	0.028,0.641	0.078,0.152	0.046,0.429	0.060,0.281
stddev_prob_slf3_l	-0.069,0.173	-0.097,0.056	-0.018,0.744	-0.007,0.901	0.050,0.355	0.050,0.351	0.008,0.889	-0.001,0.982	-0.064,0.231	-0.055,0.314	-0.042,0.440	0.042,0.440	-0.038,0.496	-0.036,0.532	0.014,0.810	0.039,0.494	-0.043,0.436	-0.031,0.588	-0.019,0.754	0.002,0.973	-0.016,0.780	0.048,0.410	-0.049,0.383	0.067,0.238	-0.014,0.806
stddev_prob_slf3_r	-0.010,0.855	-0.047,0.378	0.058,0.266	0.059,0.265	0.084,0.108	0.063,0.240	-0.017,0.778	0.056,0.303	-0.015,0.789	0.027,0.642	-0.053,0.328	0.053,0.328	0.052,0.344	0.033,0.564	-0.080,0.135	0.053,0.344	-0.072,0.177	-0.066,0.221	0.042,0.467	0.016,0.781	-0.067,0.222	0.067,0.228	-0.040,0.479	0.057,0.321	-0.044,0.431
stddev_prob_str_l	0.168,0.001	0.120,0.016	-0.143,0.004	-0.131,0.009	0.107,0.037	-0.104,0.045	0.204,0.000	0.137,0.007	0.114,0.027	0.156,0.002	-0.066,0.216	0.066,0.216	0.098,0.061	0.145,0.005	0.111,0.034	0.076,0.157	0.126,0.016	0.144,0.006	0.037,0.522	-0.023,0.683	0.116,0.029	0.079,0.151	0.122,0.024	-0.068,0.233	0.121,0.025
stddev_prob_str_r	0.127,0.009	0.070,0.176	-0.111,0.029	-0.093,0.071	0.072,0.166	-0.102,0.047	0.177,0.001	0.095,0.067	0.124,0.015	0.151,0.003	-0.081,0.126	0.081,0.126	0.080,0.133	0.127,0.015	0.092,0.082	0.044,0.433	0.139,0.008	0.155,0.003	0.033,0.576	-0.020,0.723	0.135,0.011	0.036,0.542	0.124,0.021	-0.053,0.360	0.130,0.015
stddev_prob_uf_l	0.076,0.132	0.057,0.271	-0.045,0.400	-0.053,0.314	-0.043,0.428	-0.035,0.526	0.031,0.586	0.083,0.111	-0.001,0.984	0.026,0.649	-0.025,0.666	0.025,0.666	0.016,0.772	0.041,0.467	0.050,0.372	0.052,0.345	0.029,0.612	0.030,0.600	-0.015,0.806	-0.024,0.682	0.011,0.862	-0.018,0.780	0.004,0.942	-0.027,0.669	0.012,0.838
stddev_prob_uf_r	0.053,0.297	0.025,0.657	-0.077,0.134	-0.060,0.254	0.018,0.735	-0.062,0.243	0.055,0.312	0.078,0.141	0.018,0.755	0.092,0.080	-0.040,0.468	0.040,0.468	0.048,0.383	0.096,0.069	-0.027,0.629	0.091,0.086	0.006,0.915	0.014,0.819	0.037,0.522	-0.057,0.307	0.025,0.668	0.064,0.249	-0.031,0.589	0.032,0.607	0.026,0.658
stddev_prob_vof_l	0.016,0.771	0.005,0.926	-0.036,0.500	-0.041,0.452	0.086,0.099	-0.022,0.696	0.094,0.069	0.013,0.825	0.003,0.961	0.005,0.938	-0.015,0.797	0.015,0.797	-0.005,0.932	-0.003,0.954	0.020,0.729	0.023,0.693	0.015,0.794	0.011,0.855	0.069,0.209	-0.001,0.986	0.019,0.743	0.013,0.838	0.000,0.998	0.015,0.826	0.011,0.855
stddev_prob_vof_r	0.070,0.166	0.094,0.063	-0.014,0.804	-0.037,0.493	-0.056,0.297	-0.072,0.175	-0.078,0.139	0.025,0.665	0.038,0.487	0.060,0.267	0.037,0.508	-0.037,0.508	0.046,0.409	0.038,0.501	0.023,0.683	0.022,0.703	-0.074,0.164	-0.085,0.114	0.072,0.190	-0.044,0.440	-0.108,0.044	0.045,0.440	-0.061,0.274	0.054,0.351	-0.066,0.235
median_length_ac	-0.021,0.693	-0.009,0.861	-0.124,0.014	-0.109,0.033	0.062,0.243	0.005,0.941	0.014,0.817	0.062,0.247	0.043,0.432	0.016,0.794	0.016,0.784	-0.016,0.784	0.017,0.770	0.020,0.734	0.050,0.371	-0.075,0.160	0.093,0.080	0.078,0.147	-0.067,0.223	-0.044,0.438	0.082,0.127	-0.071,0.200	0.086,0.114	-0.070,0.216	0.040,0.472
median_length_af_l	0.071,0.156	0.028,0.603	-0.015,0.796	-0.029,0.604	0.138,0.007	0.000,0.993	0.203,0.000	0.041,0.466	0.085,0.107	0.029,0.610	-0.061,0.258	0.061,0.258	0.012,0.827	0.024,0.679	0.022,0.705	0.060,0.277	0.102,0.054	0.076,0.160	0.083,0.128	0.045,0.422	0.065,0.236	0.047,0.413	0.108,0.046	-0.074,0.188	0.023,0.692
median_length_af_r	0.078,0.120	0.026,0.634	-0.031,0.569	0.009,0.874	0.012,0.824	-0.007,0.910	0.105,0.041	-0.032,0.579	0.059,0.269	-0.003,0.961	-0.073,0.168	0.073,0.168	-0.020,0.722	-0.020,0.734	0.021,0.706	0.118,0.023	0.110,0.037	0.096,0.071	0.136,0.011	0.071,0.193	0.092,0.087	0.109,0.043	0.111,0.040	-0.038,0.531	0.075,0.168
median_length_ar_l	-0.235,0.000	-0.107,0.033	0.171,0.001	0.146,0.004	-0.318,0.000	0.069,0.194	-0.344,0.000	-0.241,0.000	-0.226,0.000	-0.252,0.000	0.180,0.000	-0.180,0.000	-0.162,0.002	-0.215,0.000	-0.085,0.112	-0.162,0.002	-0.253,0.000	-0.249,0.000	-0.143,0.008	0.057,0.310	-0.222,0.000	-0.174,0.001	-0.247,0.000	0.089,0.103	-0.192,0.000
median_length_ar_r	-0.266,0.000	-0.166,0.001	0.134,0.008	0.115,0.024	-0.239,0.000	0.098,0.058	-0.285,0.000	-0.174,0.001	-0.128,0.013	-0.156,0.002	0.140,0.007	-0.140,0.007	-0.165,0.001	-0.137,0.008	-0.072,0.183	-0.143,0.005	-0.241,0.000	-0.234,0.000	-0.102,0.058	0.060,0.282	-0.209,0.000	-0.111,0.039	-0.210,0.000	0.029,0.650	-0.188,0.000
median_length_atr_l	-0.119,0.015	-0.163,0.001	0.091,0.076	0.156,0.002	0.142,0.005	0.128,0.012	0.135,0.009	-0.029,0.614	0.089,0.088	0.037,0.511	-0.066,0.215	0.066,0.215	0.054,0.326	0.037,0.517	-0.112,0.032	-0.059,0.285	0.087,0.101	0.079,0.143	-0.002,0.973	0.094,0.081	0.069,0.208	-0.012,0.844	0.075,0.169	0.132,0.013	0.065,0.243
median_length_atr_r	-0.054,0.284	-0.107,0.034	0.046,0.392	0.174,0.000	0.043,0.424	0.034,0.537	0.093,0.072	-0.007,0.908	0.055,0.303	0.027,0.643	-0.078,0.144	0.078,0.144	0.054,0.322	0.045,0.429	-0.086,0.106	0.049,0.378	0.048,0.388	0.044,0.431	0.047,0.414	0.108,0.044	0.046,0.411	0.058,0.302	0.052,0.352	0.196,0.000	0.035,0.543
median_length_cbd_l	-0.047,0.360	-0.027,0.626	0.014,0.797	0.028,0.607	0.001,0.988	0.072,0.175	0.023,0.688	-0.052,0.336	0.010,0.858	-0.044,0.428	0.028,0.623	-0.028,0.623	-0.012,0.829	-0.052,0.350	-0.005,0.937	0.011,0.851	0.002,0.976	-0.005,0.931	-0.002,0.973	0.113,0.034	0.011,0.854	0.014,0.823	-0.012,0.853	-0.028,0.669	-0.030,0.599
median_length_cbd_r	-0.068,0.175	-0.054,0.304	0.056,0.284	0.053,0.314	0.056,0.295	0.054,0.316	0.147,0.004	-0.041,0.461	0.012,0.841	-0.031,0.594	0.020,0.734	-0.020,0.734	-0.033,0.559	-0.035,0.541	0.029,0.612	0.007,0.914	0.087,0.102	0.099,0.064	-0.021,0.725	0.060,0.286	0.098,0.067	-0.015,0.809	0.062,0.263	0.016,0.807	0.076,0.165
median_length_cbp_l	-0.028,0.596	-0.105,0.037	-0.046,0.392	0.021,0.707	0.062,0.242	0.052,0.330	0.082,0.116	0.062,0.249	0.085,0.106	0.079,0.136	-0.113,0.030	0.113,0.030	0.027,0.636	0.071,0.191	-0.033,0.559	0.033,0.572	0.047,0.398	0.046,0.409	-0.004,0.949	0.082,0.129	0.054,0.330	0.036,0.543	0.017,0.789	0.019,0.779	0.026,0.650
median_length_cbp_r	0.025,0.636	-0.026,0.634	-0.014,0.807	-0.053,0.318	0.148,0.004	0.011,0.847	0.127,0.014	0.125,0.015	0.055,0.310	0.082,0.120	-0.073,0.168	0.073,0.168	0.022,0.700	0.096,0.071	0.048,0.391	-0.028,0.637	0.005,0.938	0.020,0.728	-0.028,0.629	-0.028,0.625	0.028,0.620	-0.031,0.609	0.011,0.864	-0.025,0.706	-0.004,0.953
median_length_cbt_l	-0.004,0.946	0.029,0.596	0.021,0.707	0.032,0.562	-0.056,0.290	0.041,0.457	-0.054,0.320	-0.081,0.120	-0.026,0.646	-0.108,0.039	0.047,0.386	-0.047,0.386	-0.108,0.039	-0.127,0.014	-0.021,0.718	-0.114,0.030	-0.019,0.739	-0.010,0.864	-0.112,0.036	0.038,0.504	0.016,0.790	-0.096,0.076	-0.023,0.693	0.069,0.222	0.045,0.421
median_length_cbt_r	0.035,0.501	-0.005,0.927	-0.021,0.714	0.033,0.546	-0.016,0.769	0.016,0.789	-0.030,0.602	0.000,0.995	0.036,0.510	0.010,0.870	-0.057,0.297	0.057,0.297	-0.016,0.772	-0.010,0.871	-0.047,0.408	0.040,0.484	0.027,0.643	0.014,0.809	0.071,0.194	0.055,0.323	0.013,0.833	0.028,0.648	0.007,0.919	0.097,0.073	0.031,0.582
median_length_cst_l	-0.058,0.253	-0.129,0.010	0.058,0.265	0.082,0.111	0.202,0.000	0.073,0.168	0.241,0.000	-0.005,0.930	0.003,0.957	0.006,0.924	-0.105,0.045	0.105,0.045	0.053,0.332	0.009,0.875	-0.059,0.281	0.053,0.336	0.136,0.010	0.119,0.024	0.025,0.675	0.041,0.469	0.114,0.033	0.033,0.582	0.148,0.006	0.063,0.266	0.102,0.061
median_length_cst_r	-0.048,0.349	-0.101,0.046	-0.015,0.795	0.055,0.295	0.132,0.010	0.060,0.259	0.183,0.000	0.020,0.737	-0.003,0.962	-0.008,0.897	-0.078,0.143	0.078,0.143	0.028,0.624	0.006,0.923	-0.016,0.777	0.104,0.049	0.066,0.222	0.046,0.404	0.113,0.034	0.119,0.025	0.062,0.260	0.115,0.033	0.066,0.229	0.072,0.201	0.042,0.457
median_length_fa_l	-0.009,0.874	-0.010,0.852	0.116,0.022	0.063,0.229	0.015,0.784	0.022,0.699	-0.006,0.920	0.046,0.397	0.014,0.812	0.030,0.594	-0.002,0.966	0.002,0.966	0.020,0.720	0.040,0.483	-0.045,0.423	-0.020,0.738	-0.014,0.809	-0.019,0.746	-0.038,0.517	0.078,0.152	-0.008,0.894	-0.044,0.445	-0.014,0.828	0.032,0.606	0.010,0.860
median_length_fa_r	0.009,0.876	-0.069,0.179	-0.038,0.474	-0.043,0.426	0.045,0.400	-0.051,0.345	-0.003,0.955	0.022,0.700	-0.003,0.961	0.002,0.978	-0.113,0.031	0.113,0.031	0.069,0.199	0.019,0.747	0.052,0.356	0.024,0.687	0.016,0.786	0.007,0.907	0.003,0.968	0.005,0.935	0.011,0.862	0.016,0.802	-0.016,0.799	-0.040,0.500	-0.021,0.722
median_length_fma	0.009,0.872	-0.022,0.693	0.042,0.430	0.076,0.140	0.149,0.003	0.008,0.895	0.106,0.041	-0.027,0.640	-0.018,0.753	-0.021,0.728	-0.044,0.417	0.044,0.417	-0.022,0.698	-0.018,0.754	-0.046,0.409	0.013,0.835	0.065,0.230	0.053,0.339	0.014,0.816	0.020,0.721	0.066,0.231	0.051,0.372	0.042,0.451	0.041,0.497	0.004,0.953
median_length_fmi	-0.156,0.001	-0.158,0.002	0.097,0.057	0.112,0.028	0.135,0.008	0.133,0.009	0.124,0.016	-0.104,0.043	-0.012,0.837	-0.074,0.167	-0.006,0.919	0.006,0.919	-0.043,0.439	-0.066,0.225	-0.102,0.053	0.028,0.641	0.027,0.638	0.047,0.392	0.011,0.855	0.064,0.251	0.078,0.153	0.027,0.666	0.010,0.877	0.047,0.416	0.046,0.414
median_length_fx_l	-0.315,0.000	-0.255,0.000	0.171,0.001	0.143,0.004	-0.137,0.007	0.100,0.054	-0.126,0.014	-0.172,0.001	-0.187,0.000	-0.186,0.000	0.081,0.128	-0.081,0.128	-0.185,0.000	-0.169,0.001	-0.079,0.142	-0.118,0.024	-0.144,0.006	-0.145,0.006	-0.107,0.045	0.070,0.202	-0.129,0.015	-0.093,0.086	-0.117,0.030	0.069,0.223	-0.122,0.024
median_length_fx_r	-0.291,0.000	-0.206,0.000	0.218,0.000	0.257,0.000	-0.157,0.002	0.182,0.000	-0.135,0.009	-0.196,0.000	-0.219,0.000	-0.212,0.000	0.117,0.025	-0.117,0.025	-0.197,0.000	-0.192,0.000	-0.152,0.003	-0.205,0.000	-0.086,0.106	-0.085,0.112	-0.125,0.019	0.095,0.076	-0.049,0.377	-0.185,0.000	-0.097,0.071	0.217,0.000	-0.066,0.231
median_length_ifo_l	0.023,0.660	0.036,0.504	0.031,0.570	0.099,0.052	0.028,0.612	0.070,0.186	0.058,0.282	-0.019,0.746	0.079,0.133	0.016,0.799	0.019,0.747	-0.019,0.747	0.023,0.679	0.013,0.822	-0.118,0.024	-0.019,0.747	0.123,0.020	0.109,0.040	0.015,0.809	0.104,0.052	0.084,0.121	-0.003,0.970	0.111,0.040	0.099,0.067	0.115,0.034
median_length_ifo_r	-0.026,0.615	-0.030,0.583	-0.038,0.477	0.049,0.361	-0.047,0.384	0.038,0.485	0.023,0.693	-0.001,0.993	0.061,0.252	0.022,0.712	-0.006,0.915	0.006,0.915	0.027,0.627	0.044,0.433	-0.012,0.846	0.064,0.240	0.021,0.720	-0.001,0.985	0.094,0.082	0.094,0.079	0.013,0.832	0.079,0.152	-0.004,0.948	0.044,0.453	-0.009,0.882
median_length_ilf_l	0.070,0.164	0.060,0.245	-0.042,0.430	-0.034,0.536	0.003,0.956	-0.038,0.489	-0.047,0.388	-0.024,0.684	0.018,0.753	-0.009,0.884	-0.013,0.823	0.013,0.823	0.042,0.450	-0.004,0.951	0.034,0.549	0.067,0.217	-0.020,0.727	-0.022,0.712	0.018,0.761	-0.055,0.325	-0.016,0.787	0.041,0.478	-0.010,0.878	-0.014,0.827	-0.023,0.694
median_length_ilf_r	0.209,0.000	0.144,0.004	-0.081,0.116	-0.058,0.270	0.090,0.082	-0.110,0.032	0.004,0.954	0.036,0.527	0.049,0.366	0.044,0.432	-0.091,0.085	0.091,0.085	0.082,0.122	0.040,0.484	0.037,0.507	0.092,0.082	0.010,0.864	0.006,0.923	0.043,0.459	-0.063,0.261	0.000,0.999	0.061,0.280	0.026,0.654	-0.011,0.867	-0.006,0.913
median_length_mcp	0.088,0.075	0.050,0.344	-0.045,0.397	-0.015,0.785	0.048,0.377	0.010,0.869	0.028,0.631	0.061,0.255	-0.010,0.866	0.059,0.280	-0.054,0.319	0.054,0.319	0.052,0.339	0.089,0.096	-0.004,0.953	0.047,0.404	-0.004,0.947	-0.013,0.829	0.020,0.743	0.025,0.666	-0.003,0.962	0.018,0.776	-0.007,0.915	-0.031,0.620	0.000,0.996
median_length_mdlf_l	0.058,0.257	0.022,0.693	-0.080,0.120	-0.074,0.155	0.134,0.008	-0.053,0.319	0.073,0.165	0.022,0.700	0.047,0.386	-0.001,0.985	-0.051,0.354	0.051,0.354	0.026,0.645	-0.005,0.940	0.079,0.142	0.095,0.072	0.064,0.234	0.055,0.319	0.080,0.143	-0.046,0.419	0.039,0.489	0.122,0.022	0.076,0.164	-0.015,0.826	0.055,0.326
median_length_mdlf_r	-0.006,0.907	-0.011,0.846	0.017,0.765	0.013,0.821	0.184,0.000	0.013,0.828	0.162,0.002	0.057,0.289	0.070,0.190	0.060,0.272	-0.006,0.913	0.006,0.913	0.112,0.033	0.053,0.335	-0.019,0.740	0.107,0.041	0.113,0.031	0.114,0.031	0.049,0.398	-0.015,0.788	0.110,0.040	0.105,0.052	0.126,0.019	0.005,0.939	0.136,0.011
median_length_or_l	0.068,0.177	-0.002,0.978	-0.048,0.371	-0.042,0.432	0.138,0.007	-0.032,0.565	0.150,0.004	0.010,0.862	0.024,0.668	0.020,0.738	-0.099,0.058	0.099,0.058	0.043,0.436	0.020,0.728	0.030,0.598	0.066,0.222	0.086,0.108	0.078,0.145	0.061,0.272	-0.035,0.541	0.076,0.161	0.074,0.184	0.091,0.095	-0.032,0.611	0.080,0.144
median_length_or_r	0.172,0.000	0.096,0.059	-0.076,0.139	-0.028,0.615	0.149,0.003	-0.056,0.300	0.155,0.003	0.102,0.048	0.094,0.071	0.084,0.110	-0.108,0.039	0.108,0.039	0.079,0.139	0.082,0.127	0.044,0.435	0.100,0.058	0.119,0.024	0.104,0.052	0.091,0.091	-0.026,0.647	0.101,0.061	0.089,0.104	0.102,0.058	-0.005,0.948	0.099,0.068
median_length_slf1_l	0.226,0.000	0.135,0.007	-0.168,0.001	-0.108,0.033	0.117,0.023	-0.129,0.011	0.139,0.007	0.131,0.010	0.177,0.000	0.170,0.001	-0.128,0.014	0.128,0.014	0.135,0.010	0.136,0.009	0.128,0.013	0.076,0.159	0.226,0.000	0.208,0.000	0.101,0.060	-0.021,0.707	0.187,0.000	0.088,0.108	0.209,0.000	-0.089,0.103	0.109,0.043
median_length_slf1_r	0.251,0.000	0.157,0.002	-0.150,0.003	-0.114,0.026	0.082,0.117	-0.175,0.000	0.094,0.068	0.090,0.083	0.075,0.155	0.078,0.142	-0.132,0.011	0.132,0.011	0.102,0.052	0.069,0.200	0.096,0.071	0.067,0.217	0.149,0.004	0.137,0.009	0.043,0.457	0.008,0.897	0.119,0.026	0.069,0.216	0.151,0.005	-0.132,0.013	0.092,0.090
median_length_slf2_l	0.203,0.000	0.173,0.000	-0.105,0.040	-0.131,0.010	-0.011,0.841	-0.106,0.039	0.026,0.653	0.055,0.313	0.134,0.009	0.061,0.261	-0.039,0.476	0.039,0.476	0.025,0.655	0.039,0.490	0.101,0.057	0.004,0.950	0.045,0.416	0.024,0.690	0.035,0.545	-0.051,0.370	-0.002,0.982	0.038,0.512	0.067,0.221	-0.116,0.029	-0.017,0.772
median_length_slf2_r	0.124,0.011	0.061,0.242	-0.103,0.043	-0.099,0.054	0.083,0.110	-0.027,0.632	0.118,0.021	0.030,0.598	0.028,0.617	0.029,0.606	-0.089,0.091	0.089,0.091	0.031,0.577	0.019,0.747	0.072,0.181	0.039,0.495	0.107,0.042	0.104,0.050	0.015,0.811	-0.029,0.613	0.138,0.009	0.014,0.820	0.074,0.174	-0.094,0.085	0.082,0.135
median_length_slf3_l	0.079,0.116	0.032,0.555	-0.052,0.327	-0.009,0.884	0.031,0.564	-0.025,0.658	0.075,0.152	0.073,0.164	0.160,0.002	0.082,0.119	-0.066,0.216	0.066,0.216	0.035,0.537	0.045,0.425	0.051,0.359	0.060,0.277	0.079,0.138	0.066,0.222	0.042,0.471	0.002,0.976	0.047,0.399	0.065,0.246	0.098,0.071	-0.018,0.790	0.045,0.419
median_length_slf3_r	0.160,0.001	0.042,0.431	-0.135,0.007	-0.081,0.116	0.082,0.116	-0.037,0.498	0.155,0.003	0.091,0.079	0.112,0.030	0.098,0.060	-0.168,0.001	0.168,0.001	0.104,0.048	0.088,0.098	0.103,0.050	0.108,0.039	0.123,0.019	0.131,0.013	0.061,0.272	-0.021,0.717	0.155,0.004	0.089,0.104	0.127,0.019	-0.063,0.270	0.123,0.022
median_length_str_l	0.100,0.044	0.045,0.393	-0.025,0.646	-0.049,0.363	0.160,0.002	-0.044,0.420	0.205,0.000	0.050,0.356	0.062,0.248	0.083,0.117	-0.077,0.150	0.077,0.150	0.110,0.035	0.091,0.087	0.050,0.371	0.045,0.425	0.132,0.012	0.111,0.037	0.033,0.577	-0.033,0.568	0.105,0.051	0.021,0.739	0.117,0.031	-0.014,0.838	0.095,0.081
median_length_str_r	0.080,0.108	-0.019,0.729	-0.034,0.536	-0.046,0.390	0.186,0.000	-0.036,0.517	0.228,0.000	0.081,0.121	0.063,0.242	0.108,0.038	-0.142,0.006	0.142,0.006	0.135,0.010	0.095,0.073	0.036,0.518	0.078,0.147	0.150,0.004	0.126,0.017	0.097,0.072	0.009,0.882	0.125,0.019	0.081,0.139	0.126,0.019	-0.033,0.593	0.118,0.028
median_length_uf_l	-0.044,0.394	-0.035,0.510	0.107,0.036	0.149,0.003	-0.047,0.385	0.100,0.053	-0.010,0.874	-0.057,0.287	0.051,0.346	0.012,0.844	0.011,0.849	-0.011,0.849	0.001,0.989	0.003,0.955	-0.152,0.003	-0.019,0.743	-0.033,0.561	-0.024,0.683	0.027,0.651	0.090,0.096	0.000,0.998	0.011,0.863	-0.041,0.469	0.117,0.028	-0.019,0.741
median_length_uf_r	-0.042,0.407	-0.063,0.221	0.054,0.304	0.109,0.033	0.033,0.550	0.031,0.572	0.072,0.169	-0.012,0.838	0.040,0.470	0.014,0.813	-0.031,0.579	0.031,0.579	0.011,0.850	-0.003,0.955	-0.071,0.191	-0.069,0.207	0.032,0.579	0.024,0.687	0.006,0.924	0.061,0.272	0.061,0.263	-0.048,0.403	0.007,0.911	0.083,0.136	0.018,0.758
median_length_vof_l	-0.129,0.008	-0.126,0.012	0.066,0.202	0.058,0.265	-0.030,0.589	0.068,0.198	-0.053,0.329	-0.083,0.115	-0.100,0.054	-0.115,0.027	0.002,0.968	-0.002,0.968	-0.098,0.063	-0.119,0.022	-0.043,0.446	-0.009,0.889	-0.008,0.887	-0.021,0.720	0.003,0.967	0.053,0.350	-0.039,0.486	0.017,0.788	0.014,0.820	-0.015,0.827	-0.017,0.773
median_length_vof_r	-0.014,0.794	-0.006,0.921	0.019,0.730	0.064,0.220	0.028,0.600	-0.027,0.628	0.028,0.629	-0.017,0.779	0.045,0.410	0.003,0.964	0.012,0.832	-0.012,0.832	-0.032,0.570	-0.020,0.736	-0.052,0.352	0.051,0.355	0.038,0.501	0.037,0.513	0.042,0.467	0.097,0.071	0.046,0.406	0.089,0.104	0.025,0.667	0.001,0.990	0.037,0.511
mean_length_ac	0.000,0.997	-0.007,0.904	-0.097,0.058	-0.081,0.115	0.073,0.163	-0.006,0.922	0.031,0.592	0.048,0.379	0.022,0.705	0.009,0.884	-0.010,0.862	0.010,0.862	0.048,0.383	0.019,0.741	0.034,0.549	-0.048,0.389	0.074,0.166	0.057,0.295	-0.040,0.495	-0.016,0.784	0.065,0.236	-0.067,0.231	0.077,0.160	-0.042,0.484	0.033,0.557
mean_length_af_l	0.070,0.164	0.021,0.707	-0.044,0.407	-0.029,0.595	0.151,0.003	0.015,0.797	0.194,0.000	0.061,0.255	0.091,0.083	0.048,0.385	-0.070,0.190	0.070,0.190	0.048,0.388	0.047,0.398	0.022,0.699	0.075,0.162	0.104,0.049	0.078,0.146	0.085,0.115	0.056,0.316	0.073,0.180	0.047,0.419	0.097,0.071	-0.048,0.413	0.036,0.525
mean_length_af_r	0.059,0.244	0.024,0.667	-0.054,0.310	-0.011,0.856	0.022,0.686	0.002,0.979	0.091,0.080	-0.018,0.765	0.051,0.350	-0.010,0.878	-0.050,0.361	0.050,0.361	-0.020,0.718	-0.026,0.648	0.035,0.539	0.124,0.017	0.101,0.055	0.082,0.127	0.145,0.006	0.060,0.282	0.073,0.181	0.121,0.024	0.110,0.042	-0.048,0.412	0.055,0.325
mean_length_ar_l	-0.213,0.000	-0.112,0.026	0.160,0.001	0.140,0.005	-0.287,0.000	0.066,0.211	-0.298,0.000	-0.191,0.000	-0.209,0.000	-0.223,0.000	0.142,0.006	-0.142,0.006	-0.141,0.007	-0.192,0.000	-0.097,0.068	-0.172,0.001	-0.233,0.000	-0.226,0.000	-0.143,0.008	0.058,0.300	-0.196,0.000	-0.186,0.000	-0.241,0.000	0.098,0.072	-0.163,0.002
mean_length_ar_r	-0.243,0.000	-0.142,0.004	0.126,0.013	0.112,0.027	-0.251,0.000	0.087,0.094	-0.295,0.000	-0.165,0.001	-0.134,0.009	-0.150,0.003	0.141,0.006	-0.141,0.006	-0.173,0.001	-0.133,0.010	-0.084,0.119	-0.136,0.008	-0.238,0.000	-0.239,0.000	-0.089,0.101	0.054,0.340	-0.213,0.000	-0.111,0.038	-0.204,0.000	0.046,0.431	-0.182,0.001
mean_length_atr_l	-0.078,0.118	-0.147,0.003	0.080,0.122	0.142,0.005	0.187,0.000	0.117,0.022	0.178,0.001	0.002,0.975	0.112,0.030	0.063,0.247	-0.102,0.052	0.102,0.052	0.072,0.179	0.063,0.244	-0.100,0.057	-0.036,0.526	0.116,0.027	0.108,0.043	0.016,0.789	0.088,0.103	0.105,0.051	0.020,0.747	0.104,0.055	0.112,0.036	0.097,0.075
mean_length_atr_r	-0.046,0.366	-0.106,0.036	0.057,0.274	0.179,0.000	0.092,0.074	0.072,0.174	0.137,0.008	0.008,0.897	0.077,0.144	0.035,0.541	-0.087,0.100	0.087,0.100	0.060,0.267	0.052,0.346	-0.089,0.093	0.076,0.160	0.058,0.282	0.054,0.330	0.069,0.208	0.124,0.019	0.065,0.235	0.079,0.153	0.065,0.241	0.174,0.001	0.042,0.451
mean_length_cbd_l	-0.005,0.925	-0.011,0.846	-0.001,0.982	0.016,0.773	0.014,0.800	0.069,0.189	0.022,0.711	-0.039,0.487	0.031,0.584	-0.033,0.560	-0.008,0.887	0.008,0.887	-0.010,0.859	-0.039,0.489	-0.002,0.973	0.007,0.906	0.010,0.858	0.005,0.931	0.003,0.971	0.098,0.068	0.032,0.564	0.005,0.938	-0.010,0.878	-0.033,0.600	-0.023,0.700
mean_length_cbd_r	-0.058,0.257	-0.064,0.214	0.031,0.572	0.031,0.567	0.043,0.427	0.038,0.488	0.123,0.017	-0.043,0.432	0.019,0.739	-0.019,0.756	-0.011,0.849	0.011,0.849	-0.001,0.983	-0.025,0.670	0.030,0.599	0.005,0.936	0.079,0.138	0.088,0.101	-0.022,0.716	0.059,0.290	0.078,0.151	-0.003,0.970	0.074,0.179	-0.001,0.992	0.062,0.263
mean_length_cbp_l	-0.022,0.670	-0.109,0.031	-0.028,0.608	0.031,0.567	0.079,0.129	0.059,0.267	0.098,0.058	0.049,0.371	0.068,0.202	0.067,0.214	-0.126,0.015	0.126,0.015	0.020,0.725	0.062,0.258	-0.039,0.483	0.082,0.125	0.054,0.320	0.047,0.400	0.038,0.510	0.091,0.091	0.036,0.516	0.087,0.114	0.049,0.382	0.022,0.740	0.021,0.725
mean_length_cbp_r	-0.005,0.921	-0.055,0.291	-0.006,0.921	-0.022,0.696	0.160,0.002	0.023,0.688	0.170,0.001	0.106,0.041	0.053,0.331	0.069,0.201	-0.072,0.177	0.072,0.177	0.016,0.772	0.083,0.122	0.031,0.580	-0.020,0.731	0.016,0.785	0.034,0.546	-0.010,0.874	-0.023,0.688	0.048,0.387	-0.013,0.835	0.028,0.638	-0.015,0.825	0.012,0.829
mean_length_cbt_l	-0.103,0.037	-0.043,0.423	0.061,0.244	0.068,0.190	-0.046,0.389	0.092,0.078	-0.048,0.380	-0.155,0.002	-0.090,0.084	-0.188,0.000	0.086,0.106	-0.086,0.106	-0.158,0.002	-0.199,0.000	-0.055,0.322	-0.146,0.004	-0.052,0.343	-0.042,0.456	-0.136,0.011	0.047,0.412	-0.011,0.856	-0.110,0.040	-0.039,0.495	0.092,0.091	0.009,0.880
mean_length_cbt_r	-0.017,0.758	-0.030,0.587	0.012,0.835	0.079,0.127	-0.038,0.489	0.036,0.516	-0.073,0.167	-0.041,0.461	-0.036,0.509	-0.070,0.190	-0.019,0.743	0.019,0.743	-0.045,0.419	-0.068,0.210	-0.065,0.234	0.001,0.990	-0.039,0.479	-0.055,0.315	0.043,0.462	0.090,0.096	-0.045,0.418	0.005,0.946	-0.059,0.287	0.113,0.036	-0.030,0.606
mean_length_cst_l	-0.112,0.023	-0.155,0.002	0.080,0.121	0.110,0.031	0.178,0.000	0.104,0.044	0.222,0.000	-0.033,0.555	-0.033,0.554	-0.031,0.588	-0.065,0.220	0.065,0.220	0.032,0.566	-0.021,0.720	-0.083,0.121	0.028,0.628	0.112,0.034	0.095,0.074	0.000,0.996	0.058,0.298	0.093,0.085	0.012,0.849	0.123,0.022	0.081,0.144	0.079,0.146
mean_length_cst_r	-0.073,0.146	-0.118,0.019	0.006,0.924	0.081,0.114	0.109,0.034	0.077,0.145	0.150,0.004	0.000,0.995	-0.034,0.536	-0.033,0.560	-0.066,0.216	0.066,0.216	0.013,0.824	-0.012,0.843	-0.033,0.560	0.081,0.129	0.038,0.492	0.021,0.720	0.088,0.102	0.124,0.019	0.038,0.494	0.084,0.126	0.041,0.468	0.090,0.101	0.021,0.722
mean_length_fa_l	-0.053,0.300	-0.049,0.350	0.121,0.017	0.095,0.063	0.061,0.252	0.035,0.521	0.054,0.316	0.034,0.555	-0.002,0.976	0.012,0.847	0.004,0.944	-0.004,0.944	-0.008,0.888	0.019,0.745	-0.059,0.284	0.003,0.955	0.036,0.519	0.025,0.678	-0.010,0.883	0.099,0.064	0.029,0.608	-0.033,0.580	0.026,0.653	0.066,0.245	0.043,0.448
mean_length_fa_r	-0.012,0.827	-0.080,0.116	-0.017,0.767	-0.008,0.887	0.082,0.114	-0.033,0.557	0.048,0.383	0.009,0.873	0.001,0.985	-0.015,0.800	-0.099,0.058	0.099,0.058	0.031,0.579	0.002,0.974	0.017,0.766	0.046,0.409	0.031,0.587	0.015,0.794	0.041,0.485	0.023,0.684	0.014,0.818	0.044,0.446	0.009,0.890	-0.013,0.847	-0.016,0.782
mean_length_fma	-0.010,0.851	-0.054,0.301	0.058,0.268	0.103,0.043	0.214,0.000	0.035,0.525	0.180,0.000	0.003,0.965	0.028,0.620	0.004,0.951	-0.064,0.235	0.064,0.235	0.022,0.695	0.004,0.943	-0.075,0.166	0.042,0.460	0.085,0.110	0.072,0.182	0.043,0.457	0.042,0.459	0.097,0.072	0.085,0.122	0.075,0.174	0.075,0.184	0.027,0.645
mean_length_fmi	-0.137,0.005	-0.163,0.001	0.086,0.092	0.114,0.025	0.196,0.000	0.143,0.005	0.199,0.000	-0.067,0.205	0.014,0.813	-0.041,0.468	-0.040,0.467	0.040,0.467	-0.016,0.772	-0.038,0.502	-0.092,0.084	0.004,0.947	0.079,0.140	0.099,0.064	-0.008,0.898	0.056,0.317	0.130,0.014	0.024,0.703	0.048,0.387	0.060,0.290	0.093,0.086
mean_length_fx_l	-0.302,0.000	-0.238,0.000	0.164,0.001	0.134,0.008	-0.129,0.012	0.099,0.056	-0.122,0.018	-0.159,0.002	-0.176,0.000	-0.173,0.001	0.086,0.103	-0.086,0.103	-0.177,0.001	-0.160,0.002	-0.072,0.185	-0.099,0.060	-0.134,0.010	-0.139,0.008	-0.087,0.107	0.071,0.198	-0.125,0.019	-0.052,0.358	-0.111,0.039	0.057,0.318	-0.109,0.044
mean_length_fx_r	-0.279,0.000	-0.209,0.000	0.225,0.000	0.257,0.000	-0.145,0.004	0.162,0.001	-0.122,0.017	-0.188,0.000	-0.196,0.000	-0.193,0.000	0.096,0.066	-0.096,0.066	-0.182,0.000	-0.177,0.001	-0.142,0.006	-0.193,0.000	-0.087,0.103	-0.082,0.125	-0.097,0.071	0.099,0.064	-0.051,0.360	-0.181,0.001	-0.096,0.076	0.202,0.000	-0.067,0.227
mean_length_ifo_l	0.009,0.871	0.000,0.997	0.028,0.611	0.088,0.086	0.035,0.514	0.085,0.105	0.085,0.102	-0.016,0.786	0.089,0.089	0.020,0.738	-0.013,0.821	0.013,0.821	0.034,0.543	0.019,0.747	-0.096,0.070	-0.027,0.651	0.101,0.055	0.096,0.071	-0.002,0.982	0.085,0.116	0.087,0.107	-0.001,0.983	0.093,0.086	0.076,0.173	0.102,0.060
mean_length_ifo_r	0.003,0.957	-0.034,0.533	-0.057,0.275	0.036,0.513	0.010,0.852	0.042,0.438	0.083,0.112	0.001,0.992	0.072,0.174	0.031,0.586	-0.053,0.330	0.053,0.330	0.042,0.448	0.046,0.411	-0.003,0.957	0.077,0.150	0.062,0.253	0.041,0.462	0.114,0.033	0.099,0.064	0.052,0.345	0.113,0.036	0.048,0.394	0.047,0.415	0.033,0.564
mean_length_ilf_l	0.057,0.258	0.047,0.377	-0.057,0.274	-0.040,0.458	0.036,0.513	-0.024,0.672	-0.014,0.815	-0.037,0.507	-0.016,0.778	-0.034,0.546	-0.014,0.809	0.014,0.809	0.033,0.554	-0.029,0.611	0.044,0.433	0.064,0.242	-0.008,0.889	-0.001,0.985	0.009,0.885	-0.047,0.406	0.009,0.881	0.030,0.619	-0.002,0.980	-0.035,0.571	-0.001,0.983
mean_length_ilf_r	0.217,0.000	0.147,0.003	-0.088,0.087	-0.079,0.128	0.135,0.008	-0.096,0.063	0.034,0.541	0.031,0.585	0.046,0.393	0.048,0.389	-0.097,0.064	0.097,0.064	0.074,0.170	0.040,0.484	0.072,0.185	0.086,0.108	0.020,0.725	0.019,0.745	0.045,0.436	-0.065,0.245	0.021,0.724	0.062,0.270	0.033,0.570	-0.018,0.790	0.017,0.765
mean_length_mcp	0.069,0.173	0.043,0.425	-0.033,0.547	0.008,0.894	0.043,0.424	0.025,0.658	0.033,0.562	0.046,0.403	-0.033,0.554	0.020,0.732	-0.037,0.513	0.037,0.513	0.025,0.654	0.048,0.393	-0.001,0.982	0.021,0.725	-0.007,0.905	-0.015,0.800	-0.017,0.778	0.024,0.680	-0.013,0.822	-0.008,0.905	0.001,0.990	-0.019,0.773	-0.007,0.907
mean_length_mdlf_l	0.059,0.240	0.026,0.634	-0.078,0.128	-0.064,0.217	0.164,0.001	-0.041,0.450	0.115,0.025	0.031,0.588	0.063,0.241	0.016,0.788	-0.047,0.390	0.047,0.390	0.047,0.399	0.013,0.828	0.062,0.255	0.091,0.085	0.084,0.117	0.075,0.161	0.067,0.221	-0.046,0.419	0.065,0.233	0.113,0.035	0.094,0.083	-0.015,0.825	0.073,0.182
mean_length_mdlf_r	0.026,0.624	0.008,0.888	0.000,0.995	-0.004,0.940	0.205,0.000	0.001,0.981	0.176,0.001	0.066,0.217	0.080,0.129	0.062,0.253	-0.025,0.660	0.025,0.660	0.112,0.033	0.055,0.316	0.000,0.995	0.132,0.011	0.135,0.010	0.135,0.010	0.060,0.278	-0.008,0.889	0.131,0.013	0.126,0.018	0.148,0.006	-0.019,0.777	0.153,0.004
mean_length_or_l	0.091,0.068	0.014,0.795	-0.051,0.335	-0.037,0.490	0.183,0.000	-0.029,0.599	0.192,0.000	0.016,0.793	0.030,0.595	0.015,0.805	-0.109,0.037	0.109,0.037	0.059,0.275	0.014,0.804	0.033,0.560	0.089,0.093	0.121,0.021	0.110,0.038	0.064,0.246	-0.006,0.918	0.105,0.051	0.087,0.113	0.125,0.021	-0.036,0.555	0.108,0.047
mean_length_or_r	0.163,0.001	0.083,0.105	-0.059,0.256	-0.008,0.890	0.159,0.002	-0.040,0.464	0.160,0.002	0.079,0.134	0.078,0.139	0.067,0.211	-0.112,0.031	0.112,0.031	0.089,0.091	0.065,0.229	0.027,0.638	0.103,0.051	0.117,0.026	0.101,0.058	0.083,0.127	-0.003,0.962	0.096,0.075	0.099,0.066	0.105,0.051	0.008,0.914	0.101,0.064
mean_length_slf1_l	0.222,0.000	0.134,0.007	-0.162,0.001	-0.107,0.036	0.112,0.029	-0.126,0.014	0.130,0.011	0.127,0.013	0.175,0.001	0.169,0.001	-0.123,0.018	0.123,0.018	0.142,0.006	0.136,0.008	0.118,0.024	0.061,0.269	0.213,0.000	0.195,0.000	0.086,0.113	-0.021,0.717	0.170,0.001	0.087,0.112	0.201,0.000	-0.090,0.101	0.100,0.066
mean_length_slf1_r	0.248,0.000	0.159,0.001	-0.153,0.002	-0.114,0.026	0.050,0.348	-0.176,0.000	0.068,0.197	0.089,0.088	0.073,0.168	0.072,0.174	-0.124,0.017	0.124,0.017	0.101,0.054	0.066,0.222	0.087,0.104	0.060,0.273	0.127,0.016	0.113,0.032	0.032,0.585	0.015,0.797	0.099,0.066	0.063,0.257	0.126,0.020	-0.135,0.011	0.070,0.205
mean_length_slf2_l	0.209,0.000	0.165,0.001	-0.104,0.040	-0.130,0.010	-0.014,0.797	-0.103,0.047	0.025,0.661	0.051,0.352	0.134,0.009	0.063,0.243	-0.061,0.258	0.061,0.258	0.034,0.543	0.039,0.487	0.096,0.069	0.009,0.890	0.044,0.430	0.021,0.715	0.035,0.542	-0.059,0.287	-0.006,0.916	0.039,0.504	0.070,0.199	-0.112,0.037	-0.024,0.685
mean_length_slf2_r	0.126,0.010	0.060,0.245	-0.110,0.031	-0.095,0.064	0.091,0.078	-0.029,0.599	0.126,0.014	0.034,0.551	0.029,0.606	0.030,0.598	-0.093,0.079	0.093,0.079	0.029,0.612	0.018,0.758	0.078,0.148	0.047,0.402	0.116,0.027	0.110,0.038	0.022,0.706	-0.014,0.807	0.142,0.008	0.024,0.695	0.087,0.108	-0.092,0.091	0.084,0.122
mean_length_slf3_l	0.095,0.055	0.028,0.614	-0.052,0.322	-0.012,0.833	0.045,0.403	-0.024,0.663	0.093,0.073	0.088,0.092	0.201,0.000	0.114,0.027	-0.096,0.068	0.096,0.068	0.060,0.267	0.071,0.190	0.032,0.568	0.054,0.327	0.104,0.048	0.086,0.108	0.046,0.423	-0.008,0.889	0.065,0.235	0.066,0.235	0.126,0.019	-0.018,0.783	0.050,0.376
mean_length_slf3_r	0.150,0.002	0.018,0.736	-0.139,0.006	-0.062,0.233	0.131,0.010	-0.017,0.768	0.218,0.000	0.092,0.079	0.124,0.015	0.109,0.036	-0.188,0.000	0.188,0.000	0.116,0.027	0.095,0.073	0.089,0.093	0.089,0.096	0.164,0.002	0.170,0.001	0.042,0.465	0.001,0.984	0.197,0.000	0.083,0.131	0.150,0.005	-0.049,0.404	0.156,0.003
mean_length_str_l	0.091,0.068	0.034,0.529	-0.017,0.758	-0.025,0.648	0.172,0.001	-0.032,0.562	0.211,0.000	0.037,0.507	0.046,0.400	0.063,0.241	-0.081,0.128	0.081,0.128	0.096,0.069	0.070,0.198	0.025,0.664	0.064,0.241	0.144,0.006	0.120,0.023	0.048,0.401	-0.008,0.897	0.109,0.042	0.043,0.457	0.132,0.014	-0.001,0.989	0.105,0.052
mean_length_str_r	0.082,0.100	-0.018,0.739	-0.031,0.562	-0.035,0.520	0.199,0.000	-0.038,0.492	0.233,0.000	0.065,0.225	0.044,0.418	0.084,0.114	-0.144,0.006	0.144,0.006	0.124,0.018	0.081,0.128	0.031,0.584	0.083,0.120	0.147,0.005	0.121,0.022	0.094,0.080	0.025,0.661	0.116,0.030	0.085,0.121	0.128,0.017	-0.029,0.644	0.110,0.043
mean_length_uf_l	-0.011,0.840	-0.021,0.705	0.092,0.072	0.141,0.005	0.005,0.927	0.094,0.070	0.040,0.465	-0.039,0.482	0.068,0.202	0.014,0.817	-0.015,0.805	0.015,0.805	0.005,0.934	0.006,0.926	-0.144,0.005	-0.006,0.917	-0.012,0.841	-0.007,0.907	0.036,0.531	0.100,0.063	0.018,0.768	0.036,0.548	-0.018,0.762	0.105,0.052	0.001,0.991
mean_length_uf_r	-0.004,0.939	-0.037,0.491	0.016,0.781	0.077,0.139	0.083,0.110	0.029,0.604	0.137,0.008	0.030,0.605	0.085,0.108	0.051,0.354	-0.048,0.384	0.048,0.384	0.033,0.555	0.032,0.581	-0.052,0.354	-0.040,0.484	0.083,0.122	0.073,0.177	0.032,0.580	0.058,0.300	0.102,0.059	-0.002,0.974	0.055,0.321	0.061,0.281	0.064,0.252
mean_length_vof_l	-0.083,0.097	-0.118,0.018	0.039,0.470	0.043,0.423	0.019,0.726	0.068,0.202	-0.007,0.901	-0.069,0.192	-0.088,0.092	-0.101,0.054	-0.053,0.328	0.053,0.328	-0.064,0.238	-0.108,0.040	0.002,0.978	0.034,0.553	0.013,0.826	-0.010,0.864	0.030,0.602	0.049,0.390	-0.018,0.763	0.035,0.560	0.036,0.530	-0.001,0.987	-0.025,0.661
mean_length_vof_r	-0.032,0.529	-0.021,0.707	0.047,0.383	0.099,0.053	0.076,0.149	-0.002,0.971	0.048,0.381	-0.041,0.461	0.020,0.732	-0.035,0.542	0.016,0.781	-0.016,0.781	-0.030,0.597	-0.059,0.278	-0.068,0.208	0.036,0.528	0.049,0.379	0.045,0.420	0.033,0.577	0.084,0.123	0.038,0.496	0.065,0.243	0.061,0.272	0.042,0.482	0.021,0.722
stddev_length_ac	0.086,0.085	0.037,0.493	-0.048,0.371	-0.019,0.727	0.115,0.024	-0.020,0.728	0.131,0.011	0.013,0.828	0.012,0.836	0.025,0.664	-0.070,0.193	0.070,0.193	0.102,0.051	0.033,0.571	-0.018,0.754	0.070,0.200	0.056,0.304	0.057,0.298	0.082,0.132	0.050,0.376	0.067,0.219	0.022,0.723	0.047,0.402	0.018,0.793	0.087,0.112
stddev_length_af_l	0.120,0.014	0.044,0.407	-0.123,0.015	-0.062,0.235	0.194,0.000	-0.013,0.829	0.201,0.000	0.145,0.004	0.135,0.008	0.136,0.008	-0.108,0.039	0.108,0.039	0.126,0.016	0.133,0.010	0.039,0.486	0.109,0.038	0.132,0.012	0.115,0.030	0.096,0.073	0.026,0.648	0.121,0.023	0.064,0.249	0.103,0.057	-0.025,0.708	0.093,0.089
stddev_length_af_r	0.063,0.215	0.031,0.572	-0.091,0.077	-0.050,0.347	0.115,0.024	0.001,0.989	0.116,0.024	0.031,0.588	0.052,0.337	0.021,0.728	-0.045,0.412	0.045,0.412	0.019,0.731	0.004,0.944	0.032,0.565	0.132,0.011	0.078,0.144	0.064,0.237	0.145,0.007	0.029,0.615	0.049,0.378	0.136,0.011	0.088,0.106	-0.050,0.390	0.041,0.466
stddev_length_ar_l	-0.154,0.002	-0.106,0.036	0.102,0.045	0.109,0.032	-0.172,0.001	0.058,0.278	-0.151,0.003	-0.091,0.082	-0.131,0.011	-0.135,0.008	0.066,0.218	-0.066,0.218	-0.079,0.139	-0.121,0.019	-0.092,0.082	-0.141,0.006	-0.139,0.008	-0.135,0.010	-0.114,0.034	0.048,0.393	-0.113,0.034	-0.166,0.002	-0.159,0.003	0.096,0.077	-0.086,0.114
stddev_length_ar_r	-0.174,0.000	-0.096,0.058	0.083,0.106	0.083,0.106	-0.215,0.000	0.056,0.296	-0.241,0.000	-0.115,0.026	-0.104,0.046	-0.110,0.034	0.110,0.035	-0.110,0.035	-0.146,0.005	-0.096,0.068	-0.066,0.227	-0.148,0.004	-0.192,0.000	-0.203,0.000	-0.078,0.151	0.027,0.637	-0.180,0.001	-0.119,0.027	-0.166,0.002	0.064,0.261	-0.144,0.007
stddev_length_atr_l	-0.037,0.473	-0.103,0.041	0.075,0.147	0.127,0.012	0.171,0.001	0.076,0.150	0.160,0.002	0.015,0.809	0.099,0.057	0.054,0.317	-0.097,0.063	0.097,0.063	0.034,0.545	0.049,0.383	-0.074,0.172	0.003,0.965	0.117,0.026	0.117,0.027	0.026,0.666	0.104,0.053	0.130,0.014	0.046,0.425	0.106,0.050	0.075,0.180	0.119,0.028
stddev_length_atr_r	-0.055,0.275	-0.105,0.037	0.080,0.118	0.174,0.000	0.141,0.005	0.113,0.027	0.179,0.001	0.006,0.929	0.072,0.174	0.031,0.591	-0.073,0.168	0.073,0.168	0.036,0.519	0.039,0.487	-0.094,0.077	0.084,0.116	0.072,0.177	0.071,0.188	0.071,0.194	0.135,0.010	0.089,0.098	0.074,0.181	0.085,0.117	0.130,0.014	0.066,0.230
stddev_length_cbd_l	0.028,0.590	0.015,0.785	0.002,0.978	0.006,0.915	0.003,0.960	0.047,0.390	-0.022,0.709	-0.015,0.802	0.030,0.587	-0.030,0.606	-0.018,0.757	0.018,0.757	-0.026,0.639	-0.029,0.611	0.002,0.978	0.002,0.967	-0.020,0.725	-0.023,0.691	0.007,0.903	0.048,0.400	0.008,0.892	-0.021,0.742	-0.045,0.426	-0.005,0.937	-0.019,0.742
stddev_length_cbd_r	-0.035,0.498	-0.068,0.183	0.013,0.820	0.006,0.917	0.035,0.517	0.014,0.818	0.087,0.094	-0.023,0.694	0.028,0.616	-0.003,0.964	-0.050,0.362	0.050,0.362	0.033,0.559	-0.009,0.880	0.016,0.783	0.007,0.916	0.047,0.394	0.057,0.300	-0.031,0.595	0.048,0.401	0.045,0.421	0.010,0.873	0.060,0.277	-0.007,0.917	0.038,0.504
stddev_length_cbp_l	-0.028,0.595	-0.106,0.036	0.017,0.758	0.039,0.467	0.124,0.015	0.072,0.174	0.109,0.034	-0.013,0.826	0.000,0.996	-0.001,0.984	-0.114,0.029	0.114,0.029	-0.012,0.827	0.003,0.955	-0.041,0.463	0.095,0.071	0.029,0.608	0.021,0.715	0.082,0.132	0.080,0.142	0.002,0.974	0.124,0.020	0.048,0.388	0.019,0.773	0.011,0.857
stddev_length_cbp_r	-0.103,0.038	-0.127,0.011	0.045,0.397	0.058,0.267	0.144,0.005	0.065,0.218	0.156,0.002	0.011,0.859	-0.010,0.862	-0.005,0.947	-0.038,0.499	0.038,0.499	-0.015,0.783	0.007,0.911	-0.012,0.836	-0.024,0.687	0.007,0.902	0.023,0.696	0.006,0.921	0.029,0.616	0.040,0.479	0.000,0.996	0.031,0.584	0.016,0.814	0.021,0.720
stddev_length_cbt_l	-0.204,0.000	-0.124,0.013	0.076,0.139	0.091,0.075	-0.003,0.965	0.126,0.013	-0.023,0.698	-0.196,0.000	-0.123,0.016	-0.224,0.000	0.111,0.034	-0.111,0.034	-0.194,0.000	-0.226,0.000	-0.069,0.206	-0.143,0.005	-0.086,0.106	-0.076,0.156	-0.119,0.026	0.050,0.375	-0.039,0.489	-0.104,0.053	-0.061,0.274	0.092,0.091	-0.048,0.398
stddev_length_cbt_r	-0.087,0.081	-0.065,0.206	0.044,0.409	0.118,0.021	-0.039,0.474	0.072,0.175	-0.074,0.157	-0.100,0.054	-0.114,0.027	-0.149,0.003	0.029,0.606	-0.029,0.606	-0.084,0.114	-0.124,0.016	-0.069,0.204	-0.056,0.308	-0.101,0.055	-0.113,0.032	0.009,0.888	0.110,0.040	-0.088,0.102	-0.015,0.817	-0.115,0.034	0.117,0.028	-0.079,0.148
stddev_length_cst_l	0.091,0.068	0.022,0.688	-0.017,0.758	-0.006,0.920	0.254,0.000	0.046,0.395	0.325,0.000	0.056,0.297	0.094,0.073	0.061,0.259	-0.097,0.063	0.097,0.063	0.077,0.146	0.053,0.335	-0.008,0.893	0.127,0.014	0.212,0.000	0.201,0.000	0.099,0.066	0.024,0.677	0.193,0.000	0.107,0.047	0.189,0.000	0.004,0.948	0.196,0.000
stddev_length_cst_r	0.078,0.118	0.029,0.599	-0.046,0.387	0.023,0.670	0.163,0.001	0.030,0.589	0.180,0.000	0.019,0.751	-0.007,0.904	-0.007,0.914	-0.070,0.188	0.070,0.188	0.054,0.328	-0.002,0.974	0.014,0.811	0.104,0.049	0.075,0.163	0.062,0.256	0.106,0.048	0.107,0.047	0.066,0.226	0.118,0.028	0.059,0.287	0.048,0.414	0.069,0.214
stddev_length_fa_l	-0.111,0.024	-0.126,0.012	0.021,0.705	0.077,0.137	0.165,0.001	0.000,0.995	0.191,0.000	0.050,0.356	-0.010,0.858	0.022,0.715	-0.024,0.679	0.024,0.679	0.023,0.688	0.036,0.528	-0.045,0.425	0.033,0.572	0.136,0.010	0.118,0.025	0.037,0.522	0.063,0.258	0.098,0.067	0.017,0.787	0.137,0.011	0.055,0.337	0.101,0.064
stddev_length_fa_r	-0.045,0.381	-0.088,0.083	-0.009,0.876	0.001,0.980	0.150,0.003	0.009,0.874	0.131,0.011	0.026,0.647	0.014,0.812	0.006,0.924	-0.064,0.231	0.064,0.231	0.026,0.642	0.022,0.703	-0.029,0.607	0.043,0.445	0.065,0.230	0.050,0.370	0.048,0.403	0.025,0.663	0.064,0.239	0.069,0.218	0.033,0.570	0.013,0.847	0.027,0.639
stddev_length_fma	0.018,0.729	-0.062,0.231	0.016,0.782	0.063,0.230	0.263,0.000	0.029,0.595	0.234,0.000	0.055,0.312	0.060,0.262	0.042,0.456	-0.116,0.026	0.116,0.026	0.071,0.189	0.046,0.415	-0.044,0.431	0.127,0.014	0.086,0.108	0.086,0.108	0.093,0.084	0.010,0.869	0.118,0.027	0.137,0.010	0.105,0.051	0.058,0.308	0.066,0.230
stddev_length_fmi	-0.081,0.105	-0.137,0.006	0.036,0.504	0.072,0.165	0.257,0.000	0.108,0.035	0.258,0.000	0.004,0.955	0.050,0.358	0.024,0.687	-0.083,0.119	0.083,0.119	0.033,0.553	0.017,0.774	-0.048,0.396	0.004,0.950	0.109,0.038	0.124,0.019	-0.002,0.973	0.007,0.909	0.157,0.003	0.028,0.654	0.074,0.179	0.051,0.383	0.117,0.029
stddev_length_fx_l	-0.214,0.000	-0.155,0.002	0.109,0.032	0.088,0.085	-0.079,0.129	0.078,0.139	-0.069,0.189	-0.105,0.042	-0.120,0.020	-0.116,0.025	0.081,0.126	-0.081,0.126	-0.126,0.016	-0.109,0.036	-0.036,0.524	-0.032,0.575	-0.077,0.148	-0.087,0.107	-0.029,0.617	0.070,0.206	-0.084,0.119	0.056,0.326	-0.057,0.302	0.020,0.762	-0.052,0.356
stddev_length_fx_r	-0.167,0.001	-0.153,0.002	0.144,0.004	0.172,0.001	-0.092,0.075	0.066,0.211	-0.074,0.160	-0.106,0.041	-0.094,0.072	-0.083,0.115	0.017,0.774	-0.017,0.774	-0.090,0.088	-0.075,0.163	-0.055,0.326	-0.117,0.025	-0.074,0.164	-0.069,0.205	-0.016,0.787	0.056,0.313	-0.060,0.273	-0.117,0.030	-0.074,0.176	0.119,0.026	-0.064,0.252
stddev_length_ifo_l	0.010,0.862	-0.021,0.707	0.008,0.889	0.047,0.376	0.118,0.021	0.080,0.129	0.151,0.003	-0.012,0.838	0.054,0.320	-0.004,0.959	-0.044,0.424	0.044,0.424	0.035,0.538	0.012,0.831	-0.057,0.300	0.002,0.967	0.059,0.281	0.064,0.241	0.008,0.899	0.058,0.298	0.080,0.142	0.038,0.520	0.050,0.374	0.030,0.632	0.087,0.112
stddev_length_ifo_r	0.043,0.401	-0.015,0.786	-0.057,0.281	0.006,0.917	0.142,0.005	0.016,0.789	0.181,0.000	0.011,0.859	0.047,0.384	0.022,0.715	-0.083,0.118	0.083,0.118	0.069,0.200	0.032,0.577	0.011,0.857	0.081,0.130	0.102,0.054	0.088,0.101	0.114,0.033	0.038,0.512	0.099,0.066	0.118,0.028	0.086,0.115	0.034,0.583	0.077,0.159
stddev_length_ilf_l	0.045,0.383	0.020,0.722	-0.064,0.219	-0.025,0.646	0.125,0.014	0.024,0.665	0.115,0.025	-0.012,0.838	-0.018,0.753	-0.020,0.735	-0.035,0.527	0.035,0.527	0.040,0.471	-0.024,0.684	0.038,0.498	0.075,0.163	0.066,0.221	0.081,0.134	0.034,0.554	-0.020,0.721	0.099,0.064	0.030,0.625	0.048,0.394	-0.022,0.740	0.076,0.166
stddev_length_ilf_r	0.183,0.000	0.107,0.034	-0.084,0.101	-0.093,0.069	0.209,0.000	-0.067,0.206	0.081,0.123	0.024,0.684	0.029,0.603	0.039,0.491	-0.106,0.042	0.106,0.042	0.044,0.425	0.033,0.562	0.094,0.075	0.084,0.118	0.032,0.571	0.037,0.514	0.067,0.224	-0.066,0.232	0.047,0.395	0.088,0.110	0.047,0.401	-0.023,0.734	0.036,0.520
stddev_length_mcp	0.017,0.745	0.020,0.714	0.004,0.946	0.027,0.627	0.038,0.487	0.027,0.627	0.012,0.847	0.015,0.808	-0.056,0.296	-0.040,0.485	0.004,0.937	-0.004,0.937	-0.041,0.457	-0.016,0.790	-0.012,0.841	-0.034,0.560	-0.047,0.398	-0.049,0.375	-0.080,0.141	0.017,0.772	-0.047,0.394	-0.048,0.403	-0.036,0.529	-0.006,0.936	-0.037,0.508
stddev_length_mdlf_l	0.055,0.281	0.014,0.793	-0.073,0.160	-0.024,0.657	0.244,0.000	-0.039,0.476	0.224,0.000	0.048,0.377	0.057,0.287	0.020,0.732	-0.057,0.288	0.057,0.288	0.040,0.471	0.016,0.790	0.022,0.699	0.082,0.127	0.146,0.005	0.135,0.010	0.038,0.520	-0.028,0.625	0.129,0.015	0.097,0.073	0.143,0.008	0.010,0.880	0.105,0.052
stddev_length_mdlf_r	0.079,0.115	0.026,0.637	-0.029,0.589	-0.031,0.566	0.241,0.000	0.007,0.910	0.201,0.000	0.060,0.259	0.051,0.343	0.027,0.636	-0.075,0.158	0.075,0.158	0.071,0.186	0.027,0.641	0.045,0.425	0.115,0.029	0.139,0.008	0.131,0.013	0.058,0.296	0.003,0.955	0.129,0.015	0.116,0.030	0.169,0.002	-0.026,0.690	0.112,0.039
stddev_length_or_l	0.143,0.003	0.074,0.147	-0.084,0.100	-0.034,0.527	0.288,0.000	-0.013,0.826	0.280,0.000	0.072,0.171	0.092,0.079	0.058,0.288	-0.097,0.066	0.097,0.066	0.103,0.050	0.051,0.360	0.038,0.503	0.123,0.018	0.199,0.000	0.195,0.000	0.073,0.181	0.030,0.601	0.196,0.000	0.116,0.031	0.181,0.001	-0.023,0.734	0.188,0.000
stddev_length_or_r	0.117,0.018	0.038,0.483	-0.066,0.207	0.008,0.894	0.234,0.000	0.031,0.579	0.228,0.000	0.096,0.066	0.045,0.411	0.056,0.304	-0.112,0.031	0.112,0.031	0.101,0.054	0.072,0.183	-0.007,0.900	0.113,0.030	0.084,0.114	0.068,0.206	0.074,0.175	0.080,0.139	0.092,0.089	0.114,0.034	0.083,0.126	0.060,0.295	0.070,0.202
stddev_length_slf1_l	0.117,0.017	0.071,0.165	-0.083,0.106	-0.043,0.423	0.059,0.264	-0.057,0.291	0.065,0.223	0.052,0.338	0.100,0.055	0.095,0.069	-0.064,0.233	0.064,0.233	0.111,0.034	0.083,0.122	0.039,0.489	-0.005,0.931	0.094,0.078	0.085,0.114	0.009,0.891	-0.005,0.932	0.057,0.304	0.053,0.355	0.110,0.041	-0.042,0.482	0.047,0.406
stddev_length_slf1_r	0.164,0.001	0.112,0.026	-0.119,0.018	-0.082,0.110	-0.045,0.405	-0.123,0.016	-0.036,0.521	0.049,0.371	0.042,0.445	0.034,0.556	-0.071,0.180	0.071,0.180	0.081,0.125	0.034,0.549	0.038,0.499	0.015,0.797	0.016,0.786	0.004,0.949	-0.009,0.892	0.025,0.666	-0.003,0.966	0.022,0.723	0.023,0.696	-0.105,0.053	-0.027,0.635
stddev_length_slf2_l	0.180,0.000	0.104,0.040	-0.076,0.141	-0.090,0.078	-0.027,0.616	-0.061,0.252	0.017,0.770	0.022,0.703	0.102,0.051	0.064,0.241	-0.107,0.041	0.107,0.041	0.066,0.223	0.035,0.539	0.052,0.356	0.035,0.544	0.025,0.663	0.004,0.949	0.042,0.466	-0.074,0.178	-0.024,0.670	0.043,0.464	0.059,0.290	-0.082,0.141	-0.046,0.417
stddev_length_slf2_r	0.109,0.027	0.033,0.539	-0.115,0.023	-0.064,0.223	0.102,0.048	-0.020,0.721	0.124,0.016	0.032,0.568	0.020,0.730	0.017,0.779	-0.108,0.039	0.108,0.039	0.005,0.926	0.001,0.980	0.087,0.103	0.069,0.203	0.117,0.026	0.106,0.046	0.059,0.287	0.050,0.375	0.123,0.021	0.060,0.289	0.110,0.042	-0.072,0.202	0.081,0.141
stddev_length_slf3_l	0.067,0.181	-0.034,0.529	-0.033,0.541	0.013,0.821	0.055,0.298	0.010,0.860	0.083,0.114	0.073,0.165	0.194,0.000	0.124,0.016	-0.146,0.005	0.146,0.005	0.093,0.077	0.081,0.128	-0.043,0.443	0.022,0.706	0.115,0.029	0.098,0.066	0.046,0.430	0.010,0.869	0.095,0.078	0.031,0.612	0.114,0.036	0.014,0.827	0.058,0.302
stddev_length_slf3_r	0.058,0.257	-0.022,0.697	-0.082,0.111	0.016,0.784	0.181,0.000	0.058,0.278	0.222,0.000	0.037,0.504	0.068,0.201	0.050,0.367	-0.114,0.029	0.114,0.029	0.065,0.228	0.042,0.461	0.000,0.997	0.054,0.327	0.143,0.006	0.147,0.005	0.019,0.754	0.063,0.261	0.163,0.002	0.078,0.158	0.119,0.027	-0.004,0.956	0.141,0.009
stddev_length_str_l	-0.043,0.399	-0.082,0.107	0.026,0.639	0.033,0.546	0.170,0.001	0.038,0.493	0.196,0.000	-0.005,0.933	-0.010,0.866	0.009,0.884	-0.058,0.286	0.058,0.286	0.057,0.292	0.014,0.818	-0.025,0.657	0.031,0.590	0.115,0.028	0.095,0.075	0.007,0.903	0.024,0.680	0.078,0.151	0.021,0.733	0.113,0.036	0.034,0.582	0.086,0.114
stddev_length_str_r	0.030,0.564	-0.036,0.505	-0.003,0.967	0.009,0.879	0.214,0.000	0.004,0.953	0.236,0.000	0.011,0.856	0.002,0.970	0.032,0.576	-0.095,0.071	0.095,0.071	0.069,0.201	0.041,0.471	-0.010,0.867	0.051,0.359	0.105,0.048	0.088,0.101	0.045,0.436	0.031,0.597	0.085,0.114	0.036,0.539	0.107,0.047	0.006,0.935	0.089,0.101
stddev_length_uf_l	0.078,0.120	0.042,0.434	0.023,0.679	0.066,0.206	0.112,0.029	0.064,0.230	0.153,0.003	0.020,0.734	0.130,0.011	0.054,0.323	-0.051,0.353	0.051,0.353	0.030,0.588	0.034,0.554	-0.067,0.216	0.067,0.221	0.076,0.157	0.069,0.200	0.108,0.043	0.068,0.219	0.097,0.071	0.109,0.042	0.046,0.412	0.058,0.315	0.093,0.089
stddev_length_uf_r	0.063,0.211	0.011,0.839	-0.073,0.159	-0.017,0.763	0.177,0.001	-0.001,0.993	0.225,0.000	0.078,0.140	0.132,0.010	0.090,0.087	-0.074,0.163	0.074,0.163	0.043,0.441	0.080,0.134	-0.009,0.877	0.058,0.294	0.139,0.008	0.131,0.013	0.083,0.127	0.030,0.608	0.124,0.020	0.102,0.059	0.131,0.016	0.007,0.918	0.132,0.014
stddev_length_vof_l	-0.014,0.793	-0.084,0.101	0.001,0.989	0.028,0.614	0.054,0.313	0.061,0.255	0.044,0.421	-0.023,0.700	-0.048,0.372	-0.059,0.275	-0.101,0.054	0.101,0.054	-0.016,0.775	-0.059,0.278	0.047,0.405	0.077,0.150	0.026,0.655	0.000,0.997	0.056,0.316	0.043,0.450	0.001,0.982	0.055,0.332	0.048,0.394	0.022,0.740	-0.028,0.630
stddev_length_vof_r	-0.046,0.368	-0.033,0.539	0.041,0.442	0.087,0.088	0.100,0.053	0.017,0.771	0.051,0.348	-0.064,0.232	-0.033,0.551	-0.094,0.072	0.018,0.763	-0.018,0.763	-0.047,0.399	-0.111,0.034	-0.050,0.374	0.032,0.575	0.049,0.378	0.045,0.421	0.020,0.733	0.036,0.527	0.015,0.804	0.036,0.541	0.090,0.096	0.064,0.261	0.018,0.755
median_FA_ac	-0.162,0.001	-0.086,0.093	0.096,0.061	0.095,0.062	0.035,0.517	0.096,0.063	0.090,0.081	-0.085,0.102	-0.050,0.354	-0.056,0.303	0.108,0.039	-0.108,0.039	-0.042,0.452	-0.070,0.199	-0.065,0.233	-0.095,0.071	0.024,0.683	0.036,0.525	-0.110,0.040	0.115,0.030	0.017,0.777	-0.087,0.114	0.010,0.877	0.046,0.427	0.048,0.395
median_FA_af_l	-0.262,0.000	-0.175,0.000	0.132,0.009	0.135,0.007	-0.102,0.048	0.138,0.006	-0.005,0.936	-0.088,0.092	-0.052,0.332	-0.049,0.371	0.121,0.021	-0.121,0.021	-0.093,0.077	-0.058,0.290	-0.133,0.010	-0.127,0.015	-0.034,0.546	-0.024,0.685	-0.076,0.166	0.191,0.000	-0.031,0.581	-0.089,0.105	-0.041,0.466	0.076,0.176	-0.063,0.256
median_FA_af_r	-0.326,0.000	-0.226,0.000	0.221,0.000	0.256,0.000	-0.072,0.167	0.227,0.000	0.003,0.968	-0.141,0.006	-0.117,0.023	-0.110,0.034	0.139,0.007	-0.139,0.007	-0.138,0.008	-0.110,0.036	-0.237,0.000	-0.152,0.003	-0.062,0.251	-0.049,0.375	-0.127,0.017	0.227,0.000	-0.054,0.324	-0.131,0.013	-0.048,0.387	0.191,0.000	-0.062,0.264
median_FA_ar_l	-0.264,0.000	-0.216,0.000	0.137,0.006	0.139,0.006	-0.015,0.784	0.175,0.000	0.005,0.936	-0.073,0.164	-0.102,0.050	-0.079,0.134	0.065,0.223	-0.065,0.223	-0.063,0.244	-0.070,0.198	-0.100,0.057	-0.098,0.063	-0.029,0.616	-0.042,0.454	-0.061,0.272	0.105,0.050	-0.045,0.421	-0.074,0.183	0.003,0.964	0.067,0.238	-0.082,0.136
median_FA_ar_r	-0.141,0.004	-0.127,0.011	0.062,0.232	0.116,0.022	-0.058,0.276	0.123,0.016	0.002,0.971	-0.082,0.119	-0.071,0.178	-0.094,0.073	0.018,0.763	-0.018,0.763	-0.111,0.034	-0.086,0.104	-0.114,0.030	0.000,0.995	-0.051,0.353	-0.061,0.261	0.055,0.331	0.104,0.052	-0.043,0.438	-0.004,0.961	-0.036,0.521	0.158,0.003	-0.059,0.294
median_FA_atr_l	-0.348,0.000	-0.250,0.000	0.221,0.000	0.268,0.000	-0.044,0.411	0.293,0.000	-0.040,0.467	-0.227,0.000	-0.183,0.000	-0.233,0.000	0.135,0.009	-0.135,0.009	-0.156,0.003	-0.214,0.000	-0.243,0.000	-0.118,0.024	-0.096,0.071	-0.096,0.071	-0.096,0.073	0.191,0.000	-0.077,0.155	-0.085,0.123	-0.084,0.122	0.241,0.000	-0.052,0.354
median_FA_atr_r	-0.318,0.000	-0.242,0.000	0.207,0.000	0.254,0.000	-0.047,0.378	0.312,0.000	-0.021,0.717	-0.194,0.000	-0.179,0.000	-0.210,0.000	0.104,0.047	-0.104,0.047	-0.167,0.001	-0.196,0.000	-0.189,0.000	-0.089,0.094	-0.108,0.040	-0.113,0.033	-0.059,0.287	0.179,0.001	-0.088,0.103	-0.084,0.124	-0.095,0.080	0.191,0.000	-0.081,0.140
median_FA_cbd_l	-0.226,0.000	-0.208,0.000	0.138,0.006	0.145,0.004	-0.074,0.160	0.191,0.000	-0.052,0.335	-0.092,0.076	-0.097,0.063	-0.145,0.004	0.022,0.705	-0.022,0.705	-0.147,0.005	-0.125,0.016	-0.157,0.002	-0.163,0.001	-0.067,0.217	-0.048,0.391	-0.120,0.025	0.090,0.096	-0.014,0.818	-0.118,0.027	-0.098,0.069	0.069,0.219	-0.037,0.508
median_FA_cbd_r	-0.247,0.000	-0.220,0.000	0.135,0.007	0.184,0.000	0.029,0.591	0.176,0.000	-0.006,0.926	-0.147,0.004	-0.138,0.007	-0.148,0.004	0.034,0.546	-0.034,0.546	-0.103,0.050	-0.136,0.008	-0.167,0.001	-0.092,0.082	-0.080,0.134	-0.075,0.168	-0.033,0.570	0.126,0.017	-0.077,0.156	-0.043,0.460	-0.020,0.738	0.127,0.017	-0.103,0.059
median_FA_cbp_l	-0.311,0.000	-0.248,0.000	0.162,0.001	0.166,0.001	-0.005,0.924	0.174,0.001	-0.033,0.562	-0.172,0.001	-0.123,0.016	-0.160,0.002	0.085,0.109	-0.085,0.109	-0.115,0.028	-0.154,0.003	-0.146,0.005	-0.108,0.040	-0.117,0.026	-0.103,0.053	-0.114,0.033	0.079,0.147	-0.084,0.121	-0.066,0.241	-0.095,0.078	0.096,0.079	-0.094,0.083
median_FA_cbp_r	-0.303,0.000	-0.224,0.000	0.200,0.000	0.209,0.000	-0.085,0.101	0.175,0.000	-0.081,0.122	-0.181,0.000	-0.173,0.001	-0.216,0.000	0.108,0.038	-0.108,0.038	-0.133,0.011	-0.201,0.000	-0.161,0.002	-0.080,0.136	-0.129,0.014	-0.123,0.019	-0.052,0.360	0.130,0.014	-0.105,0.051	-0.066,0.237	-0.134,0.013	0.115,0.031	-0.132,0.014
median_FA_cbt_l	-0.279,0.000	-0.178,0.000	0.148,0.003	0.191,0.000	-0.029,0.591	0.110,0.033	0.053,0.329	-0.158,0.002	-0.044,0.418	-0.105,0.044	0.141,0.007	-0.141,0.007	-0.122,0.019	-0.134,0.010	-0.193,0.000	-0.092,0.083	0.072,0.177	0.074,0.170	-0.083,0.126	0.133,0.011	0.050,0.369	-0.059,0.292	0.067,0.223	0.119,0.025	0.054,0.329
median_FA_cbt_r	-0.183,0.000	-0.186,0.000	0.113,0.026	0.122,0.016	0.081,0.123	0.171,0.001	0.075,0.153	-0.018,0.760	-0.043,0.433	-0.043,0.444	-0.008,0.886	0.008,0.886	-0.050,0.363	-0.030,0.604	-0.084,0.119	-0.019,0.740	-0.024,0.671	-0.030,0.602	-0.024,0.682	0.091,0.092	0.001,0.992	0.005,0.944	-0.042,0.459	0.048,0.412	-0.015,0.789
median_FA_cst_l	-0.220,0.000	-0.149,0.003	0.171,0.001	0.179,0.000	-0.045,0.405	0.195,0.000	-0.056,0.296	-0.190,0.000	-0.160,0.002	-0.189,0.000	0.098,0.063	-0.098,0.063	-0.126,0.016	-0.168,0.001	-0.155,0.002	-0.100,0.059	-0.065,0.229	-0.068,0.212	-0.077,0.159	0.117,0.028	-0.072,0.190	-0.082,0.137	-0.048,0.388	0.127,0.016	-0.035,0.541
median_FA_cst_r	-0.151,0.002	-0.100,0.048	0.119,0.019	0.172,0.001	-0.078,0.134	0.180,0.000	-0.104,0.043	-0.140,0.006	-0.171,0.001	-0.175,0.001	0.070,0.188	-0.070,0.188	-0.112,0.033	-0.150,0.004	-0.136,0.009	-0.086,0.109	-0.138,0.009	-0.145,0.006	-0.042,0.471	0.149,0.005	-0.123,0.021	-0.085,0.121	-0.124,0.021	0.186,0.000	-0.110,0.043
median_FA_fa_l	-0.401,0.000	-0.280,0.000	0.213,0.000	0.255,0.000	-0.117,0.022	0.249,0.000	-0.032,0.568	-0.181,0.000	-0.158,0.002	-0.140,0.006	0.167,0.001	-0.167,0.001	-0.131,0.012	-0.132,0.011	-0.178,0.000	-0.162,0.002	-0.073,0.171	-0.051,0.354	-0.154,0.004	0.249,0.000	-0.051,0.358	-0.160,0.002	-0.065,0.236	0.159,0.003	-0.066,0.230
median_FA_fa_r	-0.468,0.000	-0.364,0.000	0.286,0.000	0.290,0.000	-0.059,0.267	0.330,0.000	-0.060,0.267	-0.268,0.000	-0.225,0.000	-0.252,0.000	0.141,0.007	-0.141,0.007	-0.186,0.000	-0.230,0.000	-0.263,0.000	-0.201,0.000	-0.142,0.007	-0.144,0.006	-0.165,0.002	0.201,0.000	-0.135,0.011	-0.155,0.003	-0.105,0.050	0.159,0.003	-0.155,0.004
median_FA_fma	-0.363,0.000	-0.263,0.000	0.251,0.000	0.228,0.000	-0.131,0.011	0.222,0.000	-0.157,0.002	-0.233,0.000	-0.224,0.000	-0.235,0.000	0.137,0.008	-0.137,0.008	-0.190,0.000	-0.238,0.000	-0.233,0.000	-0.211,0.000	-0.110,0.037	-0.118,0.025	-0.141,0.008	0.091,0.091	-0.123,0.020	-0.167,0.002	-0.112,0.037	0.132,0.013	-0.088,0.106
median_FA_fmi	-0.515,0.000	-0.368,0.000	0.330,0.000	0.322,0.000	-0.126,0.013	0.331,0.000	-0.136,0.008	-0.308,0.000	-0.275,0.000	-0.307,0.000	0.202,0.000	-0.202,0.000	-0.230,0.000	-0.286,0.000	-0.283,0.000	-0.211,0.000	-0.151,0.004	-0.149,0.005	-0.156,0.004	0.173,0.001	-0.140,0.009	-0.145,0.006	-0.138,0.011	0.184,0.001	-0.130,0.015
median_FA_fx_l	-0.274,0.000	-0.149,0.003	0.139,0.006	0.113,0.026	-0.092,0.075	0.075,0.155	-0.126,0.015	-0.151,0.003	-0.162,0.001	-0.171,0.001	0.176,0.001	-0.176,0.001	-0.153,0.003	-0.160,0.002	-0.064,0.240	-0.115,0.029	-0.116,0.027	-0.133,0.011	-0.086,0.113	0.047,0.409	-0.131,0.013	-0.027,0.662	-0.102,0.057	0.024,0.723	-0.115,0.033
median_FA_fx_r	-0.190,0.000	-0.134,0.007	0.169,0.001	0.185,0.000	-0.112,0.028	0.104,0.043	-0.145,0.005	-0.091,0.081	-0.120,0.020	-0.099,0.058	0.078,0.143	-0.078,0.143	-0.107,0.041	-0.094,0.075	-0.076,0.159	-0.068,0.216	-0.137,0.009	-0.148,0.005	0.030,0.606	0.075,0.171	-0.158,0.003	-0.024,0.695	-0.106,0.050	0.091,0.097	-0.128,0.017
median_FA_ifo_l	-0.240,0.000	-0.169,0.001	0.199,0.000	0.206,0.000	-0.103,0.046	0.228,0.000	-0.104,0.043	-0.214,0.000	-0.143,0.005	-0.201,0.000	0.098,0.063	-0.098,0.063	-0.177,0.001	-0.186,0.000	-0.203,0.000	-0.125,0.016	-0.138,0.008	-0.130,0.014	-0.085,0.115	0.156,0.003	-0.112,0.037	-0.077,0.162	-0.114,0.035	0.143,0.007	-0.098,0.070
median_FA_ifo_r	-0.357,0.000	-0.251,0.000	0.239,0.000	0.233,0.000	-0.132,0.010	0.249,0.000	-0.152,0.003	-0.248,0.000	-0.216,0.000	-0.246,0.000	0.146,0.005	-0.146,0.005	-0.199,0.000	-0.236,0.000	-0.223,0.000	-0.145,0.005	-0.135,0.010	-0.144,0.006	-0.110,0.040	0.129,0.015	-0.137,0.010	-0.108,0.046	-0.105,0.051	0.162,0.002	-0.120,0.027
median_FA_ilf_l	-0.281,0.000	-0.219,0.000	0.156,0.002	0.160,0.001	-0.122,0.017	0.155,0.002	-0.178,0.001	-0.198,0.000	-0.192,0.000	-0.212,0.000	0.084,0.116	-0.084,0.116	-0.156,0.003	-0.189,0.000	-0.172,0.001	-0.121,0.021	-0.150,0.004	-0.148,0.005	-0.093,0.084	0.077,0.160	-0.140,0.008	-0.083,0.131	-0.122,0.024	0.124,0.019	-0.128,0.017
median_FA_ilf_r	-0.266,0.000	-0.180,0.000	0.169,0.001	0.172,0.001	-0.035,0.521	0.200,0.000	-0.075,0.155	-0.172,0.001	-0.156,0.002	-0.179,0.000	0.119,0.023	-0.119,0.023	-0.125,0.017	-0.177,0.001	-0.190,0.000	-0.084,0.118	-0.081,0.129	-0.088,0.101	-0.083,0.124	0.102,0.058	-0.090,0.094	-0.068,0.226	-0.060,0.277	0.127,0.016	-0.085,0.121
median_FA_mcp	-0.112,0.023	-0.106,0.035	0.096,0.061	0.108,0.035	0.139,0.006	0.155,0.002	0.149,0.004	-0.004,0.950	-0.077,0.144	-0.053,0.333	0.006,0.912	-0.006,0.912	-0.061,0.264	-0.028,0.624	-0.089,0.093	-0.114,0.030	0.040,0.474	0.032,0.583	-0.147,0.006	0.087,0.105	0.040,0.481	-0.067,0.228	0.031,0.595	0.019,0.773	0.002,0.974
median_FA_mdlf_l	-0.352,0.000	-0.267,0.000	0.252,0.000	0.226,0.000	-0.127,0.013	0.243,0.000	-0.167,0.001	-0.203,0.000	-0.171,0.001	-0.209,0.000	0.117,0.025	-0.117,0.025	-0.185,0.000	-0.204,0.000	-0.233,0.000	-0.145,0.005	-0.179,0.001	-0.176,0.001	-0.105,0.049	0.128,0.016	-0.158,0.003	-0.129,0.015	-0.152,0.005	0.166,0.002	-0.151,0.005
median_FA_mdlf_r	-0.358,0.000	-0.252,0.000	0.229,0.000	0.212,0.000	-0.107,0.038	0.238,0.000	-0.137,0.008	-0.213,0.000	-0.184,0.000	-0.207,0.000	0.147,0.005	-0.147,0.005	-0.164,0.001	-0.195,0.000	-0.239,0.000	-0.118,0.024	-0.129,0.014	-0.126,0.017	-0.097,0.072	0.092,0.089	-0.113,0.034	-0.094,0.084	-0.100,0.063	0.137,0.010	-0.090,0.099
median_FA_or_l	-0.294,0.000	-0.219,0.000	0.194,0.000	0.179,0.000	-0.097,0.060	0.237,0.000	-0.132,0.010	-0.195,0.000	-0.162,0.001	-0.205,0.000	0.104,0.047	-0.104,0.047	-0.173,0.001	-0.194,0.000	-0.182,0.000	-0.168,0.001	-0.139,0.008	-0.152,0.004	-0.128,0.017	0.131,0.013	-0.157,0.003	-0.122,0.023	-0.089,0.100	0.156,0.003	-0.147,0.006
median_FA_or_r	-0.343,0.000	-0.256,0.000	0.217,0.000	0.243,0.000	-0.117,0.023	0.271,0.000	-0.126,0.014	-0.205,0.000	-0.218,0.000	-0.231,0.000	0.120,0.022	-0.120,0.022	-0.149,0.004	-0.205,0.000	-0.204,0.000	-0.125,0.016	-0.165,0.002	-0.175,0.001	-0.102,0.059	0.193,0.000	-0.154,0.004	-0.111,0.039	-0.127,0.018	0.236,0.000	-0.135,0.012
median_FA_slf1_l	-0.216,0.000	-0.193,0.000	0.156,0.002	0.176,0.000	-0.032,0.556	0.220,0.000	-0.064,0.234	-0.196,0.000	-0.115,0.025	-0.118,0.022	0.029,0.611	-0.029,0.611	-0.058,0.285	-0.121,0.019	-0.157,0.002	-0.099,0.062	-0.098,0.063	-0.090,0.095	-0.056,0.318	0.171,0.001	-0.074,0.176	-0.042,0.464	-0.066,0.229	0.099,0.069	-0.068,0.219
median_FA_slf1_r	-0.008,0.891	-0.018,0.739	-0.006,0.926	0.032,0.562	-0.066,0.211	-0.001,0.985	-0.069,0.189	-0.067,0.209	-0.062,0.248	-0.057,0.298	-0.016,0.790	0.016,0.790	0.013,0.809	-0.056,0.304	-0.044,0.437	-0.065,0.232	-0.072,0.177	-0.087,0.103	-0.016,0.787	0.073,0.184	-0.100,0.064	-0.050,0.380	-0.046,0.412	-0.006,0.936	-0.124,0.021
median_FA_slf2_l	0.016,0.767	-0.011,0.837	0.023,0.678	0.012,0.829	-0.057,0.282	0.046,0.395	-0.033,0.562	-0.081,0.123	-0.026,0.645	-0.015,0.800	-0.039,0.479	0.039,0.479	-0.003,0.954	-0.037,0.520	-0.019,0.740	-0.013,0.834	0.005,0.935	-0.014,0.820	0.003,0.960	0.033,0.571	-0.035,0.533	-0.031,0.609	0.032,0.579	-0.014,0.832	-0.047,0.399
median_FA_slf2_r	-0.044,0.394	-0.068,0.189	-0.029,0.599	0.030,0.578	0.000,0.997	0.058,0.276	0.016,0.790	-0.048,0.372	-0.016,0.778	-0.052,0.344	-0.036,0.520	0.036,0.520	-0.037,0.513	-0.059,0.284	-0.010,0.867	-0.031,0.589	0.017,0.762	0.019,0.740	0.006,0.924	0.100,0.063	0.017,0.779	-0.014,0.823	0.026,0.654	-0.010,0.887	0.016,0.782
median_FA_slf3_l	-0.347,0.000	-0.241,0.000	0.230,0.000	0.225,0.000	-0.138,0.007	0.244,0.000	-0.117,0.023	-0.203,0.000	-0.151,0.003	-0.194,0.000	0.146,0.005	-0.146,0.005	-0.181,0.000	-0.188,0.000	-0.219,0.000	-0.167,0.001	-0.121,0.021	-0.123,0.020	-0.122,0.022	0.177,0.001	-0.108,0.045	-0.153,0.004	-0.111,0.040	0.123,0.021	-0.134,0.013
median_FA_slf3_r	-0.410,0.000	-0.301,0.000	0.256,0.000	0.287,0.000	-0.098,0.057	0.291,0.000	-0.121,0.019	-0.255,0.000	-0.186,0.000	-0.245,0.000	0.150,0.004	-0.150,0.004	-0.225,0.000	-0.218,0.000	-0.252,0.000	-0.195,0.000	-0.172,0.001	-0.168,0.001	-0.158,0.003	0.191,0.000	-0.149,0.005	-0.171,0.001	-0.134,0.013	0.143,0.007	-0.146,0.006
median_FA_str_l	-0.425,0.000	-0.297,0.000	0.249,0.000	0.303,0.000	-0.117,0.022	0.301,0.000	-0.047,0.384	-0.268,0.000	-0.243,0.000	-0.219,0.000	0.177,0.001	-0.177,0.001	-0.167,0.001	-0.198,0.000	-0.216,0.000	-0.138,0.007	-0.125,0.017	-0.106,0.047	-0.137,0.010	0.304,0.000	-0.113,0.035	-0.107,0.048	-0.112,0.038	0.206,0.000	-0.084,0.123
median_FA_str_r	-0.374,0.000	-0.272,0.000	0.253,0.000	0.277,0.000	-0.086,0.100	0.283,0.000	-0.020,0.730	-0.213,0.000	-0.189,0.000	-0.165,0.001	0.139,0.007	-0.139,0.007	-0.128,0.014	-0.156,0.002	-0.222,0.000	-0.155,0.003	-0.081,0.130	-0.059,0.281	-0.143,0.008	0.240,0.000	-0.068,0.215	-0.139,0.009	-0.071,0.192	0.202,0.000	-0.057,0.308
median_FA_uf_l	-0.247,0.000	-0.146,0.003	0.144,0.004	0.192,0.000	-0.090,0.082	0.129,0.011	-0.013,0.830	-0.104,0.043	-0.104,0.045	-0.073,0.170	0.142,0.006	-0.142,0.006	-0.087,0.098	-0.072,0.184	-0.157,0.002	-0.119,0.023	-0.065,0.229	-0.040,0.477	-0.091,0.091	0.195,0.000	-0.040,0.477	-0.077,0.161	-0.076,0.167	0.168,0.002	-0.032,0.574
median_FA_uf_r	-0.312,0.000	-0.232,0.000	0.226,0.000	0.254,0.000	-0.163,0.001	0.182,0.000	-0.097,0.059	-0.133,0.009	-0.139,0.007	-0.126,0.015	0.109,0.036	-0.109,0.036	-0.129,0.014	-0.137,0.008	-0.207,0.000	-0.119,0.023	-0.114,0.031	-0.097,0.069	-0.087,0.108	0.221,0.000	-0.096,0.075	-0.073,0.191	-0.110,0.041	0.160,0.002	-0.095,0.080
median_FA_vof_l	-0.430,0.000	-0.360,0.000	0.197,0.000	0.243,0.000	-0.119,0.021	0.266,0.000	-0.093,0.071	-0.193,0.000	-0.165,0.001	-0.166,0.001	0.093,0.078	-0.093,0.078	-0.149,0.004	-0.176,0.001	-0.240,0.000	-0.189,0.000	-0.096,0.069	-0.089,0.096	-0.163,0.002	0.167,0.001	-0.097,0.072	-0.099,0.066	-0.091,0.092	0.141,0.008	-0.090,0.100
median_FA_vof_r	-0.365,0.000	-0.267,0.000	0.180,0.000	0.208,0.000	-0.063,0.229	0.172,0.001	-0.027,0.640	-0.165,0.001	-0.104,0.045	-0.114,0.027	0.134,0.010	-0.134,0.010	-0.124,0.018	-0.137,0.008	-0.229,0.000	-0.149,0.004	-0.028,0.632	-0.022,0.710	-0.146,0.006	0.179,0.001	-0.025,0.662	-0.095,0.079	-0.023,0.698	0.122,0.022	-0.039,0.486
mean_FA_ac	-0.204,0.000	-0.117,0.020	0.139,0.006	0.154,0.002	0.043,0.427	0.142,0.005	0.081,0.120	-0.109,0.034	-0.098,0.060	-0.089,0.090	0.122,0.019	-0.122,0.019	-0.073,0.173	-0.091,0.086	-0.120,0.021	-0.082,0.126	-0.006,0.920	0.006,0.928	-0.102,0.058	0.158,0.003	-0.008,0.902	-0.081,0.140	-0.023,0.691	0.079,0.154	0.034,0.547
mean_FA_af_l	-0.192,0.000	-0.129,0.010	0.089,0.081	0.099,0.053	-0.096,0.062	0.095,0.066	0.009,0.882	-0.052,0.340	-0.015,0.802	-0.013,0.835	0.088,0.097	-0.088,0.097	-0.065,0.227	-0.025,0.670	-0.106,0.044	-0.110,0.036	-0.011,0.856	0.001,0.989	-0.064,0.244	0.171,0.001	-0.015,0.800	-0.081,0.140	-0.012,0.857	0.065,0.249	-0.034,0.548
mean_FA_af_r	-0.267,0.000	-0.186,0.000	0.195,0.000	0.225,0.000	-0.051,0.343	0.196,0.000	0.029,0.611	-0.110,0.033	-0.074,0.165	-0.076,0.154	0.113,0.031	-0.113,0.031	-0.118,0.025	-0.084,0.114	-0.216,0.000	-0.126,0.015	-0.020,0.732	-0.008,0.895	-0.101,0.059	0.210,0.000	-0.021,0.722	-0.099,0.066	-0.007,0.912	0.179,0.001	-0.025,0.663
mean_FA_ar_l	-0.229,0.000	-0.188,0.000	0.131,0.009	0.134,0.008	-0.028,0.612	0.149,0.003	-0.015,0.811	-0.050,0.356	-0.081,0.126	-0.063,0.243	0.056,0.306	-0.056,0.306	-0.052,0.348	-0.057,0.302	-0.099,0.061	-0.081,0.128	-0.031,0.586	-0.048,0.389	-0.037,0.522	0.097,0.070	-0.058,0.291	-0.052,0.362	0.001,0.989	0.082,0.139	-0.086,0.115
mean_FA_ar_r	-0.116,0.019	-0.104,0.039	0.065,0.216	0.108,0.035	-0.081,0.118	0.108,0.036	-0.024,0.675	-0.076,0.151	-0.063,0.238	-0.092,0.080	0.014,0.809	-0.014,0.809	-0.111,0.034	-0.088,0.100	-0.106,0.044	0.018,0.764	-0.068,0.204	-0.081,0.130	0.076,0.164	0.100,0.062	-0.063,0.251	0.013,0.835	-0.053,0.346	0.157,0.003	-0.070,0.202
mean_FA_atr_l	-0.316,0.000	-0.221,0.000	0.195,0.000	0.233,0.000	-0.039,0.470	0.276,0.000	-0.021,0.720	-0.210,0.000	-0.171,0.001	-0.226,0.000	0.131,0.012	-0.131,0.012	-0.146,0.005	-0.205,0.000	-0.223,0.000	-0.100,0.059	-0.085,0.113	-0.088,0.103	-0.080,0.140	0.166,0.002	-0.064,0.242	-0.060,0.290	-0.075,0.171	0.203,0.000	-0.054,0.336
mean_FA_atr_r	-0.311,0.000	-0.226,0.000	0.194,0.000	0.223,0.000	-0.033,0.545	0.299,0.000	0.001,0.982	-0.172,0.001	-0.171,0.001	-0.198,0.000	0.116,0.026	-0.116,0.026	-0.149,0.004	-0.179,0.000	-0.185,0.000	-0.090,0.090	-0.089,0.094	-0.099,0.064	-0.055,0.325	0.157,0.003	-0.076,0.162	-0.078,0.154	-0.084,0.124	0.166,0.002	-0.070,0.205
mean_FA_cbd_l	-0.204,0.000	-0.196,0.000	0.125,0.013	0.130,0.010	-0.056,0.291	0.180,0.000	-0.037,0.502	-0.077,0.142	-0.076,0.150	-0.133,0.010	0.008,0.890	-0.008,0.890	-0.146,0.005	-0.114,0.028	-0.143,0.006	-0.145,0.005	-0.052,0.346	-0.036,0.520	-0.103,0.054	0.078,0.151	-0.003,0.967	-0.106,0.050	-0.081,0.139	0.057,0.318	-0.034,0.547
mean_FA_cbd_r	-0.207,0.000	-0.190,0.000	0.107,0.035	0.159,0.001	0.044,0.417	0.157,0.002	0.006,0.915	-0.125,0.015	-0.114,0.027	-0.129,0.012	0.021,0.724	-0.021,0.724	-0.088,0.095	-0.119,0.022	-0.148,0.004	-0.069,0.206	-0.070,0.194	-0.063,0.244	-0.023,0.699	0.116,0.029	-0.068,0.217	-0.025,0.684	-0.004,0.953	0.121,0.024	-0.087,0.112
mean_FA_cbp_l	-0.333,0.000	-0.260,0.000	0.170,0.001	0.172,0.001	-0.028,0.612	0.186,0.000	-0.061,0.258	-0.182,0.000	-0.147,0.004	-0.178,0.000	0.098,0.061	-0.098,0.061	-0.128,0.014	-0.169,0.001	-0.143,0.005	-0.111,0.034	-0.132,0.012	-0.121,0.022	-0.115,0.033	0.096,0.076	-0.104,0.053	-0.075,0.176	-0.101,0.062	0.105,0.052	-0.111,0.040
mean_FA_cbp_r	-0.298,0.000	-0.209,0.000	0.190,0.000	0.202,0.000	-0.081,0.120	0.163,0.001	-0.092,0.075	-0.169,0.001	-0.155,0.002	-0.201,0.000	0.123,0.018	-0.123,0.018	-0.120,0.022	-0.189,0.000	-0.164,0.001	-0.085,0.113	-0.122,0.020	-0.118,0.026	-0.068,0.217	0.136,0.010	-0.102,0.057	-0.061,0.280	-0.122,0.023	0.105,0.052	-0.128,0.017
mean_FA_cbt_l	-0.288,0.000	-0.200,0.000	0.158,0.002	0.203,0.000	-0.048,0.370	0.120,0.019	0.059,0.276	-0.150,0.003	-0.058,0.278	-0.096,0.068	0.122,0.019	-0.122,0.019	-0.102,0.051	-0.122,0.019	-0.177,0.001	-0.092,0.085	0.074,0.168	0.082,0.125	-0.093,0.083	0.146,0.005	0.066,0.231	-0.079,0.151	0.063,0.251	0.121,0.023	0.063,0.256
mean_FA_cbt_r	-0.155,0.001	-0.181,0.000	0.093,0.068	0.107,0.036	0.085,0.103	0.158,0.002	0.087,0.093	-0.014,0.820	-0.037,0.503	-0.032,0.577	-0.041,0.458	0.041,0.458	-0.024,0.673	-0.015,0.792	-0.057,0.304	-0.002,0.975	-0.018,0.757	-0.024,0.690	-0.023,0.702	0.071,0.195	0.005,0.932	0.008,0.903	-0.038,0.505	0.049,0.396	-0.005,0.935
mean_FA_cst_l	-0.133,0.007	-0.075,0.141	0.118,0.019	0.134,0.008	-0.012,0.817	0.162,0.001	-0.047,0.392	-0.154,0.002	-0.116,0.024	-0.155,0.002	0.081,0.127	-0.081,0.127	-0.092,0.081	-0.135,0.009	-0.119,0.022	-0.047,0.401	-0.048,0.390	-0.052,0.343	-0.035,0.542	0.091,0.091	-0.060,0.276	-0.022,0.723	-0.039,0.487	0.093,0.090	-0.022,0.701
mean_FA_cst_r	-0.070,0.166	-0.041,0.447	0.071,0.170	0.129,0.011	-0.042,0.442	0.137,0.007	-0.084,0.107	-0.086,0.099	-0.134,0.009	-0.136,0.008	0.041,0.461	-0.041,0.461	-0.078,0.141	-0.110,0.035	-0.096,0.071	-0.044,0.434	-0.110,0.037	-0.119,0.024	-0.014,0.817	0.130,0.014	-0.101,0.060	-0.045,0.436	-0.103,0.056	0.154,0.004	-0.089,0.105
mean_FA_fa_l	-0.394,0.000	-0.277,0.000	0.191,0.000	0.234,0.000	-0.102,0.048	0.243,0.000	-0.012,0.847	-0.173,0.001	-0.168,0.001	-0.135,0.008	0.161,0.002	-0.161,0.002	-0.126,0.016	-0.126,0.015	-0.167,0.001	-0.154,0.003	-0.077,0.150	-0.054,0.321	-0.148,0.006	0.231,0.000	-0.055,0.316	-0.155,0.003	-0.065,0.236	0.144,0.006	-0.064,0.244
mean_FA_fa_r	-0.453,0.000	-0.358,0.000	0.265,0.000	0.266,0.000	-0.063,0.232	0.314,0.000	-0.059,0.274	-0.279,0.000	-0.230,0.000	-0.261,0.000	0.128,0.013	-0.128,0.013	-0.193,0.000	-0.232,0.000	-0.245,0.000	-0.193,0.000	-0.169,0.001	-0.169,0.001	-0.165,0.002	0.184,0.000	-0.158,0.003	-0.149,0.005	-0.127,0.018	0.145,0.006	-0.175,0.001
mean_FA_fma	-0.342,0.000	-0.241,0.000	0.246,0.000	0.233,0.000	-0.101,0.050	0.240,0.000	-0.119,0.020	-0.216,0.000	-0.202,0.000	-0.219,0.000	0.139,0.007	-0.139,0.007	-0.168,0.001	-0.215,0.000	-0.235,0.000	-0.207,0.000	-0.094,0.078	-0.104,0.050	-0.136,0.011	0.098,0.069	-0.104,0.053	-0.158,0.003	-0.105,0.050	0.131,0.013	-0.080,0.144
mean_FA_fmi	-0.506,0.000	-0.354,0.000	0.317,0.000	0.312,0.000	-0.101,0.049	0.317,0.000	-0.109,0.034	-0.288,0.000	-0.265,0.000	-0.298,0.000	0.211,0.000	-0.211,0.000	-0.225,0.000	-0.273,0.000	-0.272,0.000	-0.202,0.000	-0.138,0.008	-0.141,0.007	-0.151,0.005	0.166,0.001	-0.132,0.013	-0.134,0.012	-0.122,0.024	0.167,0.002	-0.129,0.017
mean_FA_fx_l	-0.284,0.000	-0.157,0.002	0.143,0.004	0.109,0.032	-0.092,0.075	0.078,0.139	-0.119,0.021	-0.164,0.001	-0.172,0.001	-0.179,0.000	0.177,0.001	-0.177,0.001	-0.159,0.002	-0.165,0.001	-0.060,0.279	-0.122,0.019	-0.106,0.044	-0.125,0.018	-0.088,0.103	0.050,0.375	-0.128,0.016	-0.031,0.613	-0.095,0.079	0.022,0.746	-0.112,0.039
mean_FA_fx_r	-0.182,0.000	-0.127,0.011	0.163,0.001	0.184,0.000	-0.103,0.045	0.099,0.056	-0.125,0.015	-0.084,0.106	-0.106,0.041	-0.086,0.102	0.076,0.153	-0.076,0.153	-0.093,0.077	-0.083,0.122	-0.073,0.178	-0.078,0.145	-0.115,0.029	-0.129,0.014	0.031,0.598	0.074,0.176	-0.139,0.009	-0.038,0.512	-0.092,0.090	0.093,0.090	-0.112,0.039
mean_FA_ifo_l	-0.210,0.000	-0.152,0.002	0.176,0.000	0.184,0.000	-0.098,0.058	0.216,0.000	-0.096,0.064	-0.195,0.000	-0.120,0.020	-0.180,0.000	0.080,0.132	-0.080,0.132	-0.159,0.002	-0.168,0.001	-0.192,0.000	-0.116,0.027	-0.130,0.014	-0.121,0.022	-0.071,0.197	0.143,0.007	-0.101,0.061	-0.069,0.216	-0.108,0.046	0.127,0.016	-0.093,0.089
mean_FA_ifo_r	-0.348,0.000	-0.257,0.000	0.240,0.000	0.234,0.000	-0.120,0.019	0.239,0.000	-0.139,0.007	-0.226,0.000	-0.196,0.000	-0.221,0.000	0.125,0.017	-0.125,0.017	-0.174,0.001	-0.211,0.000	-0.223,0.000	-0.126,0.015	-0.121,0.021	-0.133,0.011	-0.099,0.067	0.127,0.016	-0.128,0.016	-0.095,0.081	-0.092,0.091	0.155,0.003	-0.115,0.034
mean_FA_ilf_l	-0.284,0.000	-0.217,0.000	0.155,0.002	0.159,0.001	-0.116,0.023	0.145,0.004	-0.179,0.001	-0.195,0.000	-0.180,0.000	-0.203,0.000	0.091,0.085	-0.091,0.085	-0.149,0.004	-0.183,0.000	-0.173,0.001	-0.121,0.020	-0.162,0.002	-0.159,0.002	-0.088,0.103	0.064,0.254	-0.142,0.008	-0.073,0.189	-0.134,0.013	0.114,0.033	-0.139,0.009
mean_FA_ilf_r	-0.277,0.000	-0.184,0.000	0.194,0.000	0.188,0.000	-0.020,0.707	0.198,0.000	-0.069,0.194	-0.173,0.001	-0.156,0.002	-0.179,0.000	0.130,0.012	-0.130,0.012	-0.126,0.016	-0.178,0.000	-0.208,0.000	-0.081,0.128	-0.070,0.194	-0.081,0.130	-0.080,0.142	0.108,0.044	-0.083,0.122	-0.063,0.259	-0.051,0.363	0.121,0.023	-0.082,0.135
mean_FA_mcp	-0.093,0.061	-0.086,0.090	0.091,0.077	0.094,0.066	0.137,0.007	0.137,0.007	0.131,0.011	-0.015,0.804	-0.077,0.146	-0.060,0.267	0.008,0.889	-0.008,0.889	-0.051,0.356	-0.031,0.592	-0.094,0.076	-0.115,0.028	0.038,0.500	0.029,0.614	-0.161,0.003	0.071,0.193	0.032,0.575	-0.072,0.194	0.032,0.575	0.010,0.883	0.003,0.962
mean_FA_mdlf_l	-0.324,0.000	-0.246,0.000	0.235,0.000	0.204,0.000	-0.127,0.013	0.229,0.000	-0.160,0.002	-0.199,0.000	-0.160,0.002	-0.200,0.000	0.107,0.041	-0.107,0.041	-0.172,0.001	-0.198,0.000	-0.224,0.000	-0.137,0.008	-0.168,0.001	-0.166,0.002	-0.086,0.112	0.104,0.052	-0.146,0.006	-0.111,0.038	-0.144,0.008	0.148,0.005	-0.139,0.009
mean_FA_mdlf_r	-0.345,0.000	-0.249,0.000	0.235,0.000	0.218,0.000	-0.084,0.107	0.226,0.000	-0.120,0.019	-0.196,0.000	-0.164,0.001	-0.190,0.000	0.132,0.011	-0.132,0.011	-0.149,0.004	-0.180,0.000	-0.246,0.000	-0.102,0.054	-0.118,0.025	-0.122,0.021	-0.083,0.125	0.093,0.084	-0.106,0.048	-0.072,0.193	-0.088,0.105	0.132,0.013	-0.086,0.114
mean_FA_or_l	-0.272,0.000	-0.189,0.000	0.154,0.002	0.149,0.003	-0.081,0.120	0.228,0.000	-0.119,0.021	-0.179,0.000	-0.145,0.005	-0.194,0.000	0.115,0.028	-0.115,0.028	-0.152,0.003	-0.183,0.000	-0.168,0.001	-0.143,0.005	-0.118,0.025	-0.132,0.012	-0.094,0.082	0.128,0.016	-0.140,0.009	-0.099,0.067	-0.072,0.189	0.152,0.004	-0.129,0.017
mean_FA_or_r	-0.306,0.000	-0.230,0.000	0.195,0.000	0.220,0.000	-0.088,0.089	0.261,0.000	-0.100,0.053	-0.180,0.000	-0.188,0.000	-0.210,0.000	0.103,0.048	-0.103,0.048	-0.134,0.010	-0.185,0.000	-0.197,0.000	-0.088,0.098	-0.153,0.003	-0.166,0.002	-0.069,0.206	0.194,0.000	-0.144,0.007	-0.076,0.166	-0.116,0.031	0.224,0.000	-0.128,0.017
mean_FA_slf1_l	-0.191,0.000	-0.170,0.001	0.128,0.011	0.148,0.003	-0.027,0.614	0.209,0.000	-0.059,0.271	-0.185,0.000	-0.109,0.036	-0.114,0.027	0.027,0.643	-0.027,0.643	-0.056,0.304	-0.117,0.025	-0.137,0.008	-0.100,0.059	-0.096,0.070	-0.085,0.113	-0.056,0.317	0.151,0.004	-0.077,0.157	-0.041,0.488	-0.057,0.304	0.074,0.190	-0.053,0.339
mean_FA_slf1_r	0.003,0.957	-0.008,0.880	-0.014,0.805	0.022,0.689	-0.072,0.168	-0.010,0.859	-0.078,0.139	-0.061,0.256	-0.058,0.282	-0.054,0.323	-0.016,0.784	0.016,0.784	0.015,0.792	-0.054,0.326	-0.037,0.506	-0.059,0.285	-0.074,0.168	-0.086,0.107	-0.015,0.805	0.061,0.276	-0.100,0.063	-0.043,0.459	-0.045,0.418	-0.006,0.924	-0.122,0.024
mean_FA_slf2_l	0.029,0.578	-0.003,0.957	0.016,0.778	0.002,0.968	-0.054,0.313	0.035,0.529	-0.026,0.653	-0.076,0.152	-0.020,0.723	-0.011,0.853	-0.046,0.403	0.046,0.403	0.000,0.993	-0.032,0.580	-0.011,0.859	-0.003,0.965	0.010,0.858	-0.010,0.864	0.009,0.887	0.023,0.683	-0.033,0.559	-0.022,0.731	0.039,0.485	-0.023,0.730	-0.045,0.424
mean_FA_slf2_r	-0.021,0.693	-0.054,0.300	-0.045,0.398	0.013,0.820	0.000,0.996	0.040,0.467	0.020,0.733	-0.035,0.539	-0.003,0.960	-0.038,0.507	-0.049,0.374	0.049,0.374	-0.026,0.639	-0.045,0.424	0.004,0.943	-0.013,0.834	0.025,0.663	0.025,0.671	0.017,0.784	0.086,0.110	0.021,0.722	-0.002,0.978	0.036,0.531	-0.018,0.785	0.020,0.740
mean_FA_slf3_l	-0.291,0.000	-0.214,0.000	0.198,0.000	0.190,0.000	-0.112,0.029	0.216,0.000	-0.085,0.105	-0.185,0.000	-0.121,0.019	-0.178,0.000	0.106,0.042	-0.106,0.042	-0.166,0.001	-0.172,0.001	-0.199,0.000	-0.149,0.004	-0.094,0.076	-0.096,0.071	-0.107,0.046	0.147,0.005	-0.086,0.113	-0.143,0.007	-0.081,0.138	0.109,0.042	-0.113,0.038
mean_FA_slf3_r	-0.356,0.000	-0.270,0.000	0.242,0.000	0.267,0.000	-0.083,0.112	0.277,0.000	-0.099,0.055	-0.243,0.000	-0.179,0.000	-0.236,0.000	0.118,0.024	-0.118,0.024	-0.207,0.000	-0.210,0.000	-0.239,0.000	-0.159,0.002	-0.154,0.003	-0.153,0.004	-0.139,0.009	0.178,0.001	-0.132,0.013	-0.149,0.005	-0.120,0.026	0.136,0.010	-0.131,0.014
mean_FA_str_l	-0.401,0.000	-0.270,0.000	0.213,0.000	0.275,0.000	-0.109,0.033	0.299,0.000	-0.037,0.513	-0.230,0.000	-0.218,0.000	-0.193,0.000	0.182,0.000	-0.182,0.000	-0.150,0.004	-0.177,0.001	-0.189,0.000	-0.109,0.038	-0.127,0.015	-0.105,0.048	-0.113,0.035	0.280,0.000	-0.112,0.036	-0.083,0.133	-0.116,0.032	0.184,0.001	-0.086,0.114
mean_FA_str_r	-0.338,0.000	-0.230,0.000	0.230,0.000	0.258,0.000	-0.081,0.118	0.264,0.000	-0.009,0.877	-0.182,0.000	-0.165,0.001	-0.145,0.004	0.150,0.004	-0.150,0.004	-0.106,0.042	-0.133,0.010	-0.196,0.000	-0.141,0.006	-0.075,0.163	-0.046,0.407	-0.137,0.010	0.237,0.000	-0.049,0.373	-0.114,0.033	-0.078,0.155	0.183,0.001	-0.045,0.429
mean_FA_uf_l	-0.233,0.000	-0.136,0.007	0.132,0.009	0.188,0.000	-0.072,0.166	0.124,0.015	0.020,0.730	-0.092,0.078	-0.091,0.081	-0.063,0.243	0.136,0.009	-0.136,0.009	-0.078,0.141	-0.062,0.254	-0.146,0.004	-0.103,0.052	-0.045,0.419	-0.022,0.706	-0.075,0.173	0.187,0.000	-0.022,0.705	-0.068,0.223	-0.060,0.277	0.156,0.003	-0.022,0.707
mean_FA_uf_r	-0.293,0.000	-0.216,0.000	0.208,0.000	0.245,0.000	-0.133,0.009	0.167,0.001	-0.052,0.334	-0.112,0.030	-0.122,0.018	-0.100,0.054	0.106,0.042	-0.106,0.042	-0.102,0.051	-0.112,0.032	-0.198,0.000	-0.102,0.054	-0.079,0.139	-0.067,0.218	-0.080,0.142	0.210,0.000	-0.063,0.253	-0.065,0.247	-0.089,0.100	0.156,0.003	-0.066,0.230
mean_FA_vof_l	-0.442,0.000	-0.355,0.000	0.229,0.000	0.276,0.000	-0.172,0.001	0.273,0.000	-0.141,0.006	-0.221,0.000	-0.185,0.000	-0.203,0.000	0.118,0.023	-0.118,0.023	-0.178,0.001	-0.211,0.000	-0.251,0.000	-0.188,0.000	-0.137,0.009	-0.129,0.014	-0.153,0.004	0.194,0.000	-0.130,0.014	-0.108,0.044	-0.128,0.018	0.166,0.002	-0.131,0.015
mean_FA_vof_r	-0.400,0.000	-0.277,0.000	0.209,0.000	0.229,0.000	-0.099,0.056	0.192,0.000	-0.076,0.145	-0.177,0.000	-0.144,0.005	-0.144,0.005	0.171,0.001	-0.171,0.001	-0.146,0.005	-0.153,0.003	-0.245,0.000	-0.153,0.003	-0.071,0.188	-0.064,0.237	-0.151,0.005	0.192,0.000	-0.063,0.246	-0.116,0.030	-0.060,0.281	0.127,0.017	-0.070,0.202
stddev_FA_ac	-0.272,0.000	-0.185,0.000	0.223,0.000	0.261,0.000	0.035,0.517	0.214,0.000	0.042,0.441	-0.149,0.003	-0.190,0.000	-0.161,0.002	0.120,0.021	-0.120,0.021	-0.131,0.013	-0.136,0.009	-0.229,0.000	-0.047,0.402	-0.063,0.241	-0.051,0.355	-0.060,0.280	0.198,0.000	-0.046,0.406	-0.068,0.221	-0.081,0.134	0.133,0.012	0.002,0.977
stddev_FA_af_l	-0.112,0.023	-0.082,0.109	0.042,0.430	0.043,0.431	-0.014,0.797	0.090,0.082	0.013,0.831	-0.074,0.161	-0.087,0.096	-0.067,0.214	0.042,0.450	-0.042,0.450	-0.072,0.183	-0.064,0.240	-0.064,0.243	-0.033,0.570	-0.009,0.869	0.006,0.928	-0.052,0.364	0.080,0.140	0.010,0.874	-0.018,0.774	0.008,0.902	0.098,0.071	0.018,0.758
stddev_FA_af_r	-0.146,0.003	-0.097,0.056	0.137,0.007	0.116,0.022	0.155,0.002	0.097,0.062	0.165,0.001	0.009,0.871	-0.022,0.696	-0.009,0.885	0.068,0.202	-0.068,0.202	-0.051,0.352	-0.003,0.955	-0.107,0.041	0.006,0.917	0.080,0.136	0.085,0.115	0.005,0.940	0.115,0.031	0.063,0.250	0.018,0.779	0.076,0.168	0.107,0.048	0.088,0.106
stddev_FA_ar_l	-0.073,0.147	-0.075,0.140	0.086,0.093	0.083,0.108	-0.015,0.784	0.087,0.095	0.029,0.617	0.027,0.638	0.005,0.927	0.006,0.924	-0.005,0.925	0.005,0.925	0.005,0.932	-0.007,0.901	-0.100,0.058	-0.020,0.732	0.049,0.372	0.020,0.728	0.042,0.471	0.079,0.146	-0.010,0.871	-0.012,0.844	0.067,0.223	0.100,0.064	-0.019,0.741
stddev_FA_ar_r	-0.003,0.951	-0.021,0.701	0.006,0.918	0.042,0.436	-0.060,0.255	0.047,0.389	-0.016,0.788	-0.010,0.869	-0.009,0.877	-0.016,0.794	-0.026,0.648	0.026,0.648	-0.061,0.264	-0.011,0.853	-0.070,0.198	0.055,0.320	-0.052,0.344	-0.070,0.196	0.098,0.069	0.036,0.534	-0.052,0.345	0.057,0.313	-0.042,0.459	0.117,0.029	-0.054,0.337
stddev_FA_atr_l	0.138,0.005	0.089,0.079	-0.101,0.048	-0.125,0.014	0.194,0.000	-0.052,0.335	0.162,0.002	0.097,0.060	0.100,0.055	0.073,0.171	-0.068,0.205	0.068,0.205	0.117,0.026	0.078,0.144	0.065,0.232	0.126,0.015	0.123,0.019	0.101,0.058	0.092,0.087	-0.090,0.095	0.111,0.038	0.160,0.002	0.101,0.061	-0.032,0.611	0.110,0.043
stddev_FA_atr_r	0.159,0.001	0.096,0.057	-0.079,0.124	-0.119,0.019	0.185,0.000	-0.021,0.707	0.178,0.001	0.109,0.035	0.108,0.037	0.086,0.106	-0.087,0.099	0.087,0.099	0.075,0.162	0.090,0.088	0.043,0.446	0.083,0.119	0.127,0.016	0.112,0.035	0.072,0.189	-0.096,0.075	0.112,0.036	0.129,0.015	0.104,0.053	-0.086,0.118	0.111,0.041
stddev_FA_cbd_l	-0.155,0.001	-0.129,0.010	0.110,0.031	0.089,0.084	-0.026,0.625	0.150,0.003	0.005,0.932	-0.011,0.856	-0.033,0.554	-0.089,0.091	0.034,0.540	-0.034,0.540	-0.103,0.049	-0.069,0.202	-0.110,0.037	-0.076,0.156	-0.014,0.803	0.002,0.971	-0.037,0.529	0.006,0.921	0.028,0.624	-0.089,0.105	-0.030,0.601	0.049,0.404	0.012,0.838
stddev_FA_cbd_r	-0.049,0.335	-0.083,0.103	0.006,0.916	0.028,0.608	0.017,0.751	0.055,0.301	-0.012,0.842	-0.036,0.527	-0.017,0.774	-0.037,0.509	-0.050,0.356	0.050,0.356	-0.045,0.416	-0.037,0.512	-0.109,0.037	-0.032,0.575	-0.024,0.680	-0.027,0.643	-0.019,0.755	0.007,0.901	-0.021,0.718	-0.019,0.768	0.026,0.657	0.067,0.235	-0.045,0.421
stddev_FA_cbp_l	-0.296,0.000	-0.215,0.000	0.193,0.000	0.208,0.000	-0.041,0.445	0.192,0.000	-0.057,0.290	-0.136,0.008	-0.154,0.003	-0.153,0.003	0.111,0.033	-0.111,0.033	-0.117,0.026	-0.127,0.014	-0.138,0.008	-0.076,0.155	-0.079,0.137	-0.074,0.172	-0.066,0.232	0.102,0.057	-0.048,0.393	-0.080,0.145	-0.081,0.137	0.125,0.019	-0.076,0.166
stddev_FA_cbp_r	-0.270,0.000	-0.212,0.000	0.219,0.000	0.235,0.000	-0.013,0.804	0.197,0.000	-0.027,0.639	-0.105,0.042	-0.081,0.125	-0.109,0.036	0.079,0.138	-0.079,0.138	-0.055,0.316	-0.095,0.073	-0.232,0.000	-0.022,0.712	-0.063,0.243	-0.057,0.302	-0.058,0.297	0.204,0.000	-0.036,0.524	-0.016,0.794	-0.079,0.147	0.116,0.030	-0.050,0.376
stddev_FA_cbt_l	-0.241,0.000	-0.186,0.000	0.133,0.008	0.166,0.001	-0.051,0.337	0.107,0.039	0.037,0.514	-0.125,0.014	-0.077,0.143	-0.070,0.188	0.075,0.160	-0.075,0.160	-0.042,0.450	-0.073,0.176	-0.092,0.082	-0.079,0.142	0.001,0.992	0.013,0.820	-0.082,0.129	0.117,0.029	0.020,0.733	-0.094,0.083	-0.011,0.859	0.087,0.112	0.014,0.812
stddev_FA_cbt_r	-0.039,0.450	-0.095,0.061	0.025,0.646	0.049,0.361	0.085,0.103	0.063,0.240	0.094,0.071	-0.010,0.865	-0.017,0.764	-0.010,0.878	-0.082,0.121	0.082,0.121	0.006,0.919	0.006,0.917	0.021,0.708	0.039,0.494	0.017,0.769	0.018,0.757	-0.004,0.949	0.001,0.988	0.039,0.487	0.009,0.886	-0.004,0.946	0.029,0.650	0.031,0.593
stddev_FA_cst_l	-0.006,0.910	-0.066,0.202	-0.029,0.589	-0.041,0.445	0.179,0.000	0.025,0.662	0.210,0.000	0.082,0.118	0.082,0.118	0.079,0.135	-0.087,0.102	0.087,0.102	0.057,0.300	0.080,0.135	-0.007,0.906	0.075,0.165	0.178,0.001	0.157,0.003	0.092,0.089	-0.087,0.108	0.159,0.003	0.057,0.317	0.159,0.003	0.013,0.846	0.139,0.009
stddev_FA_cst_r	0.013,0.813	-0.019,0.726	-0.040,0.456	0.010,0.865	0.119,0.021	0.053,0.319	0.146,0.004	0.062,0.242	0.022,0.702	0.035,0.539	-0.046,0.396	0.046,0.396	0.033,0.551	0.044,0.433	0.007,0.904	0.094,0.077	0.082,0.127	0.062,0.256	0.113,0.034	0.043,0.450	0.073,0.179	0.094,0.083	0.072,0.190	0.080,0.151	0.054,0.329
stddev_FA_fa_l	-0.364,0.000	-0.234,0.000	0.233,0.000	0.227,0.000	-0.190,0.000	0.178,0.000	-0.100,0.053	-0.199,0.000	-0.195,0.000	-0.162,0.001	0.182,0.000	-0.182,0.000	-0.160,0.002	-0.161,0.002	-0.184,0.000	-0.168,0.001	-0.115,0.029	-0.101,0.058	-0.132,0.013	0.173,0.001	-0.105,0.052	-0.162,0.002	-0.121,0.025	0.210,0.000	-0.080,0.143
stddev_FA_fa_r	-0.391,0.000	-0.260,0.000	0.231,0.000	0.211,0.000	-0.170,0.001	0.206,0.000	-0.199,0.000	-0.229,0.000	-0.224,0.000	-0.232,0.000	0.182,0.000	-0.182,0.000	-0.195,0.000	-0.204,0.000	-0.173,0.001	-0.203,0.000	-0.179,0.001	-0.175,0.001	-0.187,0.001	0.076,0.164	-0.163,0.002	-0.193,0.000	-0.166,0.002	0.196,0.000	-0.144,0.007
stddev_FA_fma	-0.039,0.446	-0.055,0.295	0.070,0.175	0.070,0.179	-0.013,0.801	0.064,0.227	-0.025,0.661	-0.050,0.358	-0.042,0.441	-0.053,0.326	-0.024,0.684	0.024,0.684	-0.066,0.222	-0.032,0.577	-0.049,0.377	-0.089,0.095	-0.059,0.273	-0.068,0.206	-0.071,0.193	-0.006,0.918	-0.047,0.401	-0.118,0.028	-0.069,0.210	0.024,0.711	-0.062,0.263
stddev_FA_fmi	-0.203,0.000	-0.147,0.003	0.137,0.006	0.098,0.056	-0.064,0.223	0.142,0.005	-0.087,0.094	-0.114,0.028	-0.123,0.016	-0.153,0.003	0.076,0.153	-0.076,0.153	-0.103,0.050	-0.123,0.017	-0.118,0.023	-0.040,0.485	-0.110,0.037	-0.114,0.031	-0.055,0.328	0.046,0.414	-0.097,0.070	-0.024,0.706	-0.083,0.126	0.044,0.453	-0.095,0.080
stddev_FA_fx_l	-0.230,0.000	-0.136,0.007	0.102,0.047	0.078,0.129	-0.061,0.252	0.066,0.216	-0.069,0.190	-0.144,0.005	-0.147,0.004	-0.149,0.003	0.133,0.011	-0.133,0.011	-0.126,0.016	-0.126,0.015	-0.034,0.545	-0.096,0.068	-0.044,0.425	-0.062,0.254	-0.083,0.124	0.046,0.419	-0.078,0.151	-0.025,0.685	-0.049,0.383	0.016,0.811	-0.056,0.313
stddev_FA_fx_r	-0.088,0.079	-0.072,0.159	0.085,0.096	0.109,0.032	-0.069,0.188	0.056,0.293	-0.050,0.353	-0.033,0.562	-0.040,0.460	-0.024,0.676	0.020,0.729	-0.020,0.729	-0.035,0.536	-0.023,0.687	-0.021,0.714	-0.035,0.536	-0.043,0.433	-0.060,0.271	0.073,0.182	0.052,0.356	-0.072,0.187	-0.002,0.976	-0.045,0.425	0.044,0.457	-0.062,0.266
stddev_FA_ifo_l	-0.063,0.212	-0.041,0.441	0.089,0.081	0.034,0.527	-0.032,0.557	0.067,0.207	-0.059,0.276	-0.075,0.157	-0.036,0.510	-0.082,0.120	0.031,0.591	-0.031,0.591	-0.093,0.078	-0.071,0.189	-0.063,0.247	-0.023,0.695	-0.086,0.107	-0.079,0.143	0.015,0.798	0.006,0.921	-0.058,0.291	-0.006,0.922	-0.066,0.233	0.001,0.986	-0.042,0.456
stddev_FA_ifo_r	-0.155,0.001	-0.096,0.059	0.115,0.023	0.090,0.080	-0.019,0.732	0.104,0.044	-0.054,0.319	-0.087,0.094	-0.067,0.212	-0.105,0.043	0.083,0.118	-0.083,0.118	-0.112,0.033	-0.107,0.042	-0.127,0.014	-0.068,0.212	-0.043,0.440	-0.048,0.387	-0.042,0.471	0.032,0.579	-0.032,0.567	-0.039,0.509	-0.026,0.654	0.055,0.337	-0.024,0.680
stddev_FA_ilf_l	-0.089,0.072	-0.056,0.281	0.110,0.031	0.059,0.263	-0.134,0.009	0.066,0.212	-0.190,0.000	-0.112,0.029	-0.128,0.013	-0.136,0.008	0.047,0.394	-0.047,0.394	-0.113,0.031	-0.127,0.014	-0.054,0.334	-0.035,0.543	-0.117,0.026	-0.116,0.029	-0.009,0.887	0.022,0.693	-0.106,0.048	-0.066,0.238	-0.135,0.013	0.070,0.215	-0.084,0.126
stddev_FA_ilf_r	-0.145,0.003	-0.102,0.044	0.138,0.006	0.116,0.022	-0.068,0.194	0.135,0.008	-0.121,0.019	-0.143,0.005	-0.088,0.092	-0.131,0.010	0.059,0.273	-0.059,0.273	-0.099,0.060	-0.131,0.011	-0.157,0.002	-0.050,0.368	-0.062,0.255	-0.059,0.282	-0.030,0.602	0.033,0.568	-0.052,0.345	-0.034,0.570	-0.045,0.426	0.110,0.041	-0.037,0.511
stddev_FA_mcp	0.036,0.476	-0.016,0.779	-0.022,0.686	-0.043,0.421	0.128,0.012	0.022,0.705	0.118,0.021	0.058,0.279	0.022,0.695	0.038,0.507	-0.075,0.160	0.075,0.160	0.076,0.154	0.055,0.322	0.005,0.931	-0.031,0.594	0.066,0.224	0.078,0.148	-0.103,0.054	-0.049,0.390	0.078,0.153	-0.033,0.579	0.060,0.283	-0.048,0.412	0.058,0.302
stddev_FA_mdlf_l	-0.158,0.001	-0.102,0.044	0.073,0.155	0.019,0.736	-0.080,0.125	0.088,0.091	-0.116,0.024	-0.093,0.075	-0.087,0.098	-0.108,0.039	0.079,0.136	-0.079,0.136	-0.089,0.089	-0.101,0.054	-0.064,0.241	-0.065,0.233	-0.084,0.117	-0.088,0.101	-0.026,0.658	-0.013,0.823	-0.086,0.113	-0.039,0.512	-0.061,0.272	0.048,0.407	-0.072,0.193
stddev_FA_mdlf_r	-0.180,0.000	-0.131,0.009	0.119,0.019	0.090,0.079	0.024,0.654	0.127,0.013	-0.010,0.874	-0.106,0.040	-0.083,0.117	-0.111,0.032	0.067,0.207	-0.067,0.207	-0.120,0.022	-0.107,0.042	-0.122,0.019	-0.020,0.736	-0.032,0.574	-0.038,0.496	0.003,0.963	0.067,0.229	-0.037,0.509	0.007,0.919	-0.011,0.864	0.059,0.299	-0.025,0.664
stddev_FA_or_l	0.079,0.113	0.053,0.310	-0.053,0.319	-0.127,0.012	0.050,0.350	-0.091,0.078	0.033,0.562	0.083,0.114	0.040,0.464	0.039,0.491	-0.037,0.511	0.037,0.511	0.017,0.763	0.038,0.497	0.046,0.414	0.094,0.077	0.079,0.138	0.053,0.337	0.118,0.027	-0.100,0.063	0.038,0.495	0.082,0.136	0.083,0.127	-0.069,0.219	0.051,0.361
stddev_FA_or_r	0.091,0.068	0.033,0.537	0.009,0.878	-0.016,0.782	0.116,0.023	-0.009,0.884	0.098,0.057	0.088,0.091	0.036,0.517	0.030,0.604	-0.081,0.125	0.081,0.125	0.013,0.809	0.042,0.455	-0.024,0.678	0.128,0.013	0.052,0.343	0.034,0.550	0.112,0.036	-0.035,0.544	0.043,0.437	0.148,0.005	0.041,0.467	-0.008,0.910	0.029,0.606
stddev_FA_slf1_l	-0.207,0.000	-0.169,0.001	0.121,0.016	0.107,0.036	-0.134,0.009	0.161,0.001	-0.152,0.003	-0.148,0.004	-0.110,0.034	-0.118,0.023	0.051,0.353	-0.051,0.353	-0.080,0.133	-0.115,0.028	-0.108,0.039	-0.096,0.068	-0.132,0.012	-0.132,0.012	0.000,0.999	0.091,0.092	-0.135,0.011	-0.068,0.221	-0.085,0.117	0.090,0.101	-0.107,0.049
stddev_FA_slf1_r	0.009,0.873	-0.023,0.677	-0.029,0.593	0.003,0.947	-0.098,0.058	-0.036,0.511	-0.114,0.027	-0.036,0.523	-0.037,0.497	-0.030,0.606	-0.046,0.398	0.046,0.398	0.034,0.548	-0.023,0.687	-0.025,0.655	-0.065,0.231	-0.058,0.282	-0.076,0.156	-0.008,0.903	0.034,0.550	-0.097,0.070	-0.062,0.268	-0.032,0.579	0.030,0.642	-0.105,0.053
stddev_FA_slf2_l	0.037,0.468	0.001,0.985	-0.002,0.978	-0.015,0.796	-0.018,0.740	0.008,0.889	0.021,0.719	-0.062,0.249	-0.012,0.831	-0.005,0.939	-0.052,0.343	0.052,0.343	-0.008,0.895	-0.025,0.668	0.005,0.938	0.008,0.893	0.056,0.309	0.029,0.619	0.037,0.529	0.021,0.715	-0.003,0.966	0.002,0.975	0.081,0.139	-0.034,0.580	-0.017,0.762
stddev_FA_slf2_r	0.001,0.988	-0.021,0.703	-0.072,0.164	-0.013,0.818	0.046,0.393	0.019,0.744	0.077,0.144	-0.002,0.973	0.018,0.761	-0.015,0.805	-0.032,0.576	0.032,0.576	-0.010,0.865	-0.026,0.658	0.020,0.724	0.015,0.811	0.080,0.136	0.080,0.135	0.037,0.530	0.061,0.278	0.082,0.128	0.011,0.853	0.072,0.187	-0.016,0.807	0.062,0.265
stddev_FA_slf3_l	-0.340,0.000	-0.243,0.000	0.137,0.006	0.127,0.012	-0.023,0.669	0.192,0.000	-0.019,0.748	-0.190,0.000	-0.151,0.003	-0.193,0.000	0.133,0.011	-0.133,0.011	-0.179,0.001	-0.177,0.001	-0.130,0.012	-0.102,0.054	-0.097,0.067	-0.101,0.058	-0.046,0.429	0.134,0.011	-0.096,0.073	-0.081,0.139	-0.054,0.335	0.105,0.052	-0.108,0.046
stddev_FA_slf3_r	-0.225,0.000	-0.171,0.001	0.143,0.004	0.150,0.003	0.074,0.160	0.211,0.000	0.073,0.166	-0.054,0.314	-0.062,0.248	-0.081,0.127	0.074,0.165	-0.074,0.165	-0.127,0.015	-0.063,0.245	-0.149,0.004	-0.042,0.461	-0.031,0.594	-0.036,0.528	-0.021,0.725	0.089,0.099	-0.021,0.724	-0.019,0.759	-0.010,0.876	0.114,0.033	-0.056,0.319
stddev_FA_str_l	-0.065,0.197	-0.069,0.183	-0.008,0.892	-0.028,0.605	-0.018,0.740	-0.039,0.483	0.034,0.540	0.002,0.979	0.039,0.480	0.046,0.405	-0.007,0.907	0.007,0.907	0.031,0.582	0.028,0.624	-0.021,0.716	-0.017,0.776	0.064,0.231	0.056,0.311	-0.007,0.906	-0.001,0.984	0.038,0.502	-0.010,0.868	0.052,0.356	0.068,0.230	0.054,0.334
stddev_FA_str_r	-0.044,0.386	-0.046,0.381	0.005,0.935	0.029,0.595	-0.033,0.546	0.013,0.827	0.023,0.689	0.002,0.976	0.040,0.464	0.035,0.541	-0.004,0.943	0.004,0.943	0.026,0.643	0.016,0.781	-0.030,0.590	-0.006,0.928	0.045,0.412	0.043,0.443	0.007,0.904	0.052,0.356	0.035,0.533	0.002,0.979	0.026,0.657	0.103,0.056	0.038,0.497
stddev_FA_uf_l	-0.157,0.001	-0.107,0.035	0.104,0.041	0.130,0.010	-0.072,0.170	0.094,0.070	0.053,0.328	-0.095,0.067	-0.052,0.335	-0.081,0.124	0.069,0.194	-0.069,0.194	-0.139,0.008	-0.069,0.204	-0.055,0.324	-0.023,0.696	0.030,0.605	0.047,0.391	-0.027,0.651	0.108,0.044	0.041,0.467	-0.056,0.319	-0.014,0.823	0.129,0.015	0.059,0.285
stddev_FA_uf_r	-0.057,0.259	-0.045,0.402	0.076,0.142	0.096,0.062	-0.156,0.002	0.020,0.728	-0.098,0.057	-0.091,0.080	-0.026,0.642	-0.070,0.189	0.017,0.768	-0.017,0.768	-0.126,0.016	-0.074,0.166	-0.064,0.240	-0.047,0.397	-0.013,0.829	-0.010,0.864	-0.035,0.551	0.095,0.077	-0.008,0.902	-0.041,0.478	-0.024,0.685	0.127,0.016	-0.001,0.986
stddev_FA_vof_l	-0.169,0.000	-0.123,0.014	0.084,0.101	0.081,0.118	-0.190,0.000	0.043,0.434	-0.198,0.000	-0.109,0.035	-0.059,0.272	-0.080,0.133	0.064,0.233	-0.064,0.233	-0.072,0.179	-0.099,0.061	-0.090,0.089	-0.077,0.150	-0.155,0.003	-0.154,0.003	-0.026,0.668	0.094,0.082	-0.158,0.003	-0.059,0.292	-0.109,0.043	0.080,0.151	-0.148,0.006
stddev_FA_vof_r	-0.192,0.000	-0.118,0.019	0.108,0.034	0.099,0.053	-0.210,0.000	0.053,0.327	-0.204,0.000	-0.089,0.087	-0.098,0.060	-0.081,0.127	0.104,0.046	-0.104,0.046	-0.111,0.034	-0.084,0.117	-0.150,0.004	-0.071,0.188	-0.142,0.007	-0.139,0.008	-0.085,0.116	0.085,0.117	-0.150,0.005	-0.100,0.065	-0.092,0.089	0.071,0.205	-0.133,0.013
median_MD_ac	0.231,0.000	0.124,0.013	-0.187,0.000	-0.140,0.005	0.112,0.029	-0.146,0.004	0.152,0.003	0.135,0.008	0.125,0.015	0.156,0.002	-0.150,0.004	0.150,0.004	0.170,0.001	0.141,0.006	0.147,0.004	0.113,0.030	0.083,0.121	0.085,0.113	0.109,0.041	-0.089,0.099	0.089,0.101	0.111,0.039	0.051,0.359	-0.120,0.024	0.081,0.136
median_MD_af_l	0.479,0.000	0.319,0.000	-0.293,0.000	-0.257,0.000	0.273,0.000	-0.249,0.000	0.244,0.000	0.279,0.000	0.248,0.000	0.266,0.000	-0.221,0.000	0.221,0.000	0.249,0.000	0.250,0.000	0.228,0.000	0.187,0.000	0.226,0.000	0.227,0.000	0.128,0.017	-0.216,0.000	0.215,0.000	0.151,0.004	0.206,0.000	-0.162,0.002	0.205,0.000
median_MD_af_r	0.429,0.000	0.281,0.000	-0.295,0.000	-0.271,0.000	0.151,0.003	-0.266,0.000	0.133,0.010	0.219,0.000	0.203,0.000	0.201,0.000	-0.206,0.000	0.206,0.000	0.214,0.000	0.179,0.000	0.237,0.000	0.210,0.000	0.156,0.003	0.154,0.003	0.150,0.005	-0.193,0.000	0.144,0.007	0.172,0.001	0.120,0.026	-0.183,0.001	0.139,0.010
median_MD_ar_l	0.028,0.591	-0.024,0.667	0.005,0.929	0.006,0.915	0.041,0.448	0.004,0.955	0.027,0.640	0.081,0.123	0.077,0.142	0.057,0.293	-0.075,0.160	0.075,0.160	0.040,0.474	0.041,0.467	0.009,0.876	-0.023,0.695	0.017,0.763	0.000,0.998	0.034,0.554	-0.027,0.644	-0.005,0.944	-0.024,0.706	0.026,0.659	0.017,0.796	-0.033,0.565
median_MD_ar_r	0.000,0.999	-0.021,0.703	-0.008,0.898	0.022,0.688	-0.104,0.042	0.011,0.853	-0.078,0.139	-0.027,0.640	0.004,0.949	-0.030,0.603	-0.030,0.591	0.030,0.591	-0.069,0.203	-0.027,0.632	-0.039,0.485	0.067,0.218	-0.099,0.060	-0.109,0.040	0.101,0.059	0.000,0.994	-0.085,0.115	0.049,0.393	-0.084,0.122	0.080,0.149	-0.080,0.145
median_MD_atr_l	0.385,0.000	0.236,0.000	-0.233,0.000	-0.246,0.000	0.219,0.000	-0.230,0.000	0.150,0.004	0.224,0.000	0.210,0.000	0.211,0.000	-0.209,0.000	0.209,0.000	0.181,0.000	0.201,0.000	0.189,0.000	0.186,0.000	0.150,0.004	0.139,0.008	0.152,0.005	-0.211,0.000	0.131,0.013	0.149,0.005	0.148,0.006	-0.195,0.000	0.141,0.008
median_MD_atr_r	0.349,0.000	0.216,0.000	-0.231,0.000	-0.247,0.000	0.212,0.000	-0.234,0.000	0.138,0.007	0.195,0.000	0.209,0.000	0.196,0.000	-0.186,0.000	0.186,0.000	0.173,0.001	0.182,0.000	0.171,0.001	0.152,0.003	0.149,0.004	0.142,0.007	0.116,0.030	-0.204,0.000	0.130,0.014	0.136,0.010	0.143,0.008	-0.192,0.000	0.140,0.009
median_MD_cbd_l	0.131,0.008	0.078,0.125	-0.077,0.138	-0.099,0.053	0.027,0.615	-0.054,0.311	0.000,0.999	0.111,0.032	0.077,0.147	0.012,0.845	-0.073,0.168	0.073,0.168	-0.007,0.899	0.027,0.637	0.062,0.253	-0.011,0.859	0.002,0.972	0.016,0.785	0.002,0.971	-0.141,0.007	0.059,0.284	-0.046,0.428	-0.055,0.320	-0.084,0.129	0.043,0.449
median_MD_cbd_r	0.182,0.000	0.100,0.047	-0.135,0.007	-0.107,0.036	0.073,0.162	-0.086,0.100	-0.017,0.773	0.077,0.147	0.083,0.114	0.065,0.231	-0.114,0.028	0.114,0.028	0.088,0.095	0.059,0.281	0.040,0.480	0.057,0.304	-0.005,0.929	0.013,0.820	0.073,0.185	-0.128,0.016	0.033,0.558	0.033,0.579	0.008,0.907	-0.028,0.659	0.044,0.435
median_MD_cbp_l	0.146,0.003	0.094,0.065	-0.109,0.032	-0.106,0.037	0.088,0.090	-0.103,0.045	0.025,0.662	0.091,0.082	0.115,0.026	0.108,0.038	-0.073,0.168	0.073,0.168	0.090,0.086	0.091,0.085	0.113,0.031	0.083,0.121	0.048,0.385	0.048,0.389	0.079,0.149	-0.104,0.052	0.058,0.288	0.074,0.180	0.041,0.466	-0.072,0.200	0.029,0.606
median_MD_cbp_r	0.147,0.003	0.088,0.084	-0.132,0.009	-0.092,0.073	0.058,0.273	-0.091,0.080	0.035,0.532	0.102,0.049	0.142,0.005	0.108,0.037	-0.083,0.118	0.083,0.118	0.098,0.061	0.091,0.085	0.092,0.084	0.101,0.057	0.045,0.415	0.038,0.495	0.080,0.141	-0.079,0.144	0.056,0.310	0.068,0.223	0.032,0.580	-0.022,0.742	0.023,0.700
median_MD_cbt_l	0.259,0.000	0.225,0.000	-0.172,0.001	-0.189,0.000	-0.001,0.984	-0.136,0.007	0.060,0.269	0.125,0.015	0.094,0.071	0.108,0.037	-0.043,0.435	0.043,0.435	0.103,0.050	0.105,0.044	0.147,0.004	0.035,0.540	0.032,0.571	0.050,0.366	0.064,0.247	-0.080,0.139	0.043,0.446	0.056,0.318	0.035,0.544	-0.042,0.483	0.051,0.356
median_MD_cbt_r	0.066,0.193	0.069,0.182	-0.106,0.036	-0.031,0.571	0.151,0.003	-0.085,0.102	0.126,0.015	0.025,0.661	0.011,0.847	-0.004,0.950	0.006,0.914	-0.006,0.914	0.008,0.883	0.011,0.858	0.023,0.685	0.038,0.508	0.088,0.098	0.067,0.219	0.090,0.095	0.041,0.473	0.067,0.222	0.052,0.364	0.054,0.332	0.020,0.770	0.042,0.459
median_MD_cst_l	0.263,0.000	0.169,0.001	-0.148,0.003	-0.157,0.002	0.189,0.000	-0.141,0.005	0.099,0.056	0.133,0.009	0.137,0.007	0.105,0.044	-0.131,0.012	0.131,0.012	0.110,0.035	0.105,0.045	0.108,0.040	0.116,0.027	0.078,0.142	0.071,0.192	0.087,0.106	-0.173,0.001	0.083,0.127	0.102,0.059	0.065,0.236	-0.118,0.027	0.084,0.122
median_MD_cst_r	0.170,0.000	0.098,0.054	-0.127,0.012	-0.069,0.188	0.074,0.154	-0.072,0.174	0.039,0.484	0.074,0.161	0.026,0.639	0.018,0.765	-0.102,0.051	0.102,0.051	0.050,0.363	0.028,0.623	0.082,0.125	0.116,0.026	0.010,0.866	-0.001,0.989	0.124,0.020	-0.025,0.660	0.019,0.743	0.099,0.068	-0.011,0.868	-0.007,0.918	0.017,0.767
median_MD_fa_l	0.510,0.000	0.344,0.000	-0.320,0.000	-0.309,0.000	0.231,0.000	-0.321,0.000	0.210,0.000	0.312,0.000	0.293,0.000	0.307,0.000	-0.231,0.000	0.231,0.000	0.253,0.000	0.289,0.000	0.257,0.000	0.246,0.000	0.211,0.000	0.208,0.000	0.200,0.000	-0.271,0.000	0.195,0.000	0.190,0.000	0.183,0.001	-0.222,0.000	0.179,0.001
median_MD_fa_r	0.352,0.000	0.213,0.000	-0.209,0.000	-0.198,0.000	0.203,0.000	-0.200,0.000	0.128,0.013	0.196,0.000	0.184,0.000	0.169,0.001	-0.194,0.000	0.194,0.000	0.172,0.001	0.165,0.001	0.170,0.001	0.227,0.000	0.137,0.009	0.125,0.018	0.201,0.000	-0.215,0.000	0.140,0.009	0.181,0.001	0.110,0.042	-0.131,0.013	0.124,0.021
median_MD_fma	0.254,0.000	0.158,0.001	-0.146,0.004	-0.136,0.007	0.233,0.000	-0.083,0.113	0.199,0.000	0.127,0.013	0.150,0.003	0.098,0.062	-0.133,0.010	0.133,0.010	0.121,0.021	0.107,0.042	0.119,0.022	0.229,0.000	0.123,0.019	0.115,0.030	0.199,0.000	-0.097,0.070	0.143,0.007	0.205,0.000	0.109,0.044	-0.121,0.024	0.105,0.052
median_MD_fmi	0.323,0.000	0.191,0.000	-0.221,0.000	-0.182,0.000	0.217,0.000	-0.181,0.000	0.177,0.001	0.208,0.000	0.200,0.000	0.182,0.000	-0.185,0.000	0.185,0.000	0.171,0.001	0.173,0.001	0.156,0.002	0.193,0.000	0.132,0.012	0.123,0.019	0.181,0.001	-0.157,0.003	0.132,0.013	0.145,0.006	0.117,0.030	-0.122,0.021	0.128,0.017
median_MD_fx_l	0.144,0.003	0.130,0.009	-0.097,0.058	-0.187,0.000	0.133,0.009	-0.114,0.026	0.098,0.058	0.054,0.315	0.049,0.366	0.088,0.096	-0.017,0.766	0.017,0.766	0.078,0.140	0.094,0.076	0.100,0.058	0.004,0.950	0.139,0.008	0.120,0.024	0.023,0.699	-0.100,0.063	0.078,0.148	0.088,0.110	0.120,0.026	-0.073,0.193	0.097,0.074
median_MD_fx_r	0.111,0.024	0.091,0.075	-0.023,0.679	0.003,0.953	0.125,0.014	-0.050,0.355	0.159,0.002	0.109,0.034	0.081,0.124	0.101,0.054	-0.028,0.629	0.028,0.629	0.091,0.083	0.074,0.169	0.017,0.777	0.058,0.296	0.123,0.020	0.092,0.084	0.137,0.010	0.027,0.644	0.085,0.118	0.066,0.241	0.094,0.081	0.023,0.725	0.100,0.066
median_MD_ifo_l	0.252,0.000	0.167,0.001	-0.116,0.022	-0.097,0.057	0.156,0.002	-0.045,0.402	0.124,0.016	0.064,0.231	0.111,0.032	0.053,0.335	-0.119,0.023	0.119,0.023	0.054,0.322	0.058,0.289	0.077,0.149	0.123,0.018	0.062,0.253	0.070,0.197	0.107,0.046	-0.066,0.232	0.097,0.071	0.110,0.040	0.055,0.320	-0.103,0.056	0.094,0.085
median_MD_ifo_r	0.324,0.000	0.207,0.000	-0.193,0.000	-0.186,0.000	0.200,0.000	-0.162,0.001	0.141,0.006	0.164,0.001	0.162,0.001	0.134,0.009	-0.162,0.002	0.162,0.002	0.145,0.005	0.131,0.011	0.141,0.006	0.150,0.004	0.110,0.037	0.106,0.047	0.129,0.016	-0.180,0.001	0.120,0.024	0.114,0.033	0.088,0.106	-0.142,0.007	0.112,0.039
median_MD_ilf_l	0.235,0.000	0.147,0.003	-0.136,0.007	-0.131,0.010	0.152,0.003	-0.076,0.148	0.106,0.041	0.087,0.095	0.105,0.044	0.065,0.231	-0.123,0.018	0.123,0.018	0.093,0.079	0.069,0.203	0.117,0.025	0.115,0.029	0.074,0.164	0.063,0.244	0.096,0.074	-0.142,0.007	0.081,0.137	0.088,0.107	0.065,0.241	-0.104,0.053	0.061,0.270
median_MD_ilf_r	0.230,0.000	0.129,0.010	-0.143,0.004	-0.127,0.012	0.174,0.001	-0.098,0.059	0.132,0.010	0.106,0.039	0.109,0.036	0.084,0.111	-0.142,0.006	0.142,0.006	0.098,0.061	0.085,0.113	0.106,0.044	0.098,0.063	0.090,0.090	0.080,0.136	0.088,0.104	-0.145,0.006	0.102,0.059	0.060,0.283	0.067,0.222	-0.088,0.107	0.083,0.130
median_MD_mcp	0.039,0.450	0.021,0.707	-0.039,0.468	-0.134,0.008	-0.035,0.517	-0.074,0.158	-0.086,0.101	0.021,0.724	-0.014,0.805	0.001,0.984	-0.025,0.663	0.025,0.663	0.068,0.205	0.029,0.620	0.066,0.223	-0.052,0.344	-0.054,0.321	-0.061,0.259	-0.120,0.025	-0.125,0.018	-0.082,0.131	-0.043,0.456	-0.026,0.659	-0.102,0.058	-0.055,0.326
median_MD_mdlf_l	0.269,0.000	0.168,0.001	-0.165,0.001	-0.152,0.002	0.207,0.000	-0.099,0.055	0.138,0.007	0.119,0.020	0.118,0.022	0.081,0.127	-0.140,0.007	0.140,0.007	0.108,0.040	0.083,0.119	0.135,0.009	0.135,0.009	0.102,0.054	0.094,0.077	0.108,0.043	-0.152,0.004	0.116,0.030	0.115,0.032	0.087,0.110	-0.121,0.024	0.092,0.090
median_MD_mdlf_r	0.270,0.000	0.156,0.002	-0.154,0.002	-0.141,0.005	0.182,0.000	-0.112,0.030	0.123,0.016	0.113,0.028	0.123,0.016	0.094,0.074	-0.160,0.002	0.160,0.002	0.121,0.020	0.094,0.077	0.121,0.020	0.135,0.009	0.092,0.082	0.085,0.115	0.124,0.021	-0.153,0.003	0.101,0.061	0.104,0.053	0.071,0.197	-0.106,0.049	0.088,0.106
median_MD_or_l	0.309,0.000	0.203,0.000	-0.152,0.002	-0.152,0.002	0.230,0.000	-0.126,0.013	0.167,0.001	0.147,0.004	0.136,0.008	0.104,0.047	-0.146,0.005	0.146,0.005	0.126,0.016	0.108,0.039	0.139,0.007	0.182,0.000	0.134,0.011	0.126,0.017	0.133,0.013	-0.137,0.009	0.146,0.006	0.141,0.008	0.109,0.044	-0.131,0.013	0.129,0.016
median_MD_or_r	0.257,0.000	0.144,0.004	-0.145,0.004	-0.105,0.040	0.141,0.006	-0.091,0.079	0.102,0.048	0.111,0.031	0.101,0.052	0.087,0.101	-0.159,0.002	0.159,0.002	0.117,0.026	0.091,0.086	0.098,0.065	0.165,0.001	0.052,0.346	0.045,0.420	0.155,0.004	-0.107,0.046	0.066,0.226	0.132,0.013	0.035,0.539	-0.052,0.366	0.057,0.303
median_MD_slf1_l	0.224,0.000	0.135,0.007	-0.135,0.007	-0.114,0.025	0.096,0.062	-0.074,0.161	0.031,0.586	0.076,0.151	0.128,0.012	0.116,0.024	-0.125,0.016	0.125,0.016	0.109,0.038	0.100,0.056	0.081,0.131	0.069,0.202	0.032,0.574	0.039,0.482	0.106,0.048	-0.076,0.162	0.040,0.475	0.083,0.131	0.055,0.321	-0.076,0.173	0.045,0.429
median_MD_slf1_r	0.185,0.000	0.109,0.030	-0.134,0.008	-0.083,0.106	-0.002,0.972	-0.129,0.011	-0.033,0.567	0.046,0.397	0.048,0.380	0.054,0.319	-0.106,0.042	0.106,0.042	0.108,0.040	0.053,0.336	0.067,0.216	0.037,0.510	0.009,0.873	-0.006,0.928	0.070,0.204	-0.025,0.662	-0.021,0.722	0.031,0.613	0.020,0.742	-0.053,0.355	-0.037,0.513
median_MD_slf2_l	0.223,0.000	0.130,0.009	-0.096,0.061	-0.101,0.048	0.055,0.304	-0.086,0.099	0.068,0.201	0.046,0.402	0.087,0.098	0.094,0.074	-0.129,0.013	0.129,0.013	0.097,0.065	0.069,0.200	0.087,0.104	0.108,0.040	0.106,0.045	0.081,0.132	0.108,0.043	-0.054,0.336	0.051,0.351	0.087,0.113	0.126,0.020	-0.108,0.046	0.043,0.448
median_MD_slf2_r	0.168,0.001	0.079,0.124	-0.178,0.000	-0.109,0.032	0.079,0.129	-0.102,0.049	0.094,0.068	0.086,0.098	0.099,0.058	0.078,0.140	-0.126,0.015	0.126,0.015	0.079,0.139	0.060,0.274	0.113,0.031	0.122,0.019	0.132,0.012	0.129,0.014	0.128,0.017	-0.017,0.767	0.125,0.019	0.106,0.049	0.121,0.025	-0.084,0.130	0.114,0.035
median_MD_slf3_l	0.314,0.000	0.194,0.000	-0.180,0.000	-0.174,0.000	0.215,0.000	-0.147,0.004	0.136,0.008	0.162,0.001	0.145,0.004	0.133,0.009	-0.168,0.001	0.168,0.001	0.135,0.010	0.135,0.009	0.142,0.006	0.152,0.003	0.105,0.046	0.093,0.082	0.122,0.023	-0.199,0.000	0.099,0.066	0.137,0.010	0.108,0.045	-0.122,0.022	0.091,0.094
median_MD_slf3_r	0.299,0.000	0.170,0.001	-0.190,0.000	-0.191,0.000	0.171,0.001	-0.153,0.002	0.119,0.020	0.153,0.003	0.143,0.005	0.124,0.016	-0.180,0.000	0.180,0.000	0.148,0.004	0.118,0.023	0.155,0.003	0.185,0.000	0.119,0.024	0.109,0.040	0.155,0.004	-0.176,0.001	0.109,0.043	0.164,0.002	0.099,0.067	-0.127,0.017	0.103,0.059
median_MD_str_l	0.542,0.000	0.376,0.000	-0.347,0.000	-0.347,0.000	0.223,0.000	-0.356,0.000	0.219,0.000	0.347,0.000	0.325,0.000	0.340,0.000	-0.229,0.000	0.229,0.000	0.285,0.000	0.315,0.000	0.261,0.000	0.209,0.000	0.234,0.000	0.243,0.000	0.149,0.005	-0.261,0.000	0.220,0.000	0.177,0.001	0.192,0.000	-0.234,0.000	0.226,0.000
median_MD_str_r	0.524,0.000	0.332,0.000	-0.340,0.000	-0.314,0.000	0.256,0.000	-0.343,0.000	0.232,0.000	0.313,0.000	0.309,0.000	0.317,0.000	-0.268,0.000	0.268,0.000	0.277,0.000	0.287,0.000	0.254,0.000	0.300,0.000	0.227,0.000	0.233,0.000	0.241,0.000	-0.234,0.000	0.219,0.000	0.257,0.000	0.182,0.001	-0.213,0.000	0.223,0.000
median_MD_uf_l	0.447,0.000	0.289,0.000	-0.286,0.000	-0.291,0.000	0.205,0.000	-0.265,0.000	0.158,0.002	0.249,0.000	0.229,0.000	0.236,0.000	-0.219,0.000	0.219,0.000	0.204,0.000	0.221,0.000	0.243,0.000	0.188,0.000	0.180,0.001	0.162,0.002	0.161,0.003	-0.247,0.000	0.153,0.004	0.142,0.007	0.167,0.002	-0.219,0.000	0.151,0.005
median_MD_uf_r	0.494,0.000	0.337,0.000	-0.364,0.000	-0.300,0.000	0.251,0.000	-0.295,0.000	0.259,0.000	0.318,0.000	0.300,0.000	0.322,0.000	-0.218,0.000	0.218,0.000	0.267,0.000	0.303,0.000	0.249,0.000	0.174,0.001	0.228,0.000	0.232,0.000	0.143,0.007	-0.223,0.000	0.221,0.000	0.117,0.029	0.192,0.000	-0.191,0.000	0.222,0.000
median_MD_vof_l	0.391,0.000	0.277,0.000	-0.241,0.000	-0.215,0.000	0.202,0.000	-0.156,0.002	0.238,0.000	0.190,0.000	0.192,0.000	0.186,0.000	-0.156,0.002	0.156,0.002	0.201,0.000	0.189,0.000	0.229,0.000	0.189,0.000	0.144,0.006	0.157,0.003	0.137,0.010	-0.091,0.090	0.174,0.001	0.122,0.023	0.120,0.026	-0.165,0.002	0.123,0.023
median_MD_vof_r	0.425,0.000	0.298,0.000	-0.246,0.000	-0.228,0.000	0.150,0.003	-0.186,0.000	0.179,0.001	0.185,0.000	0.189,0.000	0.156,0.002	-0.175,0.001	0.175,0.001	0.178,0.001	0.156,0.002	0.232,0.000	0.261,0.000	0.124,0.018	0.138,0.009	0.234,0.000	-0.167,0.001	0.166,0.002	0.211,0.000	0.076,0.167	-0.161,0.002	0.135,0.012
mean_MD_ac	0.253,0.000	0.141,0.005	-0.147,0.003	-0.136,0.007	0.144,0.004	-0.141,0.005	0.148,0.004	0.110,0.032	0.047,0.381	0.117,0.024	-0.157,0.002	0.157,0.002	0.142,0.006	0.124,0.016	0.111,0.034	0.144,0.005	0.070,0.194	0.069,0.204	0.126,0.019	-0.051,0.366	0.071,0.192	0.127,0.018	0.061,0.274	-0.120,0.024	0.078,0.153
mean_MD_af_l	0.526,0.000	0.349,0.000	-0.313,0.000	-0.296,0.000	0.310,0.000	-0.276,0.000	0.287,0.000	0.304,0.000	0.285,0.000	0.297,0.000	-0.246,0.000	0.246,0.000	0.274,0.000	0.277,0.000	0.226,0.000	0.216,0.000	0.264,0.000	0.266,0.000	0.145,0.007	-0.236,0.000	0.257,0.000	0.192,0.000	0.238,0.000	-0.196,0.000	0.256,0.000
mean_MD_af_r	0.469,0.000	0.302,0.000	-0.331,0.000	-0.311,0.000	0.171,0.001	-0.302,0.000	0.156,0.002	0.274,0.000	0.217,0.000	0.245,0.000	-0.233,0.000	0.233,0.000	0.246,0.000	0.230,0.000	0.272,0.000	0.255,0.000	0.164,0.002	0.167,0.001	0.169,0.002	-0.222,0.000	0.150,0.005	0.211,0.000	0.126,0.019	-0.215,0.000	0.158,0.003
mean_MD_ar_l	0.112,0.023	0.041,0.441	-0.027,0.625	-0.032,0.557	0.029,0.590	-0.041,0.451	0.013,0.831	0.114,0.028	0.109,0.035	0.085,0.110	-0.101,0.055	0.101,0.055	0.062,0.257	0.063,0.247	0.020,0.727	-0.006,0.918	0.027,0.643	0.012,0.837	0.054,0.337	-0.043,0.446	0.002,0.982	-0.014,0.820	0.037,0.519	0.017,0.804	-0.019,0.741
mean_MD_ar_r	0.069,0.168	0.029,0.596	-0.049,0.357	-0.008,0.887	-0.083,0.110	-0.016,0.781	-0.062,0.251	0.020,0.734	0.040,0.467	0.016,0.788	-0.057,0.289	0.057,0.289	-0.032,0.568	0.015,0.793	-0.027,0.639	0.102,0.054	-0.085,0.110	-0.099,0.064	0.119,0.026	-0.016,0.778	-0.077,0.157	0.086,0.118	-0.066,0.229	0.060,0.291	-0.066,0.233
mean_MD_atr_l	0.406,0.000	0.246,0.000	-0.270,0.000	-0.290,0.000	0.240,0.000	-0.241,0.000	0.165,0.001	0.250,0.000	0.221,0.000	0.236,0.000	-0.223,0.000	0.223,0.000	0.197,0.000	0.223,0.000	0.221,0.000	0.222,0.000	0.176,0.001	0.163,0.002	0.166,0.002	-0.212,0.000	0.145,0.006	0.175,0.001	0.182,0.001	-0.204,0.000	0.158,0.003
mean_MD_atr_r	0.377,0.000	0.233,0.000	-0.246,0.000	-0.277,0.000	0.204,0.000	-0.248,0.000	0.146,0.005	0.200,0.000	0.212,0.000	0.209,0.000	-0.200,0.000	0.200,0.000	0.180,0.000	0.195,0.000	0.185,0.000	0.181,0.000	0.170,0.001	0.164,0.002	0.128,0.016	-0.190,0.000	0.140,0.009	0.166,0.002	0.171,0.001	-0.200,0.000	0.154,0.004
mean_MD_cbd_l	0.146,0.003	0.096,0.057	-0.086,0.092	-0.111,0.030	0.029,0.600	-0.071,0.175	0.012,0.835	0.121,0.018	0.084,0.110	0.020,0.732	-0.069,0.198	0.069,0.198	0.001,0.993	0.036,0.527	0.062,0.258	0.021,0.722	0.009,0.869	0.024,0.684	0.028,0.634	-0.146,0.006	0.061,0.263	-0.022,0.722	-0.043,0.447	-0.085,0.125	0.054,0.332
mean_MD_cbd_r	0.217,0.000	0.124,0.013	-0.152,0.002	-0.141,0.005	0.071,0.172	-0.109,0.035	-0.013,0.831	0.097,0.061	0.097,0.062	0.084,0.114	-0.130,0.012	0.130,0.012	0.105,0.046	0.075,0.163	0.058,0.295	0.058,0.295	0.012,0.832	0.028,0.624	0.077,0.160	-0.152,0.004	0.048,0.386	0.039,0.509	0.015,0.811	-0.059,0.299	0.057,0.304
mean_MD_cbp_l	0.191,0.000	0.123,0.014	-0.120,0.018	-0.126,0.013	0.098,0.057	-0.123,0.016	0.047,0.389	0.115,0.025	0.135,0.008	0.134,0.009	-0.095,0.072	0.095,0.072	0.109,0.038	0.115,0.027	0.127,0.014	0.086,0.109	0.069,0.198	0.071,0.191	0.082,0.132	-0.108,0.043	0.075,0.165	0.077,0.162	0.060,0.278	-0.079,0.152	0.051,0.363
mean_MD_cbp_r	0.206,0.000	0.129,0.010	-0.166,0.001	-0.117,0.021	0.085,0.103	-0.124,0.015	0.057,0.288	0.131,0.010	0.184,0.000	0.153,0.003	-0.109,0.038	0.109,0.038	0.125,0.017	0.129,0.012	0.105,0.047	0.126,0.015	0.078,0.142	0.073,0.177	0.101,0.059	-0.088,0.103	0.090,0.094	0.096,0.078	0.058,0.297	-0.040,0.505	0.061,0.273
mean_MD_cbt_l	0.321,0.000	0.256,0.000	-0.156,0.002	-0.185,0.000	0.075,0.151	-0.124,0.015	0.129,0.012	0.180,0.000	0.149,0.003	0.177,0.000	-0.088,0.096	0.088,0.096	0.151,0.004	0.179,0.000	0.138,0.007	0.068,0.208	0.101,0.056	0.115,0.030	0.072,0.191	-0.085,0.115	0.105,0.050	0.057,0.315	0.098,0.069	-0.024,0.718	0.101,0.064
mean_MD_cbt_r	0.150,0.002	0.110,0.029	-0.160,0.001	-0.090,0.080	0.145,0.004	-0.136,0.008	0.142,0.006	0.086,0.100	0.054,0.311	0.051,0.353	-0.055,0.315	0.055,0.315	0.067,0.213	0.064,0.239	0.076,0.158	0.063,0.248	0.128,0.015	0.107,0.044	0.110,0.040	0.000,0.996	0.092,0.089	0.064,0.254	0.096,0.076	-0.019,0.780	0.064,0.252
mean_MD_cst_l	0.254,0.000	0.130,0.009	-0.140,0.005	-0.170,0.001	0.173,0.001	-0.146,0.004	0.118,0.021	0.167,0.001	0.154,0.002	0.143,0.005	-0.175,0.001	0.175,0.001	0.133,0.011	0.145,0.005	0.107,0.041	0.103,0.050	0.096,0.071	0.092,0.085	0.103,0.056	-0.172,0.001	0.108,0.044	0.098,0.071	0.083,0.127	-0.087,0.112	0.105,0.052
mean_MD_cst_r	0.207,0.000	0.104,0.040	-0.144,0.004	-0.104,0.042	0.069,0.188	-0.102,0.049	0.054,0.313	0.094,0.071	0.054,0.314	0.058,0.283	-0.146,0.005	0.146,0.005	0.085,0.107	0.061,0.261	0.099,0.061	0.137,0.008	0.025,0.663	0.016,0.782	0.153,0.004	-0.046,0.419	0.038,0.500	0.122,0.023	0.005,0.932	-0.021,0.751	0.032,0.572
mean_MD_fa_l	0.515,0.000	0.383,0.000	-0.237,0.000	-0.249,0.000	0.130,0.011	-0.327,0.000	0.100,0.052	0.291,0.000	0.268,0.000	0.275,0.000	-0.181,0.000	0.181,0.000	0.248,0.000	0.256,0.000	0.201,0.000	0.216,0.000	0.167,0.001	0.153,0.004	0.197,0.000	-0.228,0.000	0.136,0.011	0.166,0.002	0.143,0.008	-0.130,0.014	0.130,0.015
mean_MD_fa_r	0.389,0.000	0.282,0.000	-0.211,0.000	-0.196,0.000	0.114,0.026	-0.238,0.000	0.013,0.831	0.217,0.000	0.169,0.001	0.171,0.001	-0.148,0.004	0.148,0.004	0.164,0.002	0.166,0.001	0.171,0.001	0.185,0.000	0.100,0.058	0.085,0.113	0.180,0.001	-0.212,0.000	0.097,0.071	0.133,0.012	0.073,0.184	-0.076,0.172	0.092,0.090
mean_MD_fma	0.345,0.000	0.225,0.000	-0.205,0.000	-0.221,0.000	0.161,0.001	-0.152,0.003	0.169,0.001	0.164,0.001	0.203,0.000	0.147,0.004	-0.167,0.001	0.167,0.001	0.145,0.005	0.147,0.004	0.199,0.000	0.266,0.000	0.142,0.007	0.136,0.010	0.201,0.000	-0.098,0.068	0.153,0.004	0.217,0.000	0.133,0.014	-0.169,0.001	0.124,0.022
mean_MD_fmi	0.373,0.000	0.227,0.000	-0.241,0.000	-0.219,0.000	0.216,0.000	-0.217,0.000	0.180,0.000	0.230,0.000	0.212,0.000	0.200,0.000	-0.205,0.000	0.205,0.000	0.190,0.000	0.193,0.000	0.160,0.002	0.234,0.000	0.151,0.004	0.143,0.006	0.206,0.000	-0.174,0.001	0.146,0.006	0.179,0.001	0.144,0.008	-0.145,0.006	0.149,0.005
mean_MD_fx_l	0.169,0.000	0.145,0.004	-0.107,0.036	-0.168,0.001	0.128,0.012	-0.133,0.009	0.117,0.023	0.072,0.171	0.065,0.227	0.104,0.045	-0.032,0.577	0.032,0.577	0.084,0.110	0.106,0.043	0.121,0.020	0.041,0.469	0.143,0.006	0.118,0.026	0.058,0.299	-0.097,0.072	0.074,0.172	0.122,0.022	0.133,0.014	-0.074,0.184	0.102,0.059
mean_MD_fx_r	0.157,0.001	0.109,0.031	-0.033,0.540	-0.010,0.864	0.088,0.092	-0.087,0.095	0.114,0.026	0.109,0.034	0.085,0.105	0.114,0.027	-0.066,0.214	0.066,0.214	0.094,0.074	0.094,0.077	0.063,0.250	0.067,0.220	0.095,0.075	0.071,0.191	0.147,0.006	-0.004,0.947	0.055,0.315	0.072,0.196	0.080,0.139	-0.005,0.937	0.078,0.157
mean_MD_ifo_l	0.301,0.000	0.202,0.000	-0.145,0.004	-0.135,0.007	0.189,0.000	-0.074,0.162	0.152,0.003	0.104,0.044	0.140,0.006	0.088,0.096	-0.137,0.008	0.137,0.008	0.083,0.119	0.093,0.079	0.103,0.052	0.152,0.003	0.100,0.057	0.107,0.045	0.124,0.021	-0.090,0.095	0.126,0.017	0.132,0.013	0.095,0.079	-0.130,0.014	0.127,0.019
mean_MD_ifo_r	0.400,0.000	0.258,0.000	-0.247,0.000	-0.255,0.000	0.232,0.000	-0.215,0.000	0.181,0.000	0.202,0.000	0.209,0.000	0.170,0.001	-0.198,0.000	0.198,0.000	0.173,0.001	0.162,0.002	0.191,0.000	0.188,0.000	0.159,0.002	0.158,0.003	0.153,0.004	-0.206,0.000	0.161,0.002	0.144,0.007	0.142,0.009	-0.175,0.001	0.155,0.004
mean_MD_ilf_l	0.237,0.000	0.181,0.000	-0.093,0.069	-0.105,0.039	0.116,0.023	-0.052,0.332	0.086,0.100	0.075,0.155	0.097,0.064	0.048,0.383	-0.077,0.151	0.077,0.151	0.071,0.187	0.055,0.315	0.086,0.105	0.130,0.012	0.064,0.231	0.057,0.300	0.106,0.047	-0.110,0.040	0.065,0.238	0.088,0.108	0.052,0.356	-0.090,0.100	0.071,0.194
mean_MD_ilf_r	0.235,0.000	0.124,0.013	-0.164,0.001	-0.141,0.005	0.165,0.001	-0.110,0.033	0.148,0.004	0.105,0.041	0.109,0.036	0.074,0.166	-0.156,0.003	0.156,0.003	0.103,0.050	0.075,0.162	0.136,0.008	0.087,0.100	0.117,0.026	0.105,0.048	0.082,0.132	-0.129,0.015	0.110,0.041	0.042,0.464	0.093,0.085	-0.095,0.081	0.106,0.050
mean_MD_mcp	-0.006,0.907	-0.014,0.793	-0.042,0.436	-0.097,0.057	-0.077,0.141	-0.061,0.253	-0.106,0.040	0.016,0.787	-0.027,0.632	0.003,0.971	-0.012,0.839	0.012,0.839	0.035,0.537	0.020,0.738	0.046,0.410	-0.047,0.406	-0.050,0.363	-0.053,0.336	-0.099,0.065	-0.122,0.022	-0.070,0.204	-0.044,0.454	-0.025,0.665	-0.043,0.471	-0.052,0.354
mean_MD_mdlf_l	0.336,0.000	0.212,0.000	-0.220,0.000	-0.203,0.000	0.244,0.000	-0.130,0.011	0.176,0.001	0.153,0.003	0.157,0.002	0.122,0.018	-0.172,0.001	0.172,0.001	0.142,0.006	0.121,0.020	0.168,0.001	0.178,0.000	0.153,0.003	0.147,0.005	0.120,0.025	-0.170,0.001	0.162,0.002	0.151,0.004	0.132,0.014	-0.158,0.003	0.142,0.008
mean_MD_mdlf_r	0.357,0.000	0.211,0.000	-0.225,0.000	-0.214,0.000	0.222,0.000	-0.171,0.001	0.169,0.001	0.166,0.001	0.183,0.000	0.150,0.003	-0.204,0.000	0.204,0.000	0.155,0.003	0.145,0.005	0.184,0.000	0.193,0.000	0.147,0.005	0.142,0.007	0.160,0.003	-0.177,0.001	0.146,0.006	0.159,0.003	0.124,0.021	-0.147,0.006	0.136,0.011
mean_MD_or_l	0.380,0.000	0.249,0.000	-0.187,0.000	-0.218,0.000	0.227,0.000	-0.199,0.000	0.175,0.001	0.199,0.000	0.176,0.000	0.154,0.002	-0.183,0.000	0.183,0.000	0.165,0.001	0.155,0.002	0.175,0.001	0.226,0.000	0.162,0.002	0.157,0.003	0.159,0.003	-0.181,0.001	0.177,0.001	0.180,0.001	0.135,0.013	-0.183,0.001	0.167,0.002
mean_MD_or_r	0.373,0.000	0.226,0.000	-0.194,0.000	-0.170,0.001	0.159,0.002	-0.158,0.002	0.127,0.013	0.169,0.001	0.158,0.002	0.142,0.006	-0.206,0.000	0.206,0.000	0.155,0.003	0.137,0.008	0.147,0.004	0.230,0.000	0.096,0.070	0.095,0.073	0.206,0.000	-0.161,0.002	0.114,0.033	0.192,0.000	0.072,0.187	-0.111,0.039	0.110,0.043
mean_MD_slf1_l	0.253,0.000	0.159,0.001	-0.124,0.014	-0.128,0.012	0.051,0.336	-0.108,0.036	-0.009,0.875	0.094,0.069	0.133,0.010	0.130,0.012	-0.131,0.012	0.131,0.012	0.109,0.038	0.117,0.024	0.084,0.118	0.090,0.090	0.018,0.758	0.023,0.694	0.146,0.006	-0.095,0.077	0.021,0.715	0.089,0.103	0.041,0.471	-0.060,0.288	0.030,0.594
mean_MD_slf1_r	0.214,0.000	0.127,0.011	-0.144,0.004	-0.100,0.049	-0.013,0.811	-0.144,0.004	-0.042,0.448	0.068,0.197	0.057,0.294	0.070,0.194	-0.121,0.020	0.121,0.020	0.120,0.022	0.074,0.170	0.078,0.146	0.035,0.544	0.013,0.826	-0.003,0.961	0.078,0.152	-0.037,0.516	-0.017,0.768	0.017,0.787	0.025,0.670	-0.051,0.385	-0.028,0.630
mean_MD_slf2_l	0.247,0.000	0.148,0.003	-0.112,0.028	-0.113,0.026	0.070,0.179	-0.098,0.057	0.086,0.100	0.061,0.255	0.100,0.055	0.106,0.042	-0.139,0.007	0.139,0.007	0.104,0.047	0.080,0.133	0.096,0.069	0.110,0.036	0.121,0.021	0.096,0.072	0.125,0.019	-0.056,0.321	0.063,0.250	0.094,0.083	0.142,0.009	-0.115,0.032	0.054,0.334
mean_MD_slf2_r	0.189,0.000	0.108,0.033	-0.190,0.000	-0.122,0.016	0.099,0.056	-0.104,0.045	0.113,0.028	0.096,0.065	0.097,0.063	0.082,0.120	-0.114,0.029	0.114,0.029	0.081,0.129	0.064,0.237	0.118,0.024	0.112,0.032	0.142,0.007	0.143,0.007	0.121,0.023	-0.027,0.644	0.141,0.008	0.096,0.078	0.125,0.020	-0.085,0.125	0.127,0.018
mean_MD_slf3_l	0.297,0.000	0.196,0.000	-0.174,0.000	-0.163,0.001	0.224,0.000	-0.131,0.010	0.157,0.002	0.167,0.001	0.123,0.017	0.126,0.014	-0.140,0.007	0.140,0.007	0.119,0.023	0.128,0.013	0.148,0.004	0.172,0.001	0.090,0.090	0.082,0.126	0.156,0.003	-0.152,0.004	0.088,0.103	0.152,0.004	0.101,0.061	-0.094,0.085	0.098,0.071
mean_MD_slf3_r	0.336,0.000	0.210,0.000	-0.219,0.000	-0.218,0.000	0.208,0.000	-0.165,0.001	0.158,0.002	0.224,0.000	0.178,0.000	0.181,0.000	-0.175,0.001	0.175,0.001	0.165,0.001	0.179,0.000	0.169,0.001	0.165,0.001	0.141,0.007	0.136,0.010	0.147,0.006	-0.192,0.000	0.128,0.016	0.168,0.002	0.118,0.029	-0.129,0.015	0.121,0.024
mean_MD_str_l	0.483,0.000	0.313,0.000	-0.307,0.000	-0.334,0.000	0.167,0.001	-0.348,0.000	0.166,0.001	0.311,0.000	0.292,0.000	0.304,0.000	-0.237,0.000	0.237,0.000	0.261,0.000	0.281,0.000	0.236,0.000	0.186,0.000	0.218,0.000	0.218,0.000	0.142,0.008	-0.264,0.000	0.193,0.000	0.151,0.004	0.192,0.000	-0.184,0.001	0.192,0.000
mean_MD_str_r	0.445,0.000	0.253,0.000	-0.282,0.000	-0.275,0.000	0.170,0.001	-0.305,0.000	0.165,0.001	0.283,0.000	0.277,0.000	0.287,0.000	-0.270,0.000	0.270,0.000	0.238,0.000	0.256,0.000	0.228,0.000	0.237,0.000	0.185,0.000	0.185,0.000	0.192,0.000	-0.207,0.000	0.177,0.001	0.185,0.000	0.134,0.013	-0.162,0.002	0.170,0.001
mean_MD_uf_l	0.447,0.000	0.281,0.000	-0.298,0.000	-0.333,0.000	0.171,0.001	-0.265,0.000	0.131,0.011	0.260,0.000	0.214,0.000	0.239,0.000	-0.232,0.000	0.232,0.000	0.206,0.000	0.229,0.000	0.251,0.000	0.186,0.000	0.169,0.001	0.159,0.002	0.149,0.005	-0.268,0.000	0.137,0.010	0.130,0.014	0.161,0.003	-0.242,0.000	0.151,0.005
mean_MD_uf_r	0.520,0.000	0.347,0.000	-0.357,0.000	-0.310,0.000	0.214,0.000	-0.304,0.000	0.235,0.000	0.297,0.000	0.296,0.000	0.305,0.000	-0.240,0.000	0.240,0.000	0.245,0.000	0.290,0.000	0.268,0.000	0.181,0.000	0.218,0.000	0.226,0.000	0.154,0.004	-0.232,0.000	0.211,0.000	0.117,0.030	0.188,0.000	-0.177,0.001	0.220,0.000
mean_MD_vof_l	0.536,0.000	0.401,0.000	-0.330,0.000	-0.324,0.000	0.168,0.001	-0.300,0.000	0.207,0.000	0.242,0.000	0.239,0.000	0.265,0.000	-0.185,0.000	0.185,0.000	0.239,0.000	0.251,0.000	0.281,0.000	0.199,0.000	0.175,0.001	0.185,0.000	0.176,0.001	-0.157,0.003	0.176,0.001	0.149,0.005	0.173,0.001	-0.237,0.000	0.160,0.003
mean_MD_vof_r	0.613,0.000	0.443,0.000	-0.355,0.000	-0.352,0.000	0.130,0.011	-0.348,0.000	0.192,0.000	0.279,0.000	0.276,0.000	0.288,0.000	-0.234,0.000	0.234,0.000	0.260,0.000	0.269,0.000	0.313,0.000	0.284,0.000	0.172,0.001	0.190,0.000	0.262,0.000	-0.234,0.000	0.172,0.001	0.242,0.000	0.154,0.004	-0.210,0.000	0.185,0.001
stddev_MD_ac	0.177,0.000	0.102,0.044	-0.046,0.392	-0.066,0.203	0.125,0.014	-0.078,0.138	0.113,0.027	0.043,0.439	-0.057,0.287	0.042,0.447	-0.106,0.043	0.106,0.043	0.072,0.178	0.066,0.225	0.047,0.408	0.116,0.027	0.031,0.584	0.025,0.675	0.097,0.071	0.014,0.811	0.028,0.618	0.077,0.163	0.041,0.469	-0.068,0.231	0.038,0.501
stddev_MD_af_l	0.437,0.000	0.296,0.000	-0.258,0.000	-0.256,0.000	0.286,0.000	-0.223,0.000	0.315,0.000	0.268,0.000	0.263,0.000	0.274,0.000	-0.196,0.000	0.196,0.000	0.236,0.000	0.244,0.000	0.146,0.004	0.183,0.000	0.266,0.000	0.271,0.000	0.113,0.035	-0.154,0.003	0.269,0.000	0.165,0.002	0.226,0.000	-0.186,0.000	0.269,0.000
stddev_MD_af_r	0.368,0.000	0.239,0.000	-0.242,0.000	-0.243,0.000	0.213,0.000	-0.250,0.000	0.207,0.000	0.283,0.000	0.185,0.000	0.262,0.000	-0.180,0.000	0.180,0.000	0.234,0.000	0.262,0.000	0.192,0.000	0.211,0.000	0.168,0.001	0.191,0.000	0.122,0.023	-0.168,0.001	0.171,0.001	0.189,0.000	0.124,0.022	-0.189,0.000	0.193,0.000
stddev_MD_ar_l	0.213,0.000	0.132,0.008	-0.086,0.094	-0.081,0.117	0.007,0.902	-0.102,0.049	-0.029,0.614	0.138,0.007	0.100,0.054	0.103,0.047	-0.113,0.030	0.113,0.030	0.078,0.144	0.081,0.128	0.046,0.417	0.029,0.626	0.011,0.856	0.008,0.895	0.070,0.200	-0.022,0.694	-0.012,0.841	0.002,0.979	0.039,0.495	0.016,0.812	-0.014,0.807
stddev_MD_ar_r	0.227,0.000	0.155,0.002	-0.149,0.003	-0.087,0.092	0.026,0.626	-0.073,0.164	0.023,0.696	0.147,0.004	0.104,0.046	0.124,0.016	-0.099,0.059	0.099,0.059	0.064,0.235	0.120,0.021	0.011,0.856	0.146,0.005	-0.023,0.695	-0.041,0.469	0.139,0.009	-0.055,0.324	-0.030,0.592	0.149,0.005	0.005,0.942	-0.017,0.796	-0.010,0.868
stddev_MD_atr_l	0.293,0.000	0.180,0.000	-0.249,0.000	-0.276,0.000	0.249,0.000	-0.186,0.000	0.178,0.001	0.220,0.000	0.183,0.000	0.211,0.000	-0.157,0.002	0.157,0.002	0.175,0.001	0.201,0.000	0.216,0.000	0.209,0.000	0.160,0.002	0.151,0.004	0.137,0.010	-0.158,0.003	0.136,0.011	0.180,0.001	0.164,0.002	-0.139,0.009	0.140,0.009
stddev_MD_atr_r	0.320,0.000	0.198,0.000	-0.199,0.000	-0.233,0.000	0.160,0.002	-0.190,0.000	0.151,0.003	0.174,0.001	0.161,0.001	0.185,0.000	-0.170,0.001	0.170,0.001	0.154,0.003	0.184,0.000	0.152,0.003	0.160,0.002	0.166,0.001	0.162,0.002	0.106,0.047	-0.115,0.031	0.141,0.008	0.161,0.002	0.168,0.002	-0.135,0.011	0.146,0.006
stddev_MD_cbd_l	0.184,0.000	0.135,0.007	-0.158,0.002	-0.139,0.006	0.079,0.132	-0.129,0.012	0.142,0.006	0.143,0.005	0.107,0.039	0.107,0.039	-0.066,0.215	0.066,0.215	0.082,0.123	0.113,0.029	0.012,0.838	0.132,0.011	0.088,0.101	0.099,0.062	0.131,0.014	-0.127,0.017	0.090,0.095	0.113,0.035	0.096,0.076	-0.038,0.536	0.098,0.070
stddev_MD_cbd_r	0.265,0.000	0.142,0.004	-0.165,0.001	-0.197,0.000	0.104,0.044	-0.166,0.001	0.113,0.027	0.176,0.000	0.099,0.057	0.140,0.006	-0.173,0.001	0.173,0.001	0.108,0.040	0.136,0.008	0.086,0.107	0.066,0.224	0.113,0.032	0.114,0.032	0.105,0.051	-0.169,0.001	0.124,0.019	0.083,0.130	0.081,0.138	-0.114,0.034	0.109,0.043
stddev_MD_cbp_l	0.293,0.000	0.203,0.000	-0.125,0.013	-0.150,0.003	0.133,0.009	-0.157,0.002	0.137,0.008	0.155,0.002	0.132,0.010	0.170,0.001	-0.125,0.016	0.125,0.016	0.124,0.017	0.156,0.002	0.109,0.039	0.058,0.294	0.132,0.012	0.142,0.007	0.058,0.300	-0.061,0.273	0.122,0.022	0.068,0.224	0.118,0.028	-0.086,0.116	0.121,0.025
stddev_MD_cbp_r	0.340,0.000	0.207,0.000	-0.228,0.000	-0.167,0.001	0.175,0.001	-0.208,0.000	0.158,0.002	0.205,0.000	0.261,0.000	0.266,0.000	-0.186,0.000	0.186,0.000	0.189,0.000	0.235,0.000	0.095,0.072	0.173,0.001	0.190,0.000	0.196,0.000	0.140,0.009	-0.094,0.081	0.202,0.000	0.165,0.002	0.153,0.004	-0.087,0.114	0.197,0.000
stddev_MD_cbt_l	0.289,0.000	0.223,0.000	-0.126,0.013	-0.151,0.003	0.115,0.025	-0.089,0.086	0.167,0.001	0.159,0.002	0.150,0.003	0.187,0.000	-0.089,0.091	0.089,0.091	0.165,0.001	0.184,0.000	0.097,0.068	0.109,0.038	0.126,0.017	0.142,0.007	0.096,0.073	-0.054,0.337	0.131,0.014	0.064,0.251	0.120,0.025	0.000,0.994	0.126,0.019
stddev_MD_cbt_r	0.227,0.000	0.154,0.002	-0.203,0.000	-0.147,0.003	0.145,0.004	-0.179,0.000	0.175,0.001	0.163,0.001	0.110,0.033	0.135,0.009	-0.101,0.053	0.101,0.053	0.124,0.018	0.144,0.005	0.127,0.014	0.082,0.123	0.169,0.001	0.155,0.003	0.108,0.043	-0.046,0.419	0.118,0.027	0.068,0.225	0.147,0.007	-0.059,0.302	0.087,0.112
stddev_MD_cst_l	0.116,0.019	0.026,0.637	-0.048,0.366	-0.088,0.085	0.069,0.187	-0.068,0.197	0.090,0.082	0.123,0.016	0.092,0.077	0.131,0.011	-0.128,0.014	0.128,0.014	0.094,0.075	0.136,0.009	0.047,0.406	0.001,0.989	0.086,0.108	0.090,0.092	0.044,0.452	-0.088,0.104	0.095,0.076	0.016,0.798	0.089,0.100	0.009,0.896	0.098,0.069
stddev_MD_cst_r	0.195,0.000	0.085,0.093	-0.103,0.043	-0.122,0.016	0.027,0.615	-0.130,0.011	0.051,0.348	0.067,0.205	0.062,0.245	0.102,0.050	-0.155,0.003	0.155,0.003	0.106,0.043	0.085,0.109	0.067,0.222	0.078,0.147	0.031,0.584	0.036,0.528	0.097,0.071	-0.066,0.234	0.053,0.333	0.081,0.140	0.024,0.675	-0.029,0.653	0.048,0.395
stddev_MD_fa_l	0.282,0.000	0.266,0.000	-0.046,0.391	-0.061,0.245	-0.037,0.492	-0.175,0.000	-0.020,0.736	0.134,0.008	0.135,0.008	0.137,0.007	-0.018,0.759	0.018,0.759	0.136,0.009	0.120,0.021	0.046,0.408	0.060,0.277	0.073,0.176	0.063,0.246	0.066,0.229	-0.058,0.298	0.042,0.456	0.021,0.741	0.052,0.351	0.031,0.620	0.056,0.313
stddev_MD_fa_r	0.237,0.000	0.221,0.000	-0.104,0.041	-0.082,0.114	-0.015,0.784	-0.168,0.001	-0.090,0.082	0.128,0.012	0.072,0.174	0.098,0.060	-0.018,0.757	0.018,0.757	0.068,0.207	0.092,0.083	0.083,0.122	0.048,0.388	0.025,0.664	0.017,0.768	0.062,0.268	-0.086,0.113	0.021,0.722	0.018,0.780	0.010,0.879	0.028,0.669	0.032,0.573
stddev_MD_fma	0.311,0.000	0.205,0.000	-0.189,0.000	-0.195,0.000	0.051,0.337	-0.154,0.002	0.105,0.042	0.151,0.003	0.190,0.000	0.164,0.001	-0.148,0.004	0.148,0.004	0.140,0.007	0.159,0.002	0.197,0.000	0.222,0.000	0.105,0.047	0.100,0.061	0.165,0.002	-0.034,0.555	0.101,0.061	0.178,0.001	0.110,0.041	-0.135,0.011	0.086,0.113
stddev_MD_fmi	0.363,0.000	0.241,0.000	-0.194,0.000	-0.214,0.000	0.125,0.014	-0.221,0.000	0.117,0.022	0.193,0.000	0.174,0.001	0.176,0.000	-0.170,0.001	0.170,0.001	0.159,0.002	0.174,0.001	0.090,0.090	0.219,0.000	0.124,0.018	0.134,0.011	0.166,0.002	-0.116,0.029	0.132,0.013	0.184,0.001	0.142,0.009	-0.109,0.042	0.151,0.005
stddev_MD_fx_l	0.258,0.000	0.207,0.000	-0.135,0.007	-0.158,0.002	0.114,0.026	-0.177,0.000	0.127,0.013	0.115,0.026	0.097,0.061	0.137,0.007	-0.068,0.203	0.068,0.203	0.117,0.026	0.139,0.007	0.147,0.004	0.086,0.109	0.140,0.007	0.115,0.030	0.099,0.065	-0.093,0.084	0.068,0.214	0.142,0.007	0.143,0.008	-0.075,0.179	0.115,0.034
stddev_MD_fx_r	0.273,0.000	0.181,0.000	-0.087,0.092	-0.090,0.079	0.070,0.178	-0.154,0.002	0.094,0.069	0.159,0.002	0.133,0.009	0.182,0.000	-0.128,0.014	0.128,0.014	0.138,0.008	0.170,0.001	0.144,0.005	0.097,0.067	0.092,0.083	0.082,0.129	0.156,0.004	-0.073,0.180	0.056,0.306	0.106,0.049	0.093,0.085	-0.085,0.120	0.078,0.153
stddev_MD_ifo_l	0.362,0.000	0.267,0.000	-0.174,0.000	-0.218,0.000	0.211,0.000	-0.182,0.000	0.169,0.001	0.227,0.000	0.179,0.000	0.200,0.000	-0.131,0.011	0.131,0.011	0.172,0.001	0.203,0.000	0.157,0.002	0.185,0.000	0.161,0.002	0.162,0.002	0.134,0.012	-0.148,0.005	0.144,0.007	0.142,0.007	0.171,0.001	-0.160,0.002	0.160,0.003
stddev_MD_ifo_r	0.366,0.000	0.251,0.000	-0.235,0.000	-0.238,0.000	0.192,0.000	-0.219,0.000	0.204,0.000	0.210,0.000	0.227,0.000	0.199,0.000	-0.159,0.002	0.159,0.002	0.181,0.000	0.180,0.000	0.154,0.003	0.169,0.001	0.210,0.000	0.222,0.000	0.128,0.016	-0.119,0.025	0.198,0.000	0.105,0.052	0.205,0.000	-0.136,0.011	0.205,0.000
stddev_MD_ilf_l	0.097,0.051	0.141,0.005	0.065,0.217	0.028,0.614	-0.081,0.118	0.037,0.503	-0.056,0.299	-0.017,0.777	0.000,0.998	-0.034,0.555	0.066,0.219	-0.066,0.219	-0.028,0.613	-0.030,0.605	-0.049,0.377	0.026,0.654	-0.059,0.276	-0.050,0.362	0.013,0.835	0.023,0.683	-0.065,0.234	-0.016,0.798	-0.061,0.275	0.019,0.778	-0.012,0.833
stddev_MD_ilf_r	0.051,0.314	0.010,0.851	-0.053,0.313	-0.018,0.744	0.027,0.615	-0.032,0.557	0.067,0.207	-0.008,0.895	0.005,0.927	-0.025,0.674	-0.058,0.281	0.058,0.281	0.046,0.408	-0.023,0.690	0.045,0.425	0.002,0.973	0.089,0.096	0.088,0.101	0.016,0.790	0.029,0.614	0.064,0.242	-0.041,0.488	0.079,0.146	-0.018,0.790	0.093,0.089
stddev_MD_mcp	-0.112,0.023	-0.104,0.039	0.003,0.955	0.022,0.690	-0.004,0.946	0.010,0.860	0.002,0.970	-0.015,0.808	-0.033,0.548	-0.014,0.822	0.009,0.878	-0.009,0.878	-0.025,0.650	-0.012,0.837	-0.036,0.527	-0.028,0.638	0.013,0.818	0.015,0.800	-0.067,0.224	-0.061,0.276	0.013,0.833	-0.025,0.693	0.010,0.877	0.034,0.583	0.004,0.953
stddev_MD_mdlf_l	0.325,0.000	0.210,0.000	-0.261,0.000	-0.242,0.000	0.168,0.001	-0.135,0.008	0.138,0.007	0.160,0.002	0.151,0.003	0.165,0.001	-0.160,0.002	0.160,0.002	0.166,0.001	0.156,0.002	0.181,0.000	0.164,0.001	0.142,0.007	0.155,0.003	0.049,0.398	-0.128,0.015	0.153,0.004	0.114,0.033	0.132,0.015	-0.157,0.003	0.163,0.002
stddev_MD_mdlf_r	0.268,0.000	0.170,0.001	-0.213,0.000	-0.190,0.000	0.199,0.000	-0.147,0.004	0.200,0.000	0.185,0.000	0.198,0.000	0.188,0.000	-0.137,0.008	0.137,0.008	0.117,0.026	0.177,0.001	0.149,0.004	0.187,0.000	0.184,0.000	0.196,0.000	0.141,0.008	-0.101,0.062	0.184,0.001	0.181,0.001	0.177,0.001	-0.120,0.024	0.179,0.001
stddev_MD_or_l	0.324,0.000	0.214,0.000	-0.149,0.003	-0.220,0.000	0.092,0.075	-0.239,0.000	0.072,0.172	0.177,0.000	0.142,0.005	0.162,0.001	-0.153,0.003	0.153,0.003	0.146,0.005	0.159,0.002	0.155,0.002	0.175,0.001	0.102,0.053	0.109,0.041	0.133,0.013	-0.168,0.001	0.123,0.021	0.150,0.005	0.082,0.130	-0.173,0.001	0.138,0.010
stddev_MD_or_r	0.418,0.000	0.282,0.000	-0.181,0.000	-0.204,0.000	0.153,0.003	-0.214,0.000	0.159,0.002	0.215,0.000	0.187,0.000	0.195,0.000	-0.188,0.000	0.188,0.000	0.159,0.002	0.180,0.000	0.153,0.003	0.224,0.000	0.133,0.011	0.150,0.004	0.195,0.000	-0.202,0.000	0.158,0.003	0.196,0.000	0.112,0.038	-0.167,0.002	0.178,0.001
stddev_MD_slf1_l	0.169,0.000	0.128,0.010	-0.043,0.419	-0.075,0.148	-0.044,0.413	-0.111,0.031	-0.074,0.158	0.059,0.267	0.062,0.248	0.074,0.163	-0.056,0.303	0.056,0.303	0.037,0.511	0.076,0.160	0.044,0.429	0.061,0.268	-0.021,0.712	-0.020,0.734	0.126,0.018	-0.091,0.091	-0.025,0.663	0.038,0.520	-0.010,0.878	-0.007,0.915	-0.004,0.946
stddev_MD_slf1_r	0.224,0.000	0.140,0.005	-0.127,0.012	-0.112,0.028	-0.041,0.448	-0.136,0.007	-0.055,0.312	0.100,0.054	0.055,0.305	0.080,0.133	-0.117,0.025	0.117,0.025	0.111,0.034	0.101,0.054	0.078,0.146	-0.005,0.932	0.005,0.931	-0.003,0.963	0.060,0.286	-0.047,0.403	-0.004,0.956	-0.044,0.447	0.015,0.811	-0.026,0.693	0.008,0.890
stddev_MD_slf2_l	0.250,0.000	0.157,0.002	-0.125,0.013	-0.114,0.025	0.098,0.058	-0.099,0.056	0.134,0.009	0.081,0.121	0.108,0.037	0.116,0.025	-0.129,0.013	0.129,0.013	0.094,0.073	0.090,0.090	0.095,0.072	0.079,0.139	0.153,0.003	0.133,0.011	0.137,0.010	-0.049,0.387	0.096,0.075	0.078,0.157	0.164,0.002	-0.103,0.058	0.084,0.122
stddev_MD_slf2_r	0.184,0.000	0.161,0.001	-0.159,0.001	-0.106,0.038	0.144,0.005	-0.064,0.229	0.163,0.001	0.092,0.077	0.062,0.245	0.063,0.245	-0.030,0.602	0.030,0.602	0.051,0.350	0.053,0.336	0.093,0.079	0.068,0.213	0.144,0.006	0.150,0.004	0.089,0.102	-0.029,0.614	0.160,0.002	0.061,0.282	0.112,0.037	-0.058,0.308	0.132,0.014
stddev_MD_slf3_l	0.160,0.001	0.124,0.013	-0.102,0.045	-0.071,0.172	0.152,0.003	-0.044,0.422	0.149,0.004	0.112,0.029	0.039,0.476	0.079,0.134	-0.049,0.375	0.049,0.375	0.058,0.286	0.078,0.144	0.093,0.078	0.097,0.067	0.060,0.265	0.066,0.221	0.109,0.041	-0.024,0.671	0.066,0.230	0.077,0.162	0.072,0.190	-0.002,0.985	0.092,0.090
stddev_MD_slf3_r	0.220,0.000	0.160,0.001	-0.136,0.007	-0.115,0.024	0.181,0.000	-0.069,0.191	0.175,0.001	0.211,0.000	0.144,0.005	0.176,0.001	-0.083,0.117	0.083,0.117	0.114,0.029	0.181,0.000	0.082,0.124	0.059,0.285	0.108,0.041	0.116,0.029	0.072,0.187	-0.106,0.048	0.106,0.049	0.086,0.119	0.088,0.103	-0.051,0.378	0.099,0.068
stddev_MD_str_l	0.134,0.006	0.059,0.252	-0.073,0.159	-0.122,0.016	0.013,0.804	-0.148,0.003	0.028,0.625	0.109,0.034	0.098,0.060	0.113,0.029	-0.106,0.042	0.106,0.042	0.093,0.077	0.105,0.046	0.065,0.234	0.026,0.664	0.077,0.150	0.065,0.234	0.032,0.585	-0.116,0.030	0.054,0.325	0.002,0.974	0.087,0.108	-0.008,0.907	0.048,0.391
stddev_MD_str_r	0.064,0.207	0.005,0.921	-0.016,0.778	-0.040,0.455	-0.016,0.767	-0.078,0.139	0.000,0.997	0.055,0.306	0.061,0.257	0.065,0.226	-0.083,0.117	0.083,0.117	0.043,0.444	0.050,0.363	0.036,0.520	0.030,0.600	0.027,0.634	0.024,0.689	0.033,0.573	-0.042,0.458	0.034,0.543	0.001,0.992	-0.012,0.850	0.003,0.966	0.018,0.752
stddev_MD_uf_l	0.147,0.003	0.080,0.119	-0.140,0.005	-0.197,0.000	0.048,0.374	-0.078,0.138	0.044,0.423	0.128,0.012	0.043,0.434	0.101,0.052	-0.095,0.070	0.095,0.070	0.079,0.136	0.107,0.040	0.120,0.021	0.044,0.436	0.041,0.464	0.053,0.339	0.014,0.814	-0.145,0.006	0.037,0.514	0.000,0.997	0.042,0.460	-0.099,0.069	0.070,0.201
stddev_MD_uf_r	0.304,0.000	0.203,0.000	-0.150,0.003	-0.158,0.002	-0.032,0.557	-0.184,0.000	0.040,0.474	0.123,0.016	0.124,0.015	0.131,0.011	-0.140,0.007	0.140,0.007	0.063,0.242	0.134,0.009	0.162,0.001	0.052,0.345	0.072,0.176	0.079,0.142	0.048,0.404	-0.114,0.032	0.062,0.258	0.013,0.835	0.073,0.183	-0.027,0.678	0.066,0.230
stddev_MD_vof_l	0.483,0.000	0.367,0.000	-0.289,0.000	-0.297,0.000	0.056,0.297	-0.341,0.000	0.084,0.108	0.195,0.000	0.197,0.000	0.233,0.000	-0.159,0.002	0.159,0.002	0.171,0.001	0.207,0.000	0.230,0.000	0.148,0.004	0.122,0.020	0.125,0.018	0.174,0.001	-0.145,0.006	0.099,0.065	0.126,0.018	0.150,0.005	-0.225,0.000	0.121,0.025
stddev_MD_vof_r	0.552,0.000	0.410,0.000	-0.317,0.000	-0.317,0.000	0.044,0.417	-0.352,0.000	0.107,0.038	0.266,0.000	0.251,0.000	0.309,0.000	-0.195,0.000	0.195,0.000	0.238,0.000	0.284,0.000	0.235,0.000	0.198,0.000	0.117,0.026	0.139,0.008	0.181,0.001	-0.195,0.000	0.106,0.049	0.155,0.003	0.130,0.016	-0.163,0.002	0.149,0.005
median_AD_ac	0.110,0.025	0.056,0.280	-0.113,0.025	-0.072,0.168	0.151,0.003	-0.050,0.352	0.190,0.000	0.064,0.232	0.045,0.407	0.085,0.109	-0.076,0.154	0.076,0.154	0.106,0.043	0.080,0.134	0.081,0.131	0.076,0.160	0.080,0.134	0.087,0.105	0.066,0.229	-0.002,0.979	0.085,0.117	0.075,0.175	0.041,0.469	-0.076,0.176	0.104,0.055
median_AD_af_l	0.493,0.000	0.327,0.000	-0.321,0.000	-0.288,0.000	0.287,0.000	-0.277,0.000	0.322,0.000	0.318,0.000	0.315,0.000	0.331,0.000	-0.231,0.000	0.231,0.000	0.276,0.000	0.306,0.000	0.236,0.000	0.192,0.000	0.276,0.000	0.284,0.000	0.151,0.005	-0.186,0.000	0.258,0.000	0.162,0.002	0.256,0.000	-0.191,0.000	0.233,0.000
median_AD_af_r	0.421,0.000	0.266,0.000	-0.282,0.000	-0.222,0.000	0.183,0.000	-0.243,0.000	0.231,0.000	0.238,0.000	0.224,0.000	0.232,0.000	-0.216,0.000	0.216,0.000	0.208,0.000	0.198,0.000	0.196,0.000	0.219,0.000	0.210,0.000	0.217,0.000	0.132,0.013	-0.116,0.029	0.188,0.000	0.180,0.001	0.171,0.001	-0.137,0.010	0.182,0.001
median_AD_ar_l	0.027,0.600	-0.018,0.739	0.007,0.906	0.004,0.944	0.043,0.422	0.010,0.860	0.043,0.439	0.075,0.155	0.066,0.220	0.051,0.348	-0.065,0.221	0.065,0.221	0.044,0.432	0.039,0.495	-0.005,0.931	-0.021,0.723	0.039,0.488	0.021,0.715	0.033,0.570	-0.016,0.779	0.008,0.890	-0.019,0.762	0.049,0.381	0.016,0.808	-0.018,0.755
median_AD_ar_r	0.015,0.778	-0.014,0.801	-0.011,0.852	0.030,0.582	-0.084,0.105	0.018,0.755	-0.044,0.421	-0.014,0.815	0.014,0.814	-0.018,0.770	-0.042,0.449	0.042,0.449	-0.055,0.314	-0.018,0.761	-0.047,0.401	0.080,0.136	-0.071,0.188	-0.083,0.122	0.113,0.035	0.017,0.763	-0.060,0.276	0.060,0.283	-0.059,0.287	0.095,0.081	-0.060,0.284
median_AD_atr_l	0.350,0.000	0.207,0.000	-0.217,0.000	-0.218,0.000	0.231,0.000	-0.180,0.000	0.175,0.001	0.206,0.000	0.190,0.000	0.188,0.000	-0.201,0.000	0.201,0.000	0.171,0.001	0.176,0.001	0.157,0.002	0.210,0.000	0.165,0.002	0.152,0.004	0.153,0.004	-0.165,0.002	0.140,0.008	0.170,0.001	0.166,0.002	-0.149,0.005	0.157,0.003
median_AD_atr_r	0.340,0.000	0.198,0.000	-0.228,0.000	-0.231,0.000	0.210,0.000	-0.184,0.000	0.164,0.001	0.190,0.000	0.193,0.000	0.181,0.000	-0.199,0.000	0.199,0.000	0.160,0.002	0.169,0.001	0.159,0.002	0.176,0.001	0.146,0.005	0.137,0.009	0.131,0.014	-0.168,0.001	0.119,0.026	0.157,0.003	0.147,0.006	-0.159,0.002	0.143,0.008
median_AD_cbd_l	0.069,0.170	0.019,0.727	-0.042,0.434	-0.051,0.335	0.022,0.687	-0.003,0.970	0.009,0.879	0.087,0.097	0.060,0.260	-0.007,0.908	-0.071,0.183	0.071,0.183	-0.035,0.537	0.007,0.910	0.014,0.806	-0.018,0.753	-0.002,0.977	0.016,0.789	-0.008,0.903	-0.101,0.061	0.053,0.336	-0.046,0.421	-0.050,0.374	-0.051,0.384	0.042,0.454
median_AD_cbd_r	0.105,0.033	0.037,0.489	-0.096,0.060	-0.061,0.245	0.075,0.153	-0.032,0.558	-0.008,0.889	0.036,0.518	0.048,0.375	0.023,0.699	-0.096,0.066	0.096,0.066	0.054,0.322	0.019,0.745	0.004,0.943	0.041,0.472	-0.021,0.710	-0.007,0.905	0.059,0.292	-0.080,0.141	0.008,0.894	0.031,0.613	0.006,0.920	-0.007,0.915	0.001,0.986
median_AD_cbp_l	0.013,0.814	-0.014,0.801	-0.037,0.494	-0.035,0.521	0.075,0.153	-0.021,0.705	0.029,0.613	0.025,0.669	0.051,0.349	0.040,0.483	-0.038,0.492	0.038,0.492	0.034,0.546	0.026,0.648	0.053,0.339	0.033,0.562	-0.001,0.978	0.006,0.919	0.024,0.686	-0.056,0.316	0.021,0.722	0.036,0.539	0.005,0.942	-0.028,0.661	-0.009,0.882
median_AD_cbp_r	0.043,0.403	0.012,0.832	-0.064,0.223	-0.022,0.694	0.024,0.658	-0.039,0.483	-0.004,0.952	0.054,0.318	0.091,0.083	0.045,0.424	-0.044,0.419	0.044,0.419	0.056,0.304	0.030,0.599	0.032,0.576	0.076,0.157	-0.003,0.962	-0.003,0.965	0.055,0.325	-0.024,0.678	0.024,0.683	0.043,0.460	-0.027,0.640	0.007,0.918	-0.015,0.789
median_AD_cbt_l	0.144,0.003	0.134,0.007	-0.098,0.056	-0.091,0.077	-0.014,0.794	-0.075,0.155	0.086,0.097	0.071,0.178	0.081,0.125	0.080,0.129	-0.012,0.836	0.012,0.836	0.054,0.322	0.071,0.188	0.073,0.178	0.000,0.999	0.063,0.242	0.081,0.132	0.025,0.671	-0.017,0.767	0.069,0.209	0.025,0.693	0.057,0.302	0.034,0.579	0.063,0.254
median_AD_cbt_r	0.043,0.399	0.032,0.551	-0.095,0.063	-0.024,0.656	0.176,0.001	-0.061,0.253	0.151,0.003	0.031,0.585	0.017,0.766	-0.002,0.978	-0.015,0.802	0.015,0.802	0.018,0.745	0.016,0.782	0.030,0.596	0.038,0.509	0.098,0.064	0.075,0.162	0.077,0.155	0.038,0.506	0.079,0.148	0.046,0.423	0.051,0.359	0.009,0.900	0.053,0.340
median_AD_cst_l	0.199,0.000	0.126,0.012	-0.105,0.039	-0.113,0.026	0.159,0.002	-0.099,0.055	0.104,0.044	0.103,0.047	0.106,0.041	0.072,0.175	-0.100,0.055	0.100,0.055	0.091,0.085	0.079,0.139	0.081,0.133	0.107,0.042	0.087,0.104	0.081,0.132	0.082,0.132	-0.124,0.019	0.085,0.115	0.097,0.073	0.073,0.183	-0.067,0.239	0.099,0.068
median_AD_cst_r	0.145,0.003	0.080,0.119	-0.096,0.059	-0.038,0.482	0.065,0.217	-0.037,0.500	0.039,0.484	0.052,0.336	0.008,0.897	0.002,0.979	-0.091,0.084	0.091,0.084	0.043,0.439	0.014,0.818	0.054,0.330	0.102,0.053	0.010,0.861	0.000,0.995	0.110,0.039	0.000,0.994	0.017,0.772	0.084,0.127	-0.012,0.853	0.037,0.547	0.018,0.755
median_AD_fa_l	0.364,0.000	0.242,0.000	-0.220,0.000	-0.186,0.000	0.169,0.001	-0.255,0.000	0.202,0.000	0.236,0.000	0.226,0.000	0.270,0.000	-0.168,0.001	0.168,0.001	0.236,0.000	0.255,0.000	0.177,0.001	0.182,0.000	0.172,0.001	0.182,0.000	0.132,0.013	-0.157,0.003	0.164,0.002	0.114,0.034	0.150,0.005	-0.131,0.014	0.138,0.010
median_AD_fa_r	0.224,0.000	0.122,0.015	-0.138,0.006	-0.115,0.024	0.159,0.002	-0.125,0.014	0.078,0.136	0.113,0.029	0.105,0.042	0.092,0.080	-0.143,0.006	0.143,0.006	0.123,0.019	0.096,0.069	0.097,0.068	0.157,0.002	0.082,0.125	0.071,0.191	0.133,0.013	-0.167,0.001	0.089,0.098	0.113,0.035	0.065,0.237	-0.066,0.245	0.069,0.207
median_AD_fma	0.178,0.000	0.114,0.024	-0.079,0.123	-0.091,0.076	0.167,0.001	-0.029,0.599	0.184,0.000	0.050,0.358	0.096,0.066	0.031,0.586	-0.089,0.091	0.089,0.091	0.052,0.340	0.031,0.592	0.071,0.192	0.154,0.003	0.116,0.027	0.112,0.035	0.138,0.010	-0.062,0.267	0.138,0.009	0.127,0.017	0.077,0.161	-0.123,0.021	0.106,0.049
median_AD_fmi	0.102,0.040	0.034,0.529	-0.088,0.088	-0.051,0.337	0.156,0.002	-0.062,0.244	0.139,0.007	0.087,0.096	0.080,0.128	0.056,0.303	-0.096,0.067	0.096,0.067	0.090,0.086	0.055,0.314	0.039,0.486	0.133,0.010	0.085,0.113	0.078,0.147	0.138,0.010	-0.090,0.095	0.081,0.135	0.109,0.043	0.074,0.179	-0.058,0.315	0.087,0.112
median_AD_fx_l	0.091,0.068	0.096,0.058	-0.080,0.122	-0.162,0.001	0.127,0.013	-0.098,0.058	0.096,0.063	0.028,0.626	0.016,0.779	0.055,0.317	0.009,0.872	-0.009,0.872	0.056,0.309	0.064,0.240	0.094,0.075	-0.003,0.962	0.127,0.016	0.105,0.048	0.011,0.860	-0.085,0.115	0.063,0.250	0.086,0.117	0.110,0.042	-0.062,0.275	0.086,0.115
median_AD_fx_r	0.089,0.075	0.071,0.170	-0.005,0.939	0.017,0.765	0.117,0.022	-0.037,0.507	0.145,0.005	0.096,0.066	0.065,0.226	0.085,0.109	-0.024,0.677	0.024,0.677	0.072,0.178	0.062,0.255	0.020,0.727	0.056,0.306	0.102,0.053	0.071,0.188	0.137,0.010	0.031,0.586	0.056,0.305	0.069,0.218	0.083,0.126	0.021,0.758	0.077,0.158
median_AD_ifo_l	0.199,0.000	0.127,0.011	-0.071,0.172	-0.058,0.268	0.125,0.014	-0.013,0.827	0.100,0.052	0.021,0.721	0.082,0.119	0.017,0.781	-0.100,0.056	0.100,0.056	0.018,0.748	0.021,0.718	0.039,0.487	0.100,0.058	0.046,0.409	0.054,0.321	0.092,0.087	-0.035,0.541	0.079,0.143	0.101,0.062	0.046,0.407	-0.079,0.158	0.077,0.161
median_AD_ifo_r	0.257,0.000	0.158,0.002	-0.145,0.004	-0.148,0.003	0.163,0.001	-0.126,0.013	0.111,0.032	0.101,0.051	0.116,0.024	0.077,0.149	-0.139,0.007	0.139,0.007	0.097,0.066	0.073,0.176	0.096,0.071	0.123,0.018	0.093,0.081	0.089,0.097	0.103,0.056	-0.160,0.002	0.096,0.075	0.100,0.063	0.079,0.145	-0.117,0.028	0.095,0.082
median_AD_ilf_l	0.149,0.002	0.092,0.071	-0.086,0.092	-0.079,0.128	0.092,0.075	-0.035,0.521	0.037,0.509	0.011,0.859	0.038,0.487	-0.011,0.852	-0.080,0.130	0.080,0.130	0.044,0.428	-0.001,0.980	0.063,0.247	0.100,0.059	0.023,0.684	0.016,0.780	0.081,0.136	-0.104,0.052	0.033,0.560	0.083,0.129	0.022,0.708	-0.072,0.202	0.020,0.735
median_AD_ilf_r	0.164,0.001	0.083,0.105	-0.109,0.032	-0.092,0.073	0.188,0.000	-0.053,0.326	0.139,0.007	0.053,0.330	0.061,0.251	0.030,0.594	-0.114,0.029	0.114,0.029	0.068,0.209	0.028,0.629	0.061,0.262	0.078,0.148	0.098,0.066	0.085,0.112	0.056,0.317	-0.113,0.034	0.096,0.074	0.037,0.535	0.073,0.182	-0.061,0.283	0.078,0.153
median_AD_mcp	0.042,0.415	0.019,0.723	-0.035,0.522	-0.107,0.035	0.001,0.989	-0.035,0.530	-0.057,0.286	0.040,0.478	-0.014,0.813	0.011,0.854	-0.031,0.581	0.031,0.581	0.040,0.470	0.034,0.554	0.050,0.373	-0.072,0.180	-0.044,0.431	-0.049,0.378	-0.127,0.017	-0.095,0.078	-0.059,0.278	-0.055,0.336	-0.019,0.750	-0.053,0.355	-0.054,0.332
median_AD_mdlf_l	0.200,0.000	0.111,0.028	-0.119,0.019	-0.114,0.025	0.179,0.000	-0.050,0.353	0.107,0.039	0.072,0.175	0.092,0.079	0.033,0.562	-0.125,0.016	0.125,0.016	0.067,0.216	0.029,0.609	0.088,0.101	0.120,0.022	0.070,0.191	0.067,0.214	0.096,0.075	-0.125,0.018	0.096,0.074	0.100,0.063	0.058,0.297	-0.094,0.085	0.068,0.218
median_AD_mdlf_r	0.218,0.000	0.115,0.022	-0.121,0.017	-0.110,0.031	0.166,0.001	-0.078,0.136	0.106,0.040	0.061,0.256	0.089,0.089	0.055,0.314	-0.145,0.005	0.145,0.005	0.100,0.057	0.053,0.336	0.076,0.158	0.137,0.008	0.078,0.144	0.076,0.157	0.115,0.032	-0.140,0.008	0.089,0.100	0.110,0.041	0.066,0.233	-0.089,0.102	0.088,0.107
median_AD_or_l	0.292,0.000	0.192,0.000	-0.145,0.004	-0.163,0.001	0.214,0.000	-0.113,0.028	0.157,0.002	0.139,0.006	0.129,0.012	0.086,0.102	-0.139,0.007	0.139,0.007	0.110,0.035	0.089,0.093	0.125,0.016	0.181,0.000	0.132,0.012	0.122,0.022	0.123,0.021	-0.127,0.017	0.134,0.012	0.139,0.009	0.115,0.033	-0.132,0.013	0.120,0.026
median_AD_or_r	0.242,0.000	0.125,0.013	-0.125,0.013	-0.086,0.095	0.130,0.011	-0.066,0.216	0.097,0.060	0.091,0.079	0.084,0.110	0.063,0.242	-0.165,0.001	0.165,0.001	0.108,0.040	0.066,0.222	0.082,0.125	0.184,0.000	0.057,0.299	0.050,0.369	0.162,0.003	-0.073,0.183	0.068,0.215	0.154,0.003	0.047,0.402	-0.033,0.594	0.067,0.229
median_AD_slf1_l	0.128,0.009	0.061,0.243	-0.061,0.240	-0.051,0.333	0.054,0.313	-0.006,0.916	-0.013,0.835	0.014,0.815	0.067,0.209	0.061,0.260	-0.095,0.070	0.095,0.070	0.079,0.138	0.050,0.363	0.027,0.638	0.033,0.561	-0.025,0.665	-0.016,0.785	0.073,0.185	-0.029,0.614	-0.012,0.834	0.055,0.337	0.007,0.917	-0.037,0.547	0.000,1.000
median_AD_slf1_r	0.152,0.002	0.085,0.096	-0.111,0.028	-0.064,0.218	-0.023,0.664	-0.107,0.037	-0.050,0.354	0.029,0.614	0.024,0.669	0.035,0.542	-0.094,0.073	0.094,0.073	0.094,0.073	0.036,0.535	0.048,0.388	0.010,0.874	-0.011,0.856	-0.026,0.657	0.046,0.425	-0.013,0.828	-0.042,0.459	0.004,0.955	0.004,0.942	-0.042,0.479	-0.057,0.308
median_AD_slf2_l	0.201,0.000	0.115,0.022	-0.084,0.101	-0.091,0.075	0.040,0.464	-0.072,0.174	0.058,0.282	0.028,0.618	0.073,0.169	0.079,0.134	-0.121,0.020	0.121,0.020	0.085,0.110	0.055,0.316	0.076,0.159	0.092,0.082	0.094,0.076	0.070,0.197	0.097,0.071	-0.041,0.466	0.041,0.472	0.073,0.185	0.117,0.031	-0.098,0.070	0.030,0.604
median_AD_slf2_r	0.145,0.003	0.062,0.228	-0.162,0.001	-0.095,0.064	0.072,0.171	-0.081,0.124	0.088,0.089	0.070,0.183	0.083,0.114	0.062,0.255	-0.116,0.026	0.116,0.026	0.066,0.218	0.046,0.418	0.097,0.068	0.097,0.067	0.119,0.023	0.119,0.025	0.106,0.047	0.000,0.994	0.114,0.032	0.085,0.120	0.110,0.042	-0.075,0.180	0.105,0.052
median_AD_slf3_l	0.246,0.000	0.147,0.003	-0.138,0.006	-0.136,0.007	0.197,0.000	-0.103,0.046	0.138,0.007	0.117,0.023	0.121,0.019	0.091,0.084	-0.140,0.007	0.140,0.007	0.092,0.080	0.094,0.076	0.100,0.058	0.141,0.006	0.076,0.156	0.064,0.239	0.124,0.020	-0.148,0.005	0.074,0.171	0.121,0.024	0.086,0.115	-0.112,0.037	0.052,0.351
median_AD_slf3_r	0.219,0.000	0.106,0.036	-0.146,0.004	-0.133,0.008	0.167,0.001	-0.096,0.065	0.127,0.013	0.115,0.026	0.109,0.035	0.086,0.103	-0.160,0.002	0.160,0.002	0.103,0.049	0.087,0.102	0.103,0.050	0.140,0.007	0.106,0.045	0.100,0.060	0.108,0.044	-0.124,0.019	0.101,0.061	0.128,0.016	0.096,0.076	-0.099,0.067	0.089,0.102
median_AD_str_l	0.391,0.000	0.264,0.000	-0.267,0.000	-0.238,0.000	0.194,0.000	-0.250,0.000	0.233,0.000	0.260,0.000	0.243,0.000	0.267,0.000	-0.176,0.001	0.176,0.001	0.239,0.000	0.248,0.000	0.191,0.000	0.214,0.000	0.222,0.000	0.236,0.000	0.138,0.010	-0.133,0.012	0.198,0.000	0.185,0.001	0.181,0.001	-0.147,0.005	0.224,0.000
median_AD_str_r	0.410,0.000	0.246,0.000	-0.274,0.000	-0.228,0.000	0.231,0.000	-0.249,0.000	0.261,0.000	0.256,0.000	0.263,0.000	0.285,0.000	-0.229,0.000	0.229,0.000	0.256,0.000	0.254,0.000	0.195,0.000	0.252,0.000	0.225,0.000	0.244,0.000	0.182,0.001	-0.142,0.007	0.224,0.000	0.218,0.000	0.167,0.002	-0.126,0.017	0.224,0.000
median_AD_uf_l	0.483,0.000	0.317,0.000	-0.304,0.000	-0.272,0.000	0.240,0.000	-0.292,0.000	0.231,0.000	0.294,0.000	0.267,0.000	0.286,0.000	-0.231,0.000	0.231,0.000	0.237,0.000	0.269,0.000	0.225,0.000	0.217,0.000	0.219,0.000	0.216,0.000	0.197,0.000	-0.209,0.000	0.200,0.000	0.187,0.000	0.186,0.001	-0.213,0.000	0.204,0.000
median_AD_uf_r	0.434,0.000	0.285,0.000	-0.319,0.000	-0.224,0.000	0.205,0.000	-0.258,0.000	0.260,0.000	0.292,0.000	0.284,0.000	0.306,0.000	-0.207,0.000	0.207,0.000	0.247,0.000	0.277,0.000	0.193,0.000	0.168,0.001	0.214,0.000	0.230,0.000	0.141,0.008	-0.148,0.005	0.219,0.000	0.113,0.035	0.165,0.002	-0.132,0.013	0.225,0.000
median_AD_vof_l	0.301,0.000	0.194,0.000	-0.222,0.000	-0.169,0.001	0.154,0.002	-0.103,0.046	0.224,0.000	0.129,0.012	0.150,0.003	0.154,0.002	-0.148,0.004	0.148,0.004	0.169,0.001	0.137,0.008	0.169,0.001	0.127,0.014	0.161,0.002	0.180,0.001	0.095,0.077	-0.041,0.466	0.180,0.001	0.116,0.030	0.141,0.009	-0.139,0.008	0.137,0.011
median_AD_vof_r	0.412,0.000	0.279,0.000	-0.264,0.000	-0.240,0.000	0.165,0.001	-0.236,0.000	0.253,0.000	0.189,0.000	0.226,0.000	0.204,0.000	-0.185,0.000	0.185,0.000	0.202,0.000	0.176,0.001	0.221,0.000	0.252,0.000	0.198,0.000	0.221,0.000	0.203,0.000	-0.143,0.006	0.215,0.000	0.239,0.000	0.155,0.004	-0.172,0.001	0.193,0.000
mean_AD_ac	0.181,0.000	0.098,0.053	-0.103,0.043	-0.087,0.092	0.161,0.002	-0.098,0.058	0.177,0.001	0.073,0.164	0.015,0.789	0.088,0.093	-0.116,0.026	0.116,0.026	0.127,0.016	0.096,0.071	0.073,0.178	0.117,0.025	0.067,0.214	0.070,0.197	0.090,0.097	0.001,0.985	0.067,0.219	0.101,0.062	0.054,0.333	-0.095,0.083	0.090,0.100
mean_AD_af_l	0.517,0.000	0.341,0.000	-0.322,0.000	-0.296,0.000	0.315,0.000	-0.274,0.000	0.347,0.000	0.337,0.000	0.327,0.000	0.346,0.000	-0.244,0.000	0.244,0.000	0.291,0.000	0.317,0.000	0.217,0.000	0.197,0.000	0.304,0.000	0.312,0.000	0.142,0.008	-0.180,0.001	0.292,0.000	0.181,0.001	0.273,0.000	-0.195,0.000	0.278,0.000
mean_AD_af_r	0.431,0.000	0.270,0.000	-0.300,0.000	-0.247,0.000	0.193,0.000	-0.255,0.000	0.236,0.000	0.280,0.000	0.236,0.000	0.268,0.000	-0.226,0.000	0.226,0.000	0.236,0.000	0.238,0.000	0.205,0.000	0.241,0.000	0.207,0.000	0.215,0.000	0.148,0.006	-0.143,0.007	0.184,0.001	0.203,0.000	0.165,0.002	-0.149,0.005	0.188,0.000
mean_AD_ar_l	0.072,0.155	0.016,0.779	-0.012,0.837	-0.017,0.768	0.038,0.477	-0.016,0.779	0.026,0.647	0.100,0.054	0.084,0.109	0.069,0.194	-0.080,0.133	0.080,0.133	0.055,0.316	0.053,0.333	0.008,0.890	-0.009,0.881	0.035,0.532	0.019,0.745	0.044,0.446	-0.026,0.651	0.004,0.950	-0.012,0.844	0.050,0.374	0.021,0.746	-0.018,0.752
mean_AD_ar_r	0.049,0.335	0.013,0.817	-0.035,0.519	0.011,0.845	-0.073,0.164	0.006,0.916	-0.039,0.478	0.010,0.862	0.029,0.603	0.002,0.972	-0.052,0.341	0.052,0.341	-0.042,0.450	0.000,0.996	-0.040,0.475	0.099,0.061	-0.071,0.188	-0.085,0.112	0.125,0.019	0.009,0.881	-0.064,0.240	0.082,0.138	-0.054,0.329	0.083,0.135	-0.059,0.292
mean_AD_atr_l	0.344,0.000	0.206,0.000	-0.236,0.000	-0.243,0.000	0.236,0.000	-0.184,0.000	0.176,0.001	0.212,0.000	0.187,0.000	0.194,0.000	-0.193,0.000	0.193,0.000	0.173,0.001	0.185,0.000	0.172,0.001	0.204,0.000	0.166,0.002	0.153,0.004	0.146,0.006	-0.175,0.001	0.139,0.009	0.161,0.002	0.174,0.001	-0.159,0.003	0.158,0.003
mean_AD_atr_r	0.337,0.000	0.203,0.000	-0.224,0.000	-0.245,0.000	0.206,0.000	-0.194,0.000	0.164,0.001	0.181,0.000	0.190,0.000	0.185,0.000	-0.186,0.000	0.186,0.000	0.162,0.002	0.173,0.001	0.156,0.002	0.167,0.001	0.162,0.002	0.154,0.003	0.119,0.026	-0.161,0.002	0.133,0.013	0.150,0.004	0.165,0.002	-0.172,0.001	0.152,0.004
mean_AD_cbd_l	0.063,0.215	0.019,0.732	-0.043,0.419	-0.052,0.324	0.013,0.809	-0.005,0.935	0.011,0.848	0.086,0.100	0.055,0.309	-0.012,0.844	-0.062,0.244	0.062,0.244	-0.040,0.470	0.004,0.944	0.011,0.853	-0.019,0.740	0.000,0.998	0.018,0.756	-0.009,0.892	-0.098,0.069	0.056,0.304	-0.047,0.413	-0.048,0.390	-0.050,0.388	0.043,0.444
mean_AD_cbd_r	0.113,0.022	0.038,0.474	-0.099,0.054	-0.068,0.190	0.074,0.160	-0.036,0.511	-0.007,0.902	0.039,0.487	0.047,0.384	0.025,0.669	-0.105,0.044	0.105,0.044	0.061,0.260	0.022,0.709	0.008,0.889	0.031,0.594	-0.017,0.767	-0.004,0.952	0.058,0.300	-0.085,0.116	0.010,0.867	0.025,0.694	0.008,0.896	-0.010,0.883	0.004,0.953
mean_AD_cbp_l	0.021,0.691	-0.009,0.864	-0.037,0.492	-0.039,0.470	0.075,0.150	-0.026,0.636	0.030,0.600	0.028,0.618	0.056,0.298	0.043,0.438	-0.044,0.427	0.044,0.427	0.042,0.451	0.031,0.595	0.052,0.356	0.027,0.648	0.007,0.903	0.015,0.794	0.019,0.748	-0.055,0.328	0.029,0.607	0.030,0.618	0.010,0.878	-0.029,0.648	0.003,0.959
mean_AD_cbp_r	0.065,0.194	0.032,0.557	-0.078,0.129	-0.028,0.615	0.043,0.428	-0.049,0.366	0.018,0.764	0.059,0.273	0.106,0.041	0.062,0.253	-0.048,0.384	0.048,0.384	0.070,0.196	0.045,0.419	0.031,0.581	0.079,0.144	0.023,0.695	0.022,0.704	0.060,0.283	-0.022,0.704	0.045,0.418	0.056,0.321	0.000,0.997	-0.003,0.970	0.009,0.872
mean_AD_cbt_l	0.252,0.000	0.208,0.000	-0.121,0.017	-0.139,0.006	0.055,0.301	-0.101,0.049	0.138,0.007	0.142,0.005	0.134,0.009	0.153,0.003	-0.058,0.285	0.058,0.285	0.122,0.020	0.148,0.004	0.102,0.054	0.039,0.486	0.119,0.023	0.137,0.009	0.043,0.457	-0.051,0.368	0.121,0.023	0.035,0.556	0.113,0.036	0.004,0.953	0.117,0.030
mean_AD_cbt_r	0.117,0.017	0.076,0.140	-0.139,0.006	-0.070,0.181	0.167,0.001	-0.110,0.033	0.167,0.001	0.083,0.115	0.052,0.332	0.047,0.391	-0.058,0.284	0.058,0.284	0.064,0.235	0.062,0.254	0.063,0.245	0.056,0.308	0.132,0.012	0.111,0.036	0.099,0.066	0.011,0.855	0.101,0.061	0.061,0.276	0.095,0.081	-0.013,0.840	0.070,0.206
mean_AD_cst_l	0.226,0.000	0.132,0.008	-0.117,0.021	-0.132,0.009	0.169,0.001	-0.102,0.048	0.113,0.028	0.123,0.016	0.124,0.016	0.103,0.048	-0.132,0.011	0.132,0.011	0.114,0.029	0.109,0.037	0.075,0.165	0.097,0.066	0.094,0.077	0.090,0.095	0.087,0.107	-0.130,0.014	0.095,0.077	0.098,0.071	0.079,0.146	-0.059,0.305	0.111,0.040
mean_AD_cst_r	0.177,0.000	0.095,0.060	-0.111,0.029	-0.062,0.237	0.062,0.238	-0.058,0.281	0.036,0.520	0.067,0.205	0.022,0.705	0.024,0.676	-0.115,0.027	0.115,0.027	0.064,0.238	0.033,0.570	0.063,0.247	0.109,0.038	0.006,0.924	-0.003,0.953	0.121,0.024	-0.010,0.865	0.015,0.804	0.092,0.091	-0.013,0.832	0.022,0.746	0.018,0.752
mean_AD_fa_l	0.410,0.000	0.307,0.000	-0.197,0.000	-0.183,0.000	0.111,0.030	-0.264,0.000	0.136,0.008	0.266,0.000	0.237,0.000	0.274,0.000	-0.141,0.007	0.141,0.007	0.245,0.000	0.257,0.000	0.166,0.001	0.178,0.000	0.164,0.002	0.163,0.002	0.153,0.004	-0.157,0.003	0.141,0.008	0.112,0.037	0.141,0.009	-0.089,0.103	0.126,0.019
mean_AD_fa_r	0.273,0.000	0.184,0.000	-0.152,0.002	-0.132,0.009	0.110,0.032	-0.162,0.001	0.010,0.862	0.148,0.003	0.110,0.034	0.108,0.038	-0.124,0.017	0.124,0.017	0.125,0.017	0.113,0.030	0.115,0.028	0.142,0.006	0.060,0.271	0.044,0.424	0.141,0.008	-0.175,0.001	0.061,0.264	0.095,0.078	0.042,0.453	-0.043,0.469	0.047,0.399
mean_AD_fma	0.233,0.000	0.148,0.003	-0.126,0.012	-0.136,0.007	0.129,0.012	-0.060,0.264	0.151,0.003	0.088,0.092	0.140,0.006	0.076,0.153	-0.118,0.023	0.118,0.023	0.091,0.085	0.076,0.159	0.119,0.022	0.184,0.000	0.128,0.015	0.119,0.024	0.148,0.006	-0.052,0.353	0.136,0.011	0.159,0.003	0.107,0.047	-0.124,0.019	0.110,0.043
mean_AD_fmi	0.145,0.003	0.071,0.170	-0.113,0.026	-0.076,0.139	0.176,0.001	-0.086,0.097	0.157,0.002	0.114,0.028	0.100,0.053	0.079,0.137	-0.105,0.044	0.105,0.044	0.102,0.051	0.081,0.132	0.040,0.480	0.149,0.004	0.105,0.046	0.099,0.063	0.141,0.008	-0.092,0.087	0.103,0.057	0.124,0.020	0.102,0.059	-0.072,0.204	0.109,0.044
mean_AD_fx_l	0.128,0.009	0.121,0.016	-0.087,0.091	-0.146,0.004	0.113,0.027	-0.115,0.025	0.101,0.051	0.051,0.347	0.041,0.454	0.078,0.139	-0.008,0.891	0.008,0.891	0.061,0.258	0.081,0.128	0.109,0.037	0.024,0.679	0.127,0.015	0.101,0.057	0.043,0.464	-0.084,0.121	0.058,0.292	0.111,0.038	0.118,0.029	-0.064,0.263	0.089,0.104
mean_AD_fx_r	0.130,0.008	0.090,0.075	-0.016,0.770	0.005,0.930	0.078,0.132	-0.072,0.171	0.105,0.042	0.099,0.056	0.075,0.159	0.103,0.049	-0.055,0.313	0.055,0.313	0.082,0.121	0.083,0.121	0.056,0.312	0.059,0.286	0.082,0.123	0.059,0.281	0.143,0.007	0.001,0.992	0.041,0.460	0.067,0.231	0.072,0.190	-0.003,0.973	0.065,0.242
mean_AD_ifo_l	0.224,0.000	0.149,0.003	-0.092,0.073	-0.077,0.137	0.148,0.004	-0.019,0.739	0.123,0.017	0.048,0.375	0.100,0.053	0.039,0.489	-0.105,0.044	0.105,0.044	0.038,0.499	0.044,0.434	0.050,0.372	0.106,0.044	0.072,0.179	0.079,0.140	0.091,0.091	-0.043,0.453	0.102,0.057	0.098,0.069	0.069,0.209	-0.085,0.125	0.099,0.068
mean_AD_ifo_r	0.307,0.000	0.188,0.000	-0.185,0.000	-0.192,0.000	0.199,0.000	-0.151,0.003	0.154,0.003	0.139,0.006	0.161,0.001	0.112,0.030	-0.167,0.001	0.167,0.001	0.128,0.015	0.103,0.049	0.131,0.012	0.147,0.004	0.136,0.010	0.133,0.012	0.116,0.030	-0.171,0.001	0.135,0.011	0.109,0.043	0.125,0.020	-0.135,0.011	0.132,0.014
mean_AD_ilf_l	0.146,0.003	0.113,0.025	-0.053,0.317	-0.054,0.302	0.072,0.167	-0.010,0.859	0.031,0.586	0.010,0.870	0.037,0.497	-0.015,0.800	-0.045,0.409	0.045,0.409	0.025,0.651	-0.003,0.965	0.033,0.557	0.082,0.127	0.017,0.774	0.013,0.820	0.066,0.229	-0.086,0.110	0.028,0.620	0.057,0.315	0.006,0.927	-0.048,0.407	0.032,0.575
mean_AD_ilf_r	0.164,0.001	0.077,0.130	-0.115,0.023	-0.092,0.072	0.176,0.001	-0.054,0.317	0.148,0.004	0.057,0.291	0.066,0.216	0.029,0.617	-0.122,0.019	0.122,0.019	0.073,0.177	0.026,0.648	0.078,0.148	0.060,0.272	0.112,0.034	0.098,0.067	0.047,0.415	-0.098,0.068	0.098,0.067	0.016,0.803	0.090,0.099	-0.063,0.268	0.092,0.092
mean_AD_mcp	-0.008,0.876	-0.014,0.797	-0.030,0.574	-0.081,0.115	-0.036,0.513	-0.032,0.559	-0.071,0.177	0.025,0.663	-0.034,0.535	0.001,0.987	-0.008,0.884	0.008,0.884	0.026,0.644	0.022,0.709	0.031,0.580	-0.072,0.185	-0.042,0.449	-0.047,0.399	-0.126,0.018	-0.100,0.062	-0.061,0.264	-0.057,0.309	-0.020,0.741	-0.039,0.512	-0.056,0.316
mean_AD_mdlf_l	0.237,0.000	0.135,0.007	-0.151,0.003	-0.136,0.007	0.210,0.000	-0.056,0.297	0.140,0.007	0.097,0.063	0.114,0.027	0.066,0.221	-0.143,0.006	0.143,0.006	0.093,0.078	0.060,0.270	0.101,0.056	0.133,0.010	0.107,0.043	0.105,0.049	0.091,0.091	-0.131,0.013	0.129,0.015	0.110,0.041	0.089,0.100	-0.107,0.047	0.106,0.051
mean_AD_mdlf_r	0.261,0.000	0.139,0.005	-0.158,0.002	-0.148,0.003	0.201,0.000	-0.105,0.041	0.141,0.006	0.106,0.039	0.137,0.007	0.097,0.065	-0.172,0.001	0.172,0.001	0.117,0.025	0.091,0.086	0.107,0.041	0.161,0.002	0.116,0.027	0.114,0.032	0.128,0.016	-0.150,0.004	0.122,0.022	0.130,0.015	0.101,0.062	-0.108,0.044	0.119,0.027
mean_AD_or_l	0.317,0.000	0.209,0.000	-0.157,0.002	-0.182,0.000	0.221,0.000	-0.134,0.008	0.164,0.001	0.157,0.002	0.143,0.005	0.105,0.044	-0.150,0.004	0.150,0.004	0.130,0.013	0.107,0.041	0.136,0.008	0.185,0.000	0.150,0.004	0.140,0.007	0.121,0.024	-0.135,0.010	0.153,0.004	0.147,0.006	0.133,0.014	-0.136,0.011	0.144,0.007
mean_AD_or_r	0.280,0.000	0.158,0.001	-0.143,0.004	-0.110,0.030	0.138,0.007	-0.080,0.129	0.107,0.037	0.115,0.025	0.103,0.048	0.080,0.131	-0.171,0.001	0.171,0.001	0.120,0.021	0.081,0.131	0.091,0.086	0.197,0.000	0.063,0.239	0.059,0.280	0.171,0.001	-0.095,0.077	0.080,0.141	0.160,0.002	0.050,0.375	-0.044,0.456	0.080,0.144
mean_AD_slf1_l	0.162,0.001	0.085,0.096	-0.071,0.172	-0.069,0.182	0.039,0.472	-0.033,0.550	-0.023,0.692	0.035,0.531	0.087,0.098	0.085,0.109	-0.108,0.038	0.108,0.038	0.087,0.099	0.074,0.169	0.037,0.516	0.052,0.349	-0.013,0.818	-0.005,0.940	0.105,0.049	-0.046,0.417	-0.003,0.967	0.065,0.244	0.015,0.810	-0.035,0.567	0.011,0.844
mean_AD_slf1_r	0.170,0.000	0.098,0.053	-0.117,0.020	-0.076,0.140	-0.030,0.580	-0.117,0.022	-0.055,0.305	0.042,0.452	0.029,0.603	0.042,0.447	-0.101,0.054	0.101,0.054	0.099,0.058	0.046,0.407	0.055,0.323	0.012,0.839	-0.010,0.858	-0.025,0.667	0.055,0.325	-0.020,0.721	-0.039,0.484	0.000,0.998	0.006,0.931	-0.043,0.466	-0.053,0.343
mean_AD_slf2_l	0.215,0.000	0.125,0.013	-0.093,0.069	-0.097,0.058	0.049,0.356	-0.076,0.150	0.069,0.189	0.039,0.488	0.081,0.124	0.088,0.094	-0.127,0.015	0.127,0.015	0.089,0.091	0.063,0.247	0.080,0.135	0.092,0.084	0.104,0.049	0.079,0.141	0.106,0.049	-0.043,0.446	0.048,0.394	0.075,0.176	0.126,0.019	-0.102,0.059	0.037,0.511
mean_AD_slf2_r	0.155,0.001	0.079,0.124	-0.170,0.001	-0.102,0.047	0.082,0.114	-0.080,0.126	0.099,0.055	0.076,0.152	0.082,0.122	0.063,0.243	-0.108,0.039	0.108,0.039	0.065,0.229	0.047,0.398	0.102,0.053	0.090,0.091	0.125,0.017	0.125,0.017	0.103,0.056	-0.006,0.918	0.123,0.021	0.079,0.154	0.112,0.037	-0.077,0.168	0.111,0.041
mean_AD_slf3_l	0.252,0.000	0.161,0.001	-0.142,0.005	-0.132,0.009	0.211,0.000	-0.092,0.078	0.157,0.002	0.135,0.008	0.108,0.037	0.097,0.064	-0.127,0.015	0.127,0.015	0.091,0.085	0.099,0.060	0.111,0.034	0.144,0.005	0.079,0.140	0.070,0.193	0.136,0.011	-0.125,0.019	0.078,0.149	0.121,0.024	0.092,0.091	-0.081,0.145	0.075,0.168
mean_AD_slf3_r	0.255,0.000	0.142,0.005	-0.171,0.001	-0.157,0.002	0.194,0.000	-0.100,0.054	0.149,0.004	0.166,0.001	0.136,0.008	0.126,0.014	-0.159,0.002	0.159,0.002	0.119,0.023	0.129,0.013	0.118,0.024	0.129,0.013	0.115,0.029	0.111,0.036	0.108,0.043	-0.148,0.005	0.108,0.045	0.130,0.014	0.098,0.071	-0.101,0.061	0.099,0.068
mean_AD_str_l	0.383,0.000	0.251,0.000	-0.269,0.000	-0.262,0.000	0.161,0.001	-0.263,0.000	0.196,0.000	0.266,0.000	0.244,0.000	0.275,0.000	-0.185,0.000	0.185,0.000	0.244,0.000	0.256,0.000	0.194,0.000	0.181,0.000	0.199,0.000	0.211,0.000	0.117,0.029	-0.165,0.002	0.177,0.001	0.150,0.005	0.172,0.001	-0.133,0.012	0.192,0.000
mean_AD_str_r	0.359,0.000	0.195,0.000	-0.227,0.000	-0.196,0.000	0.176,0.001	-0.229,0.000	0.209,0.000	0.248,0.000	0.247,0.000	0.273,0.000	-0.230,0.000	0.230,0.000	0.238,0.000	0.241,0.000	0.174,0.001	0.210,0.000	0.189,0.000	0.205,0.000	0.150,0.005	-0.117,0.028	0.190,0.000	0.165,0.002	0.127,0.019	-0.100,0.064	0.187,0.000
mean_AD_uf_l	0.473,0.000	0.311,0.000	-0.329,0.000	-0.325,0.000	0.202,0.000	-0.291,0.000	0.213,0.000	0.306,0.000	0.245,0.000	0.299,0.000	-0.225,0.000	0.225,0.000	0.238,0.000	0.284,0.000	0.250,0.000	0.189,0.000	0.212,0.000	0.214,0.000	0.164,0.002	-0.240,0.000	0.187,0.000	0.140,0.008	0.185,0.001	-0.226,0.000	0.206,0.000
mean_AD_uf_r	0.462,0.000	0.296,0.000	-0.312,0.000	-0.225,0.000	0.194,0.000	-0.273,0.000	0.274,0.000	0.304,0.000	0.301,0.000	0.325,0.000	-0.230,0.000	0.230,0.000	0.247,0.000	0.296,0.000	0.201,0.000	0.166,0.001	0.230,0.000	0.246,0.000	0.146,0.006	-0.156,0.003	0.231,0.000	0.111,0.038	0.182,0.001	-0.127,0.017	0.237,0.000
mean_AD_vof_l	0.355,0.000	0.253,0.000	-0.248,0.000	-0.206,0.000	0.105,0.042	-0.169,0.001	0.175,0.001	0.147,0.004	0.163,0.001	0.180,0.000	-0.140,0.007	0.140,0.007	0.171,0.001	0.162,0.002	0.190,0.000	0.119,0.022	0.125,0.017	0.142,0.007	0.111,0.038	-0.059,0.289	0.137,0.010	0.101,0.062	0.121,0.024	-0.175,0.001	0.108,0.045
mean_AD_vof_r	0.492,0.000	0.360,0.000	-0.303,0.000	-0.287,0.000	0.109,0.034	-0.291,0.000	0.204,0.000	0.222,0.000	0.238,0.000	0.245,0.000	-0.181,0.000	0.181,0.000	0.220,0.000	0.222,0.000	0.245,0.000	0.244,0.000	0.168,0.001	0.192,0.000	0.221,0.000	-0.166,0.001	0.179,0.001	0.218,0.000	0.145,0.007	-0.189,0.000	0.181,0.001
stddev_AD_ac	0.167,0.001	0.090,0.076	-0.045,0.397	-0.063,0.229	0.114,0.026	-0.094,0.069	0.106,0.040	0.055,0.312	-0.047,0.387	0.053,0.334	-0.108,0.039	0.108,0.039	0.095,0.072	0.076,0.160	0.046,0.412	0.126,0.015	0.026,0.653	0.022,0.712	0.097,0.071	0.017,0.772	0.021,0.716	0.090,0.099	0.045,0.424	-0.062,0.273	0.034,0.551
stddev_AD_af_l	0.413,0.000	0.274,0.000	-0.235,0.000	-0.240,0.000	0.272,0.000	-0.197,0.000	0.312,0.000	0.271,0.000	0.256,0.000	0.269,0.000	-0.192,0.000	0.192,0.000	0.226,0.000	0.244,0.000	0.130,0.012	0.170,0.001	0.256,0.000	0.266,0.000	0.104,0.053	-0.121,0.023	0.265,0.000	0.156,0.003	0.208,0.000	-0.166,0.002	0.271,0.000
stddev_AD_af_r	0.296,0.000	0.175,0.000	-0.202,0.000	-0.187,0.000	0.228,0.000	-0.204,0.000	0.241,0.000	0.282,0.000	0.181,0.000	0.267,0.000	-0.169,0.001	0.169,0.001	0.235,0.000	0.265,0.000	0.128,0.013	0.200,0.000	0.168,0.001	0.190,0.000	0.106,0.047	-0.112,0.035	0.167,0.002	0.188,0.000	0.125,0.020	-0.126,0.017	0.193,0.000
stddev_AD_ar_l	0.176,0.000	0.115,0.022	-0.065,0.217	-0.065,0.216	-0.003,0.964	-0.099,0.055	-0.044,0.421	0.122,0.017	0.075,0.156	0.077,0.147	-0.084,0.112	0.084,0.112	0.066,0.220	0.060,0.273	0.035,0.540	0.032,0.576	-0.002,0.971	-0.009,0.887	0.066,0.231	-0.013,0.817	-0.030,0.600	0.004,0.959	0.032,0.579	0.030,0.635	-0.036,0.527
stddev_AD_ar_r	0.208,0.000	0.140,0.005	-0.146,0.004	-0.075,0.150	0.022,0.686	-0.058,0.278	0.012,0.840	0.138,0.007	0.101,0.051	0.115,0.027	-0.094,0.075	0.094,0.075	0.062,0.252	0.107,0.042	-0.002,0.978	0.146,0.004	-0.030,0.597	-0.050,0.365	0.148,0.006	-0.035,0.544	-0.039,0.490	0.151,0.004	-0.005,0.942	-0.004,0.960	-0.015,0.790
stddev_AD_atr_l	0.178,0.000	0.105,0.037	-0.198,0.000	-0.225,0.000	0.194,0.000	-0.127,0.013	0.141,0.006	0.163,0.001	0.110,0.034	0.147,0.004	-0.102,0.051	0.102,0.051	0.129,0.014	0.149,0.004	0.167,0.001	0.159,0.002	0.105,0.047	0.097,0.069	0.100,0.062	-0.129,0.015	0.081,0.133	0.135,0.011	0.120,0.026	-0.109,0.042	0.097,0.074
stddev_AD_atr_r	0.236,0.000	0.145,0.004	-0.154,0.002	-0.195,0.000	0.137,0.007	-0.140,0.006	0.133,0.010	0.127,0.013	0.122,0.018	0.145,0.004	-0.126,0.015	0.126,0.015	0.125,0.017	0.146,0.004	0.113,0.031	0.122,0.019	0.140,0.007	0.140,0.008	0.076,0.162	-0.100,0.063	0.122,0.022	0.119,0.027	0.146,0.007	-0.118,0.027	0.128,0.017
stddev_AD_cbd_l	0.033,0.526	0.004,0.942	-0.097,0.058	-0.084,0.103	0.015,0.784	-0.029,0.599	0.097,0.059	0.097,0.062	0.060,0.265	0.031,0.588	-0.041,0.458	0.041,0.458	0.004,0.951	0.049,0.374	-0.025,0.662	0.032,0.578	0.039,0.479	0.052,0.345	0.029,0.619	-0.092,0.087	0.069,0.207	0.024,0.695	0.036,0.523	-0.008,0.907	0.047,0.399
stddev_AD_cbd_r	0.189,0.000	0.060,0.247	-0.149,0.003	-0.140,0.005	0.092,0.074	-0.116,0.024	0.095,0.067	0.130,0.011	0.084,0.109	0.096,0.067	-0.183,0.000	0.183,0.000	0.096,0.068	0.094,0.077	0.056,0.314	0.050,0.367	0.081,0.129	0.078,0.148	0.135,0.011	-0.115,0.031	0.084,0.121	0.076,0.168	0.074,0.175	-0.065,0.252	0.047,0.399
stddev_AD_cbp_l	0.081,0.103	0.014,0.802	-0.063,0.230	-0.057,0.281	0.107,0.037	-0.034,0.539	0.117,0.023	0.095,0.068	0.066,0.216	0.095,0.070	-0.097,0.066	0.097,0.066	0.087,0.099	0.088,0.098	0.045,0.418	0.026,0.657	0.055,0.319	0.071,0.191	0.002,0.983	-0.008,0.896	0.085,0.117	0.014,0.820	0.054,0.335	-0.019,0.773	0.062,0.264
stddev_AD_cbp_r	0.163,0.001	0.073,0.152	-0.155,0.002	-0.066,0.207	0.131,0.010	-0.116,0.023	0.110,0.032	0.135,0.008	0.200,0.000	0.179,0.000	-0.127,0.014	0.127,0.014	0.155,0.003	0.156,0.002	0.038,0.503	0.107,0.042	0.121,0.021	0.133,0.011	0.093,0.084	0.008,0.897	0.153,0.004	0.122,0.022	0.089,0.102	-0.050,0.391	0.144,0.007
stddev_AD_cbt_l	0.268,0.000	0.212,0.000	-0.119,0.019	-0.153,0.002	0.107,0.037	-0.085,0.103	0.149,0.004	0.148,0.004	0.142,0.005	0.172,0.001	-0.077,0.149	0.077,0.149	0.147,0.005	0.168,0.001	0.093,0.081	0.086,0.109	0.125,0.017	0.143,0.007	0.079,0.148	-0.061,0.273	0.128,0.016	0.050,0.388	0.122,0.024	-0.001,0.990	0.127,0.018
stddev_AD_cbt_r	0.208,0.000	0.149,0.003	-0.183,0.000	-0.128,0.011	0.140,0.006	-0.170,0.001	0.171,0.001	0.154,0.002	0.100,0.053	0.119,0.021	-0.081,0.128	0.081,0.128	0.116,0.027	0.126,0.015	0.108,0.040	0.060,0.277	0.164,0.002	0.150,0.004	0.093,0.085	-0.028,0.623	0.118,0.028	0.054,0.345	0.142,0.009	-0.044,0.456	0.083,0.128
stddev_AD_cst_l	0.147,0.003	0.053,0.313	-0.086,0.093	-0.130,0.010	0.100,0.052	-0.068,0.199	0.099,0.054	0.139,0.007	0.109,0.036	0.148,0.004	-0.134,0.010	0.134,0.010	0.111,0.034	0.153,0.003	0.068,0.211	0.042,0.462	0.097,0.069	0.101,0.058	0.066,0.228	-0.096,0.076	0.097,0.071	0.062,0.271	0.108,0.046	0.000,0.999	0.108,0.046
stddev_AD_cst_r	0.205,0.000	0.104,0.040	-0.129,0.010	-0.150,0.003	0.023,0.675	-0.148,0.003	0.022,0.710	0.076,0.147	0.051,0.345	0.092,0.080	-0.143,0.006	0.143,0.006	0.106,0.044	0.078,0.148	0.094,0.076	0.080,0.133	0.003,0.962	0.004,0.949	0.084,0.123	-0.059,0.289	0.016,0.784	0.079,0.154	0.001,0.984	-0.038,0.529	0.031,0.586
stddev_AD_fa_l	0.278,0.000	0.265,0.000	-0.056,0.287	-0.068,0.190	-0.034,0.526	-0.164,0.001	-0.006,0.915	0.143,0.005	0.138,0.007	0.148,0.004	-0.014,0.809	0.014,0.809	0.147,0.005	0.133,0.010	0.058,0.298	0.055,0.317	0.079,0.140	0.071,0.188	0.070,0.204	-0.053,0.347	0.045,0.418	0.021,0.733	0.058,0.294	0.020,0.759	0.065,0.241
stddev_AD_fa_r	0.227,0.000	0.212,0.000	-0.113,0.026	-0.092,0.074	-0.021,0.699	-0.173,0.001	-0.085,0.104	0.130,0.011	0.074,0.162	0.101,0.053	-0.018,0.763	0.018,0.763	0.072,0.179	0.095,0.073	0.095,0.074	0.060,0.273	0.016,0.786	0.006,0.919	0.078,0.154	-0.084,0.123	0.009,0.888	0.028,0.641	0.003,0.957	0.018,0.793	0.018,0.758
stddev_AD_fma	0.283,0.000	0.193,0.000	-0.177,0.000	-0.170,0.001	0.024,0.653	-0.127,0.012	0.071,0.175	0.129,0.012	0.180,0.000	0.145,0.005	-0.125,0.016	0.125,0.016	0.130,0.013	0.146,0.005	0.170,0.001	0.192,0.000	0.104,0.049	0.096,0.070	0.147,0.006	-0.020,0.727	0.092,0.088	0.181,0.001	0.117,0.030	-0.114,0.033	0.075,0.169
stddev_AD_fmi	0.232,0.000	0.171,0.001	-0.136,0.007	-0.112,0.028	0.125,0.014	-0.128,0.012	0.116,0.024	0.123,0.017	0.122,0.018	0.100,0.056	-0.083,0.118	0.083,0.118	0.100,0.057	0.096,0.068	0.014,0.816	0.163,0.001	0.112,0.033	0.125,0.018	0.105,0.050	-0.045,0.432	0.131,0.014	0.137,0.010	0.130,0.016	-0.050,0.394	0.144,0.007
stddev_AD_fx_l	0.247,0.000	0.206,0.000	-0.124,0.014	-0.150,0.003	0.099,0.054	-0.175,0.000	0.117,0.022	0.106,0.039	0.087,0.096	0.130,0.011	-0.054,0.318	0.054,0.318	0.108,0.040	0.130,0.012	0.143,0.005	0.070,0.198	0.135,0.010	0.110,0.038	0.091,0.091	-0.089,0.098	0.065,0.233	0.130,0.015	0.139,0.010	-0.069,0.220	0.113,0.037
stddev_AD_fx_r	0.257,0.000	0.177,0.000	-0.064,0.217	-0.066,0.208	0.060,0.257	-0.142,0.005	0.091,0.079	0.140,0.006	0.114,0.028	0.162,0.001	-0.111,0.033	0.111,0.033	0.127,0.015	0.151,0.003	0.133,0.010	0.089,0.093	0.081,0.131	0.070,0.196	0.147,0.006	-0.061,0.278	0.048,0.393	0.095,0.080	0.083,0.127	-0.065,0.252	0.071,0.200
stddev_AD_ifo_l	0.301,0.000	0.230,0.000	-0.145,0.004	-0.181,0.000	0.186,0.000	-0.126,0.013	0.150,0.004	0.184,0.000	0.166,0.001	0.155,0.002	-0.097,0.063	0.097,0.063	0.135,0.010	0.159,0.002	0.123,0.018	0.134,0.009	0.152,0.004	0.152,0.004	0.086,0.114	-0.110,0.040	0.147,0.006	0.092,0.090	0.156,0.004	-0.132,0.013	0.146,0.006
stddev_AD_ifo_r	0.343,0.000	0.217,0.000	-0.233,0.000	-0.255,0.000	0.198,0.000	-0.192,0.000	0.207,0.000	0.204,0.000	0.248,0.000	0.198,0.000	-0.177,0.001	0.177,0.001	0.181,0.000	0.174,0.001	0.170,0.001	0.152,0.003	0.219,0.000	0.230,0.000	0.095,0.079	-0.133,0.011	0.200,0.000	0.078,0.157	0.225,0.000	-0.135,0.011	0.207,0.000
stddev_AD_ilf_l	0.068,0.177	0.111,0.027	0.078,0.130	0.040,0.461	-0.077,0.140	0.063,0.240	-0.064,0.226	-0.024,0.684	-0.009,0.877	-0.038,0.500	0.064,0.228	-0.064,0.228	-0.044,0.429	-0.033,0.573	-0.064,0.241	-0.020,0.736	-0.057,0.297	-0.048,0.385	-0.022,0.720	0.023,0.688	-0.057,0.304	-0.049,0.400	-0.062,0.260	0.042,0.484	-0.007,0.906
stddev_AD_ilf_r	0.070,0.164	0.013,0.808	-0.062,0.234	-0.021,0.710	0.049,0.356	-0.021,0.716	0.078,0.137	0.005,0.940	0.007,0.900	-0.021,0.725	-0.081,0.127	0.081,0.127	0.039,0.484	-0.019,0.740	0.053,0.347	-0.004,0.949	0.089,0.093	0.086,0.109	0.003,0.968	0.017,0.767	0.059,0.278	-0.051,0.368	0.083,0.127	-0.023,0.726	0.083,0.127
stddev_AD_mcp	-0.099,0.045	-0.082,0.108	-0.005,0.935	0.011,0.856	-0.044,0.417	-0.001,0.989	-0.048,0.377	-0.014,0.815	-0.050,0.359	-0.024,0.676	0.023,0.695	-0.023,0.695	-0.033,0.556	-0.017,0.774	-0.028,0.622	-0.053,0.339	-0.030,0.602	-0.031,0.595	-0.098,0.069	-0.061,0.276	-0.032,0.567	-0.054,0.339	-0.030,0.610	0.027,0.671	-0.039,0.491
stddev_AD_mdlf_l	0.287,0.000	0.172,0.001	-0.241,0.000	-0.209,0.000	0.185,0.000	-0.100,0.053	0.156,0.002	0.138,0.007	0.140,0.006	0.136,0.008	-0.162,0.002	0.162,0.002	0.135,0.009	0.121,0.019	0.165,0.001	0.118,0.024	0.136,0.009	0.152,0.004	0.024,0.690	-0.126,0.018	0.166,0.002	0.079,0.152	0.114,0.035	-0.142,0.007	0.162,0.002
stddev_AD_mdlf_r	0.287,0.000	0.168,0.001	-0.222,0.000	-0.194,0.000	0.226,0.000	-0.153,0.002	0.199,0.000	0.192,0.000	0.214,0.000	0.192,0.000	-0.167,0.001	0.167,0.001	0.115,0.028	0.174,0.001	0.150,0.003	0.162,0.002	0.185,0.000	0.196,0.000	0.115,0.032	-0.105,0.050	0.183,0.001	0.149,0.005	0.187,0.000	-0.115,0.032	0.181,0.001
stddev_AD_or_l	0.342,0.000	0.226,0.000	-0.173,0.001	-0.229,0.000	0.155,0.002	-0.224,0.000	0.117,0.023	0.192,0.000	0.167,0.001	0.173,0.001	-0.161,0.002	0.161,0.002	0.158,0.002	0.165,0.001	0.158,0.002	0.172,0.001	0.146,0.005	0.146,0.006	0.112,0.036	-0.153,0.004	0.154,0.004	0.142,0.007	0.132,0.014	-0.148,0.005	0.164,0.002
stddev_AD_or_r	0.417,0.000	0.286,0.000	-0.205,0.000	-0.214,0.000	0.178,0.000	-0.193,0.000	0.168,0.001	0.227,0.000	0.197,0.000	0.197,0.000	-0.180,0.000	0.180,0.000	0.174,0.001	0.182,0.000	0.141,0.006	0.226,0.000	0.113,0.031	0.124,0.019	0.184,0.001	-0.183,0.000	0.135,0.011	0.186,0.000	0.106,0.049	-0.130,0.014	0.159,0.003
stddev_AD_slf1_l	0.160,0.001	0.116,0.022	-0.050,0.345	-0.076,0.139	-0.037,0.496	-0.092,0.077	-0.075,0.152	0.049,0.371	0.062,0.248	0.078,0.143	-0.061,0.258	0.061,0.258	0.042,0.450	0.077,0.149	0.053,0.347	0.059,0.284	-0.017,0.763	-0.012,0.841	0.122,0.023	-0.081,0.135	-0.018,0.754	0.048,0.408	-0.003,0.963	-0.013,0.840	0.006,0.926
stddev_AD_slf1_r	0.205,0.000	0.131,0.009	-0.124,0.014	-0.108,0.034	-0.061,0.247	-0.134,0.008	-0.074,0.159	0.086,0.100	0.038,0.489	0.064,0.238	-0.103,0.049	0.103,0.049	0.100,0.056	0.086,0.104	0.075,0.166	-0.009,0.881	-0.015,0.796	-0.023,0.695	0.059,0.290	-0.042,0.458	-0.025,0.662	-0.050,0.380	0.004,0.945	-0.025,0.708	-0.018,0.755
stddev_AD_slf2_l	0.237,0.000	0.149,0.003	-0.117,0.020	-0.106,0.037	0.081,0.120	-0.085,0.101	0.120,0.020	0.072,0.173	0.099,0.057	0.109,0.035	-0.122,0.019	0.122,0.019	0.090,0.088	0.085,0.113	0.091,0.086	0.074,0.170	0.144,0.006	0.124,0.019	0.133,0.013	-0.049,0.387	0.087,0.108	0.073,0.188	0.156,0.004	-0.100,0.065	0.077,0.162
stddev_AD_slf2_r	0.174,0.000	0.152,0.002	-0.163,0.001	-0.105,0.039	0.128,0.012	-0.067,0.209	0.150,0.004	0.085,0.103	0.055,0.310	0.054,0.324	-0.028,0.622	0.028,0.622	0.044,0.428	0.044,0.433	0.102,0.053	0.060,0.275	0.133,0.011	0.140,0.008	0.080,0.140	-0.029,0.616	0.148,0.005	0.053,0.356	0.106,0.049	-0.063,0.268	0.122,0.023
stddev_AD_slf3_l	0.152,0.002	0.124,0.013	-0.094,0.067	-0.063,0.225	0.132,0.010	-0.027,0.622	0.127,0.013	0.099,0.057	0.022,0.705	0.062,0.253	-0.037,0.507	0.037,0.507	0.048,0.388	0.062,0.255	0.086,0.109	0.085,0.110	0.051,0.356	0.059,0.283	0.099,0.065	-0.023,0.683	0.061,0.264	0.065,0.248	0.053,0.339	0.007,0.915	0.090,0.100
stddev_AD_slf3_r	0.214,0.000	0.152,0.002	-0.134,0.007	-0.112,0.027	0.174,0.001	-0.065,0.220	0.167,0.001	0.203,0.000	0.133,0.009	0.168,0.001	-0.085,0.109	0.085,0.109	0.114,0.029	0.173,0.001	0.085,0.110	0.048,0.385	0.099,0.061	0.108,0.042	0.061,0.274	-0.108,0.044	0.097,0.072	0.069,0.219	0.079,0.146	-0.054,0.346	0.094,0.084
stddev_AD_str_l	0.106,0.031	0.055,0.296	-0.075,0.144	-0.131,0.009	-0.016,0.767	-0.136,0.007	-0.002,0.971	0.122,0.018	0.088,0.094	0.116,0.026	-0.073,0.169	0.073,0.169	0.089,0.090	0.113,0.030	0.083,0.120	0.034,0.551	0.047,0.392	0.041,0.462	0.032,0.586	-0.108,0.044	0.028,0.621	0.009,0.885	0.066,0.229	-0.002,0.975	0.028,0.624
stddev_AD_str_r	-0.011,0.836	-0.040,0.453	0.026,0.639	-0.005,0.930	-0.045,0.402	-0.041,0.459	-0.027,0.638	0.035,0.531	0.033,0.545	0.044,0.433	-0.042,0.449	0.042,0.449	0.022,0.688	0.030,0.608	0.023,0.691	0.019,0.749	-0.008,0.887	-0.007,0.908	0.009,0.892	-0.009,0.880	0.002,0.980	-0.017,0.787	-0.049,0.387	0.036,0.552	-0.017,0.765
stddev_AD_uf_l	0.129,0.008	0.081,0.113	-0.149,0.003	-0.197,0.000	0.036,0.502	-0.092,0.077	0.054,0.314	0.132,0.009	0.037,0.497	0.109,0.036	-0.068,0.203	0.068,0.203	0.084,0.113	0.112,0.031	0.133,0.010	0.034,0.551	0.043,0.440	0.059,0.282	0.015,0.810	-0.145,0.006	0.044,0.433	-0.012,0.848	0.035,0.539	-0.102,0.060	0.084,0.122
stddev_AD_uf_r	0.250,0.000	0.156,0.002	-0.131,0.009	-0.125,0.014	-0.034,0.535	-0.153,0.003	0.081,0.123	0.148,0.004	0.152,0.003	0.171,0.001	-0.132,0.011	0.132,0.011	0.088,0.093	0.168,0.001	0.125,0.016	0.053,0.339	0.089,0.096	0.097,0.069	0.050,0.384	-0.100,0.064	0.077,0.155	0.017,0.788	0.086,0.112	-0.001,0.986	0.064,0.249
stddev_AD_vof_l	0.379,0.000	0.295,0.000	-0.253,0.000	-0.244,0.000	-0.003,0.965	-0.274,0.000	0.046,0.402	0.141,0.006	0.143,0.005	0.171,0.001	-0.114,0.029	0.114,0.029	0.126,0.016	0.157,0.002	0.203,0.000	0.088,0.098	0.053,0.337	0.059,0.281	0.141,0.008	-0.089,0.096	0.042,0.459	0.069,0.218	0.086,0.115	-0.195,0.000	0.055,0.329
stddev_AD_vof_r	0.494,0.000	0.371,0.000	-0.302,0.000	-0.293,0.000	0.026,0.626	-0.318,0.000	0.104,0.043	0.232,0.000	0.221,0.000	0.277,0.000	-0.168,0.001	0.168,0.001	0.216,0.000	0.260,0.000	0.212,0.000	0.177,0.001	0.086,0.106	0.115,0.030	0.177,0.001	-0.166,0.002	0.092,0.088	0.144,0.006	0.098,0.069	-0.160,0.002	0.124,0.021
median_RD_ac	0.245,0.000	0.135,0.007	-0.188,0.000	-0.141,0.005	0.073,0.162	-0.158,0.002	0.102,0.049	0.141,0.006	0.127,0.013	0.151,0.003	-0.155,0.003	0.155,0.003	0.163,0.002	0.139,0.007	0.144,0.005	0.123,0.018	0.063,0.244	0.064,0.240	0.121,0.023	-0.113,0.034	0.073,0.178	0.122,0.022	0.034,0.547	-0.112,0.037	0.058,0.297
median_RD_af_l	0.421,0.000	0.280,0.000	-0.245,0.000	-0.224,0.000	0.220,0.000	-0.220,0.000	0.157,0.002	0.224,0.000	0.190,0.000	0.200,0.000	-0.195,0.000	0.195,0.000	0.204,0.000	0.194,0.000	0.201,0.000	0.171,0.001	0.159,0.002	0.156,0.003	0.114,0.034	-0.239,0.000	0.158,0.003	0.133,0.012	0.145,0.007	-0.143,0.007	0.159,0.003
median_RD_af_r	0.400,0.000	0.267,0.000	-0.277,0.000	-0.280,0.000	0.120,0.019	-0.255,0.000	0.077,0.145	0.193,0.000	0.173,0.001	0.167,0.001	-0.185,0.000	0.185,0.000	0.193,0.000	0.155,0.003	0.249,0.000	0.185,0.000	0.118,0.025	0.114,0.032	0.138,0.010	-0.222,0.000	0.112,0.036	0.144,0.006	0.086,0.115	-0.202,0.000	0.114,0.036
median_RD_ar_l	0.050,0.321	-0.007,0.898	-0.006,0.921	-0.008,0.896	0.030,0.587	-0.019,0.739	0.009,0.875	0.090,0.086	0.094,0.070	0.065,0.229	-0.082,0.120	0.082,0.120	0.040,0.471	0.045,0.419	0.019,0.740	-0.025,0.674	0.008,0.888	-0.010,0.864	0.039,0.500	-0.049,0.387	-0.012,0.834	-0.024,0.700	0.011,0.859	0.013,0.847	-0.039,0.490
median_RD_ar_r	0.005,0.935	-0.015,0.786	-0.007,0.904	0.013,0.821	-0.128,0.012	-0.003,0.969	-0.114,0.026	-0.031,0.585	0.002,0.971	-0.033,0.567	-0.028,0.622	0.028,0.622	-0.068,0.205	-0.029,0.619	-0.029,0.607	0.066,0.224	-0.127,0.016	-0.136,0.009	0.097,0.071	-0.017,0.766	-0.110,0.040	0.052,0.362	-0.107,0.047	0.062,0.277	-0.099,0.068
median_RD_atr_l	0.426,0.000	0.264,0.000	-0.257,0.000	-0.282,0.000	0.210,0.000	-0.273,0.000	0.139,0.007	0.251,0.000	0.226,0.000	0.238,0.000	-0.226,0.000	0.226,0.000	0.191,0.000	0.226,0.000	0.227,0.000	0.184,0.000	0.152,0.004	0.141,0.007	0.151,0.005	-0.241,0.000	0.131,0.013	0.140,0.008	0.147,0.006	-0.239,0.000	0.135,0.012
median_RD_atr_r	0.377,0.000	0.245,0.000	-0.244,0.000	-0.270,0.000	0.203,0.000	-0.267,0.000	0.121,0.019	0.213,0.000	0.217,0.000	0.211,0.000	-0.183,0.000	0.183,0.000	0.182,0.000	0.200,0.000	0.189,0.000	0.155,0.002	0.152,0.004	0.145,0.006	0.121,0.024	-0.223,0.000	0.131,0.014	0.142,0.007	0.142,0.009	-0.219,0.000	0.133,0.013
median_RD_cbd_l	0.190,0.000	0.135,0.007	-0.102,0.047	-0.140,0.006	0.038,0.486	-0.104,0.044	-0.005,0.936	0.133,0.009	0.096,0.066	0.036,0.531	-0.077,0.148	0.077,0.148	0.022,0.695	0.051,0.352	0.108,0.039	0.018,0.761	0.010,0.858	0.019,0.745	0.025,0.669	-0.175,0.001	0.059,0.285	-0.030,0.623	-0.045,0.416	-0.110,0.041	0.047,0.405
median_RD_cbd_r	0.253,0.000	0.163,0.001	-0.169,0.001	-0.157,0.002	0.070,0.184	-0.135,0.008	-0.021,0.719	0.114,0.027	0.118,0.022	0.101,0.053	-0.125,0.016	0.125,0.016	0.115,0.027	0.092,0.083	0.083,0.121	0.082,0.127	0.010,0.858	0.029,0.616	0.089,0.100	-0.164,0.002	0.052,0.342	0.045,0.437	0.010,0.876	-0.068,0.231	0.077,0.158
median_RD_cbp_l	0.233,0.000	0.172,0.001	-0.143,0.004	-0.149,0.003	0.073,0.164	-0.155,0.002	0.015,0.807	0.121,0.018	0.137,0.007	0.135,0.008	-0.083,0.117	0.083,0.117	0.114,0.030	0.115,0.027	0.154,0.003	0.107,0.042	0.077,0.146	0.072,0.188	0.111,0.038	-0.137,0.009	0.075,0.165	0.086,0.115	0.066,0.232	-0.096,0.076	0.050,0.371
median_RD_cbp_r	0.208,0.000	0.133,0.008	-0.175,0.000	-0.143,0.004	0.072,0.168	-0.126,0.013	0.040,0.465	0.133,0.009	0.175,0.001	0.149,0.004	-0.105,0.045	0.105,0.045	0.121,0.021	0.129,0.012	0.136,0.008	0.114,0.030	0.065,0.228	0.055,0.315	0.088,0.103	-0.115,0.031	0.067,0.223	0.078,0.157	0.061,0.272	-0.050,0.391	0.039,0.488
median_RD_cbt_l	0.320,0.000	0.258,0.000	-0.201,0.000	-0.233,0.000	0.011,0.841	-0.174,0.001	0.044,0.418	0.172,0.001	0.116,0.024	0.145,0.005	-0.083,0.118	0.083,0.118	0.138,0.008	0.147,0.004	0.188,0.000	0.052,0.352	0.031,0.586	0.046,0.403	0.073,0.181	-0.110,0.040	0.039,0.489	0.070,0.209	0.043,0.448	-0.080,0.151	0.045,0.428
median_RD_cbt_r	0.085,0.087	0.093,0.067	-0.115,0.023	-0.040,0.460	0.130,0.011	-0.107,0.038	0.105,0.042	0.020,0.729	0.009,0.877	-0.005,0.947	0.013,0.824	-0.013,0.824	0.011,0.849	0.006,0.917	0.024,0.671	0.041,0.471	0.090,0.093	0.069,0.203	0.095,0.078	0.030,0.607	0.066,0.231	0.052,0.360	0.058,0.297	0.016,0.812	0.042,0.456
median_RD_cst_l	0.288,0.000	0.177,0.000	-0.180,0.000	-0.198,0.000	0.188,0.000	-0.174,0.001	0.096,0.062	0.173,0.001	0.166,0.001	0.141,0.006	-0.155,0.003	0.155,0.003	0.128,0.014	0.137,0.008	0.147,0.004	0.131,0.011	0.075,0.162	0.064,0.241	0.103,0.055	-0.202,0.000	0.084,0.121	0.116,0.031	0.061,0.276	-0.157,0.003	0.058,0.299
median_RD_cst_r	0.211,0.000	0.119,0.017	-0.167,0.001	-0.119,0.019	0.086,0.097	-0.122,0.017	0.051,0.349	0.114,0.027	0.068,0.201	0.058,0.288	-0.129,0.013	0.129,0.013	0.072,0.178	0.066,0.225	0.132,0.011	0.143,0.005	0.032,0.576	0.020,0.727	0.148,0.006	-0.066,0.238	0.041,0.468	0.130,0.014	0.010,0.879	-0.063,0.270	0.029,0.616
median_RD_fa_l	0.510,0.000	0.349,0.000	-0.309,0.000	-0.323,0.000	0.210,0.000	-0.308,0.000	0.158,0.002	0.291,0.000	0.271,0.000	0.267,0.000	-0.223,0.000	0.223,0.000	0.224,0.000	0.253,0.000	0.250,0.000	0.237,0.000	0.177,0.001	0.166,0.002	0.199,0.000	-0.291,0.000	0.160,0.003	0.194,0.000	0.155,0.004	-0.223,0.000	0.153,0.004
median_RD_fa_r	0.420,0.000	0.271,0.000	-0.247,0.000	-0.241,0.000	0.194,0.000	-0.241,0.000	0.123,0.017	0.226,0.000	0.212,0.000	0.194,0.000	-0.208,0.000	0.208,0.000	0.181,0.000	0.184,0.000	0.208,0.000	0.259,0.000	0.145,0.006	0.132,0.012	0.231,0.000	-0.238,0.000	0.145,0.006	0.211,0.000	0.114,0.035	-0.154,0.003	0.138,0.010
median_RD_fma	0.310,0.000	0.203,0.000	-0.194,0.000	-0.186,0.000	0.235,0.000	-0.116,0.023	0.215,0.000	0.163,0.001	0.186,0.000	0.130,0.011	-0.149,0.004	0.149,0.004	0.144,0.006	0.143,0.006	0.175,0.001	0.264,0.000	0.137,0.009	0.133,0.011	0.208,0.000	-0.100,0.064	0.160,0.003	0.236,0.000	0.128,0.017	-0.142,0.007	0.111,0.040
median_RD_fmi	0.436,0.000	0.275,0.000	-0.284,0.000	-0.262,0.000	0.216,0.000	-0.252,0.000	0.166,0.001	0.273,0.000	0.255,0.000	0.245,0.000	-0.224,0.000	0.224,0.000	0.208,0.000	0.234,0.000	0.223,0.000	0.234,0.000	0.145,0.006	0.133,0.012	0.207,0.000	-0.201,0.000	0.139,0.009	0.167,0.002	0.135,0.012	-0.167,0.002	0.129,0.016
median_RD_fx_l	0.165,0.001	0.139,0.005	-0.103,0.042	-0.196,0.000	0.133,0.009	-0.122,0.017	0.103,0.045	0.066,0.217	0.063,0.239	0.102,0.050	-0.034,0.549	0.034,0.549	0.091,0.083	0.107,0.042	0.107,0.043	0.010,0.876	0.145,0.006	0.126,0.017	0.029,0.614	-0.103,0.056	0.085,0.115	0.087,0.112	0.126,0.020	-0.077,0.167	0.102,0.060
median_RD_fx_r	0.124,0.011	0.103,0.042	-0.035,0.522	-0.008,0.886	0.124,0.015	-0.060,0.265	0.156,0.002	0.112,0.030	0.084,0.110	0.104,0.046	-0.029,0.612	0.029,0.612	0.093,0.076	0.076,0.155	0.023,0.685	0.055,0.319	0.125,0.017	0.096,0.072	0.133,0.013	0.018,0.749	0.095,0.078	0.059,0.292	0.092,0.090	0.026,0.690	0.103,0.057
median_RD_ifo_l	0.299,0.000	0.197,0.000	-0.154,0.002	-0.132,0.009	0.180,0.000	-0.073,0.168	0.142,0.006	0.103,0.045	0.141,0.006	0.087,0.100	-0.142,0.006	0.142,0.006	0.086,0.104	0.093,0.079	0.112,0.032	0.150,0.003	0.080,0.132	0.088,0.101	0.124,0.020	-0.095,0.077	0.116,0.030	0.128,0.017	0.070,0.199	-0.130,0.014	0.112,0.038
median_RD_ifo_r	0.370,0.000	0.237,0.000	-0.225,0.000	-0.217,0.000	0.215,0.000	-0.196,0.000	0.154,0.003	0.202,0.000	0.194,0.000	0.171,0.001	-0.185,0.000	0.185,0.000	0.174,0.001	0.168,0.001	0.177,0.001	0.183,0.000	0.123,0.020	0.119,0.025	0.156,0.003	-0.195,0.000	0.132,0.013	0.141,0.007	0.100,0.065	-0.158,0.003	0.121,0.024
median_RD_ilf_l	0.294,0.000	0.194,0.000	-0.159,0.001	-0.159,0.001	0.186,0.000	-0.096,0.062	0.149,0.004	0.140,0.006	0.152,0.003	0.118,0.022	-0.139,0.007	0.139,0.007	0.128,0.015	0.117,0.025	0.148,0.004	0.139,0.007	0.115,0.029	0.104,0.051	0.115,0.032	-0.145,0.006	0.118,0.027	0.107,0.047	0.101,0.061	-0.126,0.017	0.100,0.064
median_RD_ilf_r	0.262,0.000	0.150,0.003	-0.160,0.001	-0.150,0.003	0.156,0.002	-0.129,0.012	0.124,0.016	0.140,0.006	0.133,0.009	0.114,0.028	-0.157,0.002	0.157,0.002	0.117,0.026	0.117,0.024	0.141,0.006	0.109,0.038	0.088,0.097	0.079,0.144	0.107,0.046	-0.152,0.004	0.101,0.061	0.075,0.173	0.067,0.223	-0.107,0.046	0.086,0.114
median_RD_mcp	0.088,0.075	0.073,0.154	-0.077,0.133	-0.184,0.000	-0.121,0.018	-0.138,0.006	-0.190,0.000	0.014,0.822	-0.009,0.876	-0.001,0.986	-0.021,0.726	0.021,0.726	0.081,0.126	0.030,0.605	0.112,0.032	-0.025,0.668	-0.102,0.052	-0.109,0.040	-0.098,0.067	-0.171,0.001	-0.131,0.013	-0.039,0.509	-0.069,0.206	-0.131,0.013	-0.081,0.136
median_RD_mdlf_l	0.327,0.000	0.212,0.000	-0.202,0.000	-0.184,0.000	0.221,0.000	-0.139,0.006	0.157,0.002	0.153,0.003	0.148,0.004	0.120,0.020	-0.161,0.002	0.161,0.002	0.139,0.008	0.123,0.018	0.176,0.001	0.161,0.002	0.133,0.011	0.123,0.019	0.125,0.019	-0.169,0.001	0.139,0.009	0.136,0.010	0.115,0.033	-0.147,0.005	0.118,0.029
median_RD_mdlf_r	0.332,0.000	0.200,0.000	-0.198,0.000	-0.178,0.000	0.194,0.000	-0.161,0.001	0.135,0.009	0.161,0.001	0.160,0.002	0.134,0.009	-0.184,0.000	0.184,0.000	0.147,0.005	0.132,0.011	0.175,0.001	0.152,0.003	0.111,0.035	0.101,0.057	0.139,0.009	-0.164,0.002	0.114,0.033	0.121,0.023	0.087,0.111	-0.128,0.016	0.098,0.071
median_RD_or_l	0.324,0.000	0.213,0.000	-0.174,0.000	-0.165,0.001	0.235,0.000	-0.149,0.003	0.178,0.001	0.169,0.001	0.148,0.004	0.128,0.013	-0.155,0.003	0.155,0.003	0.138,0.008	0.132,0.011	0.164,0.001	0.205,0.000	0.143,0.006	0.138,0.009	0.155,0.004	-0.159,0.002	0.161,0.002	0.155,0.003	0.111,0.039	-0.155,0.003	0.140,0.009
median_RD_or_r	0.311,0.000	0.185,0.000	-0.186,0.000	-0.147,0.003	0.155,0.002	-0.142,0.005	0.113,0.028	0.147,0.004	0.146,0.004	0.131,0.011	-0.176,0.001	0.176,0.001	0.138,0.008	0.131,0.011	0.139,0.007	0.194,0.000	0.075,0.163	0.070,0.195	0.186,0.001	-0.144,0.006	0.089,0.097	0.165,0.002	0.050,0.374	-0.098,0.071	0.077,0.161
median_RD_slf1_l	0.299,0.000	0.198,0.000	-0.182,0.000	-0.162,0.001	0.116,0.023	-0.131,0.010	0.054,0.317	0.121,0.018	0.163,0.001	0.147,0.004	-0.140,0.007	0.140,0.007	0.123,0.019	0.130,0.012	0.120,0.021	0.097,0.066	0.065,0.225	0.071,0.189	0.128,0.016	-0.114,0.032	0.067,0.221	0.100,0.063	0.084,0.121	-0.101,0.062	0.070,0.202
median_RD_slf1_r	0.217,0.000	0.131,0.009	-0.152,0.002	-0.100,0.050	0.013,0.811	-0.150,0.003	-0.023,0.693	0.064,0.232	0.070,0.190	0.074,0.163	-0.120,0.021	0.120,0.021	0.123,0.019	0.072,0.184	0.086,0.109	0.059,0.280	0.026,0.652	0.011,0.854	0.089,0.099	-0.037,0.518	-0.006,0.925	0.053,0.356	0.036,0.529	-0.061,0.285	-0.020,0.731
median_RD_slf2_l	0.245,0.000	0.147,0.003	-0.107,0.035	-0.114,0.026	0.068,0.195	-0.103,0.046	0.077,0.144	0.061,0.251	0.101,0.052	0.106,0.041	-0.137,0.008	0.137,0.008	0.108,0.039	0.082,0.126	0.100,0.059	0.124,0.017	0.115,0.029	0.090,0.094	0.121,0.024	-0.069,0.214	0.061,0.264	0.103,0.057	0.134,0.013	-0.119,0.026	0.053,0.339
median_RD_slf2_r	0.195,0.000	0.098,0.053	-0.194,0.000	-0.127,0.012	0.086,0.100	-0.124,0.015	0.100,0.053	0.104,0.044	0.114,0.027	0.095,0.069	-0.137,0.008	0.137,0.008	0.093,0.079	0.075,0.162	0.128,0.013	0.144,0.005	0.142,0.007	0.138,0.008	0.144,0.007	-0.035,0.541	0.134,0.012	0.122,0.022	0.129,0.017	-0.091,0.098	0.123,0.022
median_RD_slf3_l	0.351,0.000	0.226,0.000	-0.200,0.000	-0.201,0.000	0.211,0.000	-0.182,0.000	0.125,0.015	0.180,0.000	0.162,0.001	0.152,0.003	-0.174,0.001	0.174,0.001	0.154,0.003	0.152,0.003	0.166,0.001	0.177,0.001	0.111,0.035	0.098,0.066	0.141,0.008	-0.229,0.000	0.104,0.052	0.160,0.002	0.110,0.042	-0.141,0.008	0.106,0.051
median_RD_slf3_r	0.359,0.000	0.214,0.000	-0.220,0.000	-0.232,0.000	0.170,0.001	-0.202,0.000	0.121,0.019	0.187,0.000	0.169,0.001	0.158,0.002	-0.202,0.000	0.202,0.000	0.180,0.001	0.148,0.004	0.195,0.000	0.208,0.000	0.140,0.008	0.128,0.015	0.176,0.001	-0.203,0.000	0.124,0.020	0.186,0.000	0.114,0.035	-0.146,0.006	0.122,0.024
median_RD_str_l	0.555,0.000	0.386,0.000	-0.345,0.000	-0.365,0.000	0.208,0.000	-0.365,0.000	0.173,0.001	0.360,0.000	0.332,0.000	0.328,0.000	-0.234,0.000	0.234,0.000	0.267,0.000	0.304,0.000	0.272,0.000	0.207,0.000	0.214,0.000	0.213,0.000	0.161,0.003	-0.304,0.000	0.202,0.000	0.170,0.001	0.175,0.001	-0.253,0.000	0.189,0.000
median_RD_str_r	0.512,0.000	0.337,0.000	-0.339,0.000	-0.333,0.000	0.213,0.000	-0.343,0.000	0.163,0.001	0.308,0.000	0.292,0.000	0.285,0.000	-0.243,0.000	0.243,0.000	0.237,0.000	0.262,0.000	0.269,0.000	0.271,0.000	0.192,0.000	0.188,0.000	0.227,0.000	-0.261,0.000	0.183,0.001	0.234,0.000	0.156,0.004	-0.236,0.000	0.174,0.001
median_RD_uf_l	0.390,0.000	0.246,0.000	-0.246,0.000	-0.272,0.000	0.164,0.001	-0.223,0.000	0.106,0.040	0.212,0.000	0.198,0.000	0.191,0.000	-0.201,0.000	0.201,0.000	0.165,0.001	0.179,0.000	0.227,0.000	0.168,0.001	0.143,0.006	0.121,0.022	0.142,0.008	-0.241,0.000	0.114,0.033	0.115,0.032	0.138,0.011	-0.215,0.000	0.112,0.039
median_RD_uf_r	0.461,0.000	0.320,0.000	-0.334,0.000	-0.295,0.000	0.236,0.000	-0.272,0.000	0.219,0.000	0.271,0.000	0.257,0.000	0.265,0.000	-0.196,0.000	0.196,0.000	0.226,0.000	0.256,0.000	0.248,0.000	0.176,0.001	0.195,0.000	0.191,0.000	0.138,0.010	-0.229,0.000	0.187,0.000	0.108,0.045	0.169,0.002	-0.194,0.000	0.181,0.001
median_RD_vof_l	0.429,0.000	0.322,0.000	-0.237,0.000	-0.239,0.000	0.195,0.000	-0.196,0.000	0.208,0.000	0.203,0.000	0.191,0.000	0.186,0.000	-0.147,0.005	0.147,0.005	0.195,0.000	0.197,0.000	0.253,0.000	0.197,0.000	0.140,0.008	0.147,0.005	0.137,0.010	-0.136,0.010	0.168,0.001	0.118,0.027	0.116,0.031	-0.168,0.002	0.122,0.024
median_RD_vof_r	0.405,0.000	0.288,0.000	-0.234,0.000	-0.225,0.000	0.137,0.007	-0.178,0.000	0.138,0.007	0.174,0.001	0.163,0.001	0.132,0.010	-0.160,0.002	0.160,0.002	0.155,0.003	0.142,0.006	0.242,0.000	0.240,0.000	0.091,0.086	0.101,0.058	0.221,0.000	-0.179,0.001	0.130,0.014	0.185,0.000	0.050,0.373	-0.144,0.006	0.107,0.049
mean_RD_ac	0.283,0.000	0.160,0.001	-0.165,0.001	-0.158,0.002	0.126,0.014	-0.160,0.002	0.121,0.018	0.127,0.013	0.064,0.229	0.127,0.013	-0.172,0.001	0.172,0.001	0.143,0.006	0.135,0.009	0.128,0.013	0.153,0.003	0.067,0.210	0.064,0.237	0.140,0.009	-0.080,0.141	0.070,0.204	0.135,0.011	0.062,0.268	-0.129,0.015	0.067,0.229
mean_RD_af_l	0.480,0.000	0.319,0.000	-0.278,0.000	-0.267,0.000	0.277,0.000	-0.250,0.000	0.227,0.000	0.257,0.000	0.235,0.000	0.242,0.000	-0.223,0.000	0.223,0.000	0.238,0.000	0.228,0.000	0.209,0.000	0.204,0.000	0.216,0.000	0.215,0.000	0.133,0.013	-0.244,0.000	0.213,0.000	0.179,0.001	0.195,0.000	-0.178,0.001	0.218,0.000
mean_RD_af_r	0.438,0.000	0.286,0.000	-0.312,0.000	-0.310,0.000	0.143,0.005	-0.294,0.000	0.101,0.050	0.242,0.000	0.184,0.000	0.208,0.000	-0.212,0.000	0.212,0.000	0.224,0.000	0.202,0.000	0.277,0.000	0.235,0.000	0.127,0.016	0.127,0.016	0.161,0.003	-0.237,0.000	0.119,0.026	0.192,0.000	0.095,0.079	-0.225,0.000	0.127,0.018
mean_RD_ar_l	0.140,0.004	0.059,0.252	-0.038,0.484	-0.043,0.424	0.022,0.686	-0.059,0.271	0.002,0.970	0.122,0.018	0.126,0.014	0.094,0.071	-0.114,0.028	0.114,0.028	0.066,0.224	0.069,0.201	0.028,0.618	-0.004,0.948	0.020,0.733	0.007,0.915	0.060,0.280	-0.056,0.316	-0.001,0.993	-0.016,0.802	0.026,0.657	0.013,0.845	-0.020,0.737
mean_RD_ar_r	0.085,0.089	0.042,0.434	-0.060,0.250	-0.024,0.656	-0.090,0.081	-0.034,0.534	-0.078,0.135	0.028,0.626	0.048,0.372	0.028,0.629	-0.061,0.258	0.061,0.258	-0.023,0.688	0.028,0.631	-0.015,0.793	0.102,0.053	-0.095,0.072	-0.107,0.044	0.112,0.036	-0.037,0.524	-0.085,0.114	0.088,0.110	-0.075,0.174	0.041,0.497	-0.071,0.199
mean_RD_atr_l	0.431,0.000	0.264,0.000	-0.282,0.000	-0.311,0.000	0.235,0.000	-0.270,0.000	0.152,0.003	0.267,0.000	0.236,0.000	0.255,0.000	-0.234,0.000	0.234,0.000	0.206,0.000	0.241,0.000	0.245,0.000	0.227,0.000	0.177,0.001	0.164,0.002	0.174,0.001	-0.229,0.000	0.144,0.007	0.178,0.001	0.182,0.001	-0.227,0.000	0.153,0.004
mean_RD_atr_r	0.392,0.000	0.246,0.000	-0.253,0.000	-0.290,0.000	0.199,0.000	-0.275,0.000	0.131,0.011	0.208,0.000	0.221,0.000	0.219,0.000	-0.204,0.000	0.204,0.000	0.187,0.000	0.204,0.000	0.199,0.000	0.185,0.000	0.170,0.001	0.165,0.002	0.131,0.014	-0.203,0.000	0.141,0.008	0.172,0.001	0.170,0.002	-0.213,0.000	0.151,0.005
mean_RD_cbd_l	0.204,0.000	0.153,0.002	-0.116,0.022	-0.151,0.003	0.039,0.468	-0.121,0.018	0.013,0.833	0.143,0.005	0.103,0.048	0.045,0.416	-0.070,0.192	0.070,0.192	0.033,0.553	0.060,0.274	0.099,0.061	0.053,0.342	0.017,0.774	0.028,0.634	0.056,0.322	-0.176,0.001	0.062,0.260	-0.001,0.989	-0.036,0.524	-0.107,0.047	0.060,0.279
mean_RD_cbd_r	0.277,0.000	0.179,0.000	-0.179,0.000	-0.185,0.000	0.064,0.223	-0.154,0.002	-0.016,0.790	0.133,0.009	0.127,0.013	0.121,0.019	-0.137,0.008	0.137,0.008	0.129,0.014	0.109,0.036	0.091,0.087	0.073,0.174	0.034,0.556	0.050,0.366	0.085,0.118	-0.190,0.000	0.073,0.181	0.047,0.419	0.019,0.758	-0.092,0.093	0.093,0.089
mean_RD_cbp_l	0.298,0.000	0.208,0.000	-0.169,0.001	-0.178,0.000	0.106,0.039	-0.182,0.000	0.055,0.308	0.168,0.001	0.180,0.000	0.188,0.000	-0.124,0.017	0.124,0.017	0.148,0.004	0.167,0.001	0.170,0.001	0.120,0.021	0.108,0.040	0.105,0.048	0.120,0.025	-0.138,0.009	0.103,0.056	0.104,0.053	0.092,0.091	-0.109,0.042	0.081,0.137
mean_RD_cbp_r	0.284,0.000	0.183,0.000	-0.210,0.000	-0.168,0.001	0.106,0.039	-0.165,0.001	0.079,0.134	0.169,0.001	0.221,0.000	0.201,0.000	-0.141,0.007	0.141,0.007	0.152,0.003	0.175,0.001	0.145,0.005	0.148,0.004	0.109,0.039	0.101,0.058	0.121,0.024	-0.125,0.018	0.112,0.036	0.114,0.033	0.092,0.090	-0.062,0.279	0.090,0.100
mean_RD_cbt_l	0.353,0.000	0.276,0.000	-0.172,0.001	-0.208,0.000	0.085,0.103	-0.134,0.008	0.118,0.021	0.197,0.000	0.153,0.003	0.186,0.000	-0.104,0.046	0.104,0.046	0.164,0.002	0.192,0.000	0.156,0.002	0.084,0.116	0.085,0.110	0.097,0.069	0.087,0.108	-0.104,0.053	0.092,0.089	0.068,0.221	0.085,0.119	-0.041,0.495	0.087,0.112
mean_RD_cbt_r	0.168,0.001	0.130,0.009	-0.171,0.001	-0.101,0.048	0.129,0.012	-0.150,0.003	0.125,0.015	0.087,0.096	0.055,0.306	0.052,0.339	-0.052,0.341	0.052,0.341	0.068,0.207	0.064,0.237	0.083,0.122	0.067,0.220	0.123,0.019	0.103,0.053	0.116,0.031	-0.007,0.902	0.085,0.117	0.064,0.248	0.095,0.079	-0.022,0.746	0.059,0.292
mean_RD_cst_l	0.250,0.000	0.115,0.022	-0.143,0.004	-0.183,0.000	0.159,0.002	-0.164,0.001	0.110,0.032	0.183,0.000	0.162,0.001	0.159,0.002	-0.190,0.000	0.190,0.000	0.133,0.011	0.158,0.002	0.121,0.020	0.097,0.066	0.088,0.098	0.085,0.113	0.104,0.053	-0.187,0.000	0.107,0.046	0.087,0.112	0.077,0.158	-0.100,0.065	0.090,0.098
mean_RD_cst_r	0.221,0.000	0.104,0.039	-0.164,0.001	-0.135,0.007	0.071,0.177	-0.134,0.008	0.068,0.201	0.112,0.030	0.080,0.130	0.084,0.111	-0.166,0.001	0.166,0.001	0.099,0.059	0.083,0.122	0.125,0.016	0.153,0.003	0.041,0.461	0.033,0.564	0.171,0.001	-0.075,0.171	0.056,0.306	0.141,0.008	0.022,0.708	-0.058,0.308	0.043,0.449
mean_RD_fa_l	0.515,0.000	0.382,0.000	-0.233,0.000	-0.256,0.000	0.126,0.013	-0.324,0.000	0.075,0.153	0.275,0.000	0.257,0.000	0.251,0.000	-0.183,0.000	0.183,0.000	0.227,0.000	0.233,0.000	0.199,0.000	0.213,0.000	0.153,0.004	0.134,0.011	0.198,0.000	-0.239,0.000	0.122,0.022	0.174,0.001	0.131,0.015	-0.135,0.011	0.120,0.027
mean_RD_fa_r	0.437,0.000	0.324,0.000	-0.235,0.000	-0.224,0.000	0.113,0.028	-0.270,0.000	0.014,0.822	0.245,0.000	0.194,0.000	0.198,0.000	-0.154,0.003	0.154,0.003	0.178,0.001	0.189,0.000	0.196,0.000	0.202,0.000	0.118,0.025	0.103,0.052	0.195,0.000	-0.224,0.000	0.113,0.035	0.149,0.005	0.086,0.112	-0.092,0.094	0.113,0.037
mean_RD_fma	0.391,0.000	0.257,0.000	-0.240,0.000	-0.259,0.000	0.170,0.001	-0.199,0.000	0.169,0.001	0.199,0.000	0.228,0.000	0.181,0.000	-0.186,0.000	0.186,0.000	0.169,0.001	0.181,0.000	0.235,0.000	0.298,0.000	0.141,0.007	0.137,0.009	0.220,0.000	-0.119,0.025	0.152,0.004	0.238,0.000	0.140,0.009	-0.184,0.001	0.124,0.022
mean_RD_fmi	0.482,0.000	0.304,0.000	-0.300,0.000	-0.287,0.000	0.221,0.000	-0.280,0.000	0.178,0.001	0.282,0.000	0.263,0.000	0.257,0.000	-0.249,0.000	0.249,0.000	0.229,0.000	0.246,0.000	0.221,0.000	0.265,0.000	0.167,0.001	0.158,0.003	0.228,0.000	-0.209,0.000	0.160,0.003	0.197,0.000	0.157,0.004	-0.178,0.001	0.161,0.003
mean_RD_fx_l	0.196,0.000	0.160,0.001	-0.119,0.019	-0.181,0.000	0.137,0.007	-0.144,0.005	0.127,0.014	0.086,0.100	0.080,0.129	0.120,0.020	-0.048,0.384	0.048,0.384	0.099,0.059	0.121,0.019	0.128,0.013	0.052,0.351	0.153,0.004	0.128,0.015	0.068,0.217	-0.105,0.051	0.084,0.118	0.128,0.016	0.141,0.009	-0.081,0.144	0.110,0.041
mean_RD_fx_r	0.175,0.000	0.121,0.015	-0.045,0.400	-0.020,0.711	0.094,0.070	-0.097,0.061	0.121,0.019	0.116,0.025	0.092,0.077	0.122,0.018	-0.074,0.163	0.074,0.163	0.102,0.051	0.101,0.056	0.067,0.219	0.072,0.181	0.103,0.052	0.079,0.142	0.149,0.005	-0.007,0.902	0.064,0.239	0.075,0.177	0.086,0.113	-0.007,0.917	0.086,0.114
mean_RD_ifo_l	0.350,0.000	0.237,0.000	-0.182,0.000	-0.175,0.000	0.213,0.000	-0.114,0.027	0.169,0.001	0.143,0.005	0.166,0.001	0.122,0.018	-0.157,0.002	0.157,0.002	0.115,0.028	0.128,0.014	0.139,0.007	0.182,0.000	0.119,0.024	0.124,0.018	0.144,0.007	-0.123,0.020	0.141,0.008	0.154,0.003	0.112,0.038	-0.160,0.002	0.143,0.007
mean_RD_ifo_r	0.443,0.000	0.292,0.000	-0.276,0.000	-0.283,0.000	0.242,0.000	-0.248,0.000	0.191,0.000	0.234,0.000	0.232,0.000	0.200,0.000	-0.209,0.000	0.209,0.000	0.195,0.000	0.194,0.000	0.221,0.000	0.207,0.000	0.167,0.001	0.167,0.001	0.170,0.002	-0.219,0.000	0.171,0.001	0.160,0.002	0.146,0.007	-0.193,0.000	0.163,0.002
mean_RD_ilf_l	0.285,0.000	0.216,0.000	-0.115,0.023	-0.134,0.008	0.139,0.006	-0.079,0.132	0.118,0.021	0.116,0.024	0.132,0.010	0.090,0.088	-0.094,0.073	0.094,0.073	0.099,0.060	0.092,0.081	0.118,0.023	0.156,0.002	0.094,0.077	0.084,0.119	0.128,0.017	-0.120,0.024	0.086,0.112	0.105,0.052	0.081,0.139	-0.114,0.034	0.094,0.083
mean_RD_ilf_r	0.267,0.000	0.147,0.003	-0.187,0.000	-0.166,0.001	0.145,0.004	-0.141,0.005	0.138,0.007	0.131,0.010	0.130,0.011	0.099,0.057	-0.168,0.001	0.168,0.001	0.117,0.025	0.103,0.049	0.167,0.001	0.100,0.059	0.112,0.033	0.103,0.052	0.100,0.064	-0.142,0.007	0.110,0.040	0.057,0.311	0.089,0.100	-0.110,0.040	0.109,0.044
mean_RD_mcp	-0.005,0.935	-0.014,0.798	-0.048,0.368	-0.104,0.041	-0.102,0.048	-0.079,0.135	-0.126,0.015	0.009,0.873	-0.020,0.725	0.004,0.956	-0.014,0.812	0.014,0.812	0.039,0.481	0.017,0.767	0.055,0.323	-0.026,0.660	-0.053,0.334	-0.055,0.319	-0.075,0.171	-0.131,0.013	-0.072,0.187	-0.031,0.610	-0.027,0.640	-0.043,0.464	-0.046,0.414
mean_RD_mdlf_l	0.383,0.000	0.252,0.000	-0.254,0.000	-0.237,0.000	0.253,0.000	-0.173,0.001	0.190,0.000	0.182,0.000	0.178,0.000	0.153,0.003	-0.183,0.000	0.183,0.000	0.167,0.001	0.155,0.003	0.205,0.000	0.199,0.000	0.175,0.001	0.167,0.001	0.133,0.013	-0.187,0.000	0.175,0.001	0.171,0.001	0.153,0.004	-0.184,0.001	0.159,0.003
mean_RD_mdlf_r	0.400,0.000	0.246,0.000	-0.255,0.000	-0.245,0.000	0.223,0.000	-0.203,0.000	0.178,0.001	0.196,0.000	0.203,0.000	0.177,0.000	-0.214,0.000	0.214,0.000	0.171,0.001	0.172,0.001	0.224,0.000	0.203,0.000	0.158,0.003	0.153,0.004	0.172,0.001	-0.185,0.000	0.154,0.004	0.169,0.001	0.132,0.014	-0.163,0.002	0.139,0.010
mean_RD_or_l	0.401,0.000	0.260,0.000	-0.196,0.000	-0.228,0.000	0.218,0.000	-0.231,0.000	0.172,0.001	0.216,0.000	0.189,0.000	0.179,0.000	-0.195,0.000	0.195,0.000	0.179,0.001	0.178,0.000	0.191,0.000	0.239,0.000	0.161,0.002	0.159,0.002	0.175,0.001	-0.200,0.000	0.183,0.001	0.192,0.000	0.128,0.018	-0.204,0.000	0.173,0.001
mean_RD_or_r	0.418,0.000	0.261,0.000	-0.220,0.000	-0.202,0.000	0.166,0.001	-0.204,0.000	0.135,0.008	0.198,0.000	0.189,0.000	0.178,0.000	-0.220,0.000	0.220,0.000	0.171,0.001	0.170,0.001	0.178,0.000	0.240,0.000	0.114,0.030	0.116,0.028	0.218,0.000	-0.199,0.000	0.132,0.013	0.203,0.000	0.084,0.121	-0.152,0.004	0.125,0.020
mean_RD_slf1_l	0.308,0.000	0.205,0.000	-0.157,0.002	-0.164,0.001	0.058,0.271	-0.156,0.002	0.000,0.999	0.132,0.010	0.160,0.002	0.156,0.002	-0.142,0.006	0.142,0.006	0.120,0.022	0.143,0.006	0.114,0.030	0.113,0.030	0.039,0.489	0.041,0.458	0.169,0.002	-0.126,0.018	0.037,0.508	0.103,0.056	0.057,0.305	-0.076,0.172	0.042,0.452
mean_RD_slf1_r	0.247,0.000	0.149,0.003	-0.164,0.001	-0.119,0.019	0.002,0.977	-0.164,0.001	-0.030,0.594	0.089,0.087	0.078,0.137	0.091,0.084	-0.137,0.008	0.137,0.008	0.135,0.010	0.095,0.072	0.096,0.071	0.053,0.344	0.031,0.584	0.015,0.796	0.096,0.076	-0.051,0.371	0.000,0.997	0.031,0.609	0.040,0.479	-0.056,0.328	-0.008,0.898
mean_RD_slf2_l	0.270,0.000	0.164,0.001	-0.125,0.013	-0.125,0.013	0.085,0.101	-0.115,0.025	0.097,0.059	0.077,0.143	0.113,0.028	0.118,0.022	-0.148,0.004	0.148,0.004	0.115,0.028	0.093,0.079	0.108,0.041	0.123,0.018	0.133,0.011	0.108,0.043	0.139,0.009	-0.064,0.249	0.074,0.171	0.108,0.045	0.152,0.005	-0.123,0.020	0.066,0.230
mean_RD_slf2_r	0.214,0.000	0.130,0.009	-0.204,0.000	-0.137,0.007	0.111,0.031	-0.122,0.017	0.124,0.016	0.111,0.031	0.108,0.037	0.096,0.065	-0.117,0.024	0.117,0.024	0.092,0.080	0.077,0.149	0.130,0.012	0.129,0.013	0.155,0.003	0.155,0.003	0.135,0.011	-0.043,0.450	0.155,0.004	0.108,0.045	0.134,0.013	-0.090,0.101	0.139,0.010
mean_RD_slf3_l	0.314,0.000	0.211,0.000	-0.187,0.000	-0.176,0.000	0.225,0.000	-0.149,0.003	0.153,0.003	0.180,0.000	0.128,0.013	0.139,0.007	-0.143,0.006	0.143,0.006	0.131,0.012	0.140,0.006	0.165,0.001	0.183,0.000	0.094,0.078	0.086,0.109	0.164,0.002	-0.163,0.002	0.091,0.093	0.166,0.002	0.103,0.056	-0.099,0.069	0.107,0.047
mean_RD_slf3_r	0.371,0.000	0.242,0.000	-0.239,0.000	-0.245,0.000	0.210,0.000	-0.196,0.000	0.158,0.002	0.250,0.000	0.196,0.000	0.206,0.000	-0.180,0.000	0.180,0.000	0.187,0.000	0.202,0.000	0.193,0.000	0.180,0.000	0.151,0.004	0.146,0.005	0.164,0.002	-0.210,0.000	0.136,0.011	0.183,0.001	0.125,0.020	-0.141,0.008	0.131,0.015
mean_RD_str_l	0.486,0.000	0.314,0.000	-0.294,0.000	-0.338,0.000	0.153,0.003	-0.357,0.000	0.132,0.011	0.303,0.000	0.288,0.000	0.288,0.000	-0.240,0.000	0.240,0.000	0.243,0.000	0.266,0.000	0.234,0.000	0.171,0.001	0.204,0.000	0.197,0.000	0.142,0.008	-0.291,0.000	0.181,0.001	0.137,0.010	0.183,0.001	-0.192,0.000	0.170,0.001
mean_RD_str_r	0.439,0.000	0.255,0.000	-0.278,0.000	-0.286,0.000	0.145,0.004	-0.311,0.000	0.119,0.020	0.269,0.000	0.260,0.000	0.260,0.000	-0.259,0.000	0.259,0.000	0.208,0.000	0.233,0.000	0.230,0.000	0.223,0.000	0.161,0.002	0.151,0.004	0.192,0.000	-0.232,0.000	0.148,0.005	0.174,0.001	0.121,0.024	-0.177,0.001	0.139,0.010
mean_RD_uf_l	0.405,0.000	0.248,0.000	-0.265,0.000	-0.312,0.000	0.146,0.004	-0.236,0.000	0.089,0.088	0.224,0.000	0.187,0.000	0.199,0.000	-0.218,0.000	0.218,0.000	0.179,0.001	0.191,0.000	0.234,0.000	0.171,0.001	0.140,0.007	0.126,0.017	0.133,0.013	-0.260,0.000	0.108,0.045	0.116,0.030	0.141,0.009	-0.231,0.000	0.118,0.028
mean_RD_uf_r	0.496,0.000	0.337,0.000	-0.343,0.000	-0.320,0.000	0.203,0.000	-0.289,0.000	0.193,0.000	0.263,0.000	0.264,0.000	0.265,0.000	-0.221,0.000	0.221,0.000	0.221,0.000	0.259,0.000	0.273,0.000	0.170,0.001	0.191,0.000	0.193,0.000	0.142,0.008	-0.245,0.000	0.179,0.001	0.108,0.046	0.172,0.001	-0.183,0.001	0.189,0.000
mean_RD_vof_l	0.572,0.000	0.433,0.000	-0.337,0.000	-0.349,0.000	0.182,0.000	-0.334,0.000	0.202,0.000	0.265,0.000	0.253,0.000	0.281,0.000	-0.189,0.000	0.189,0.000	0.249,0.000	0.270,0.000	0.298,0.000	0.218,0.000	0.182,0.000	0.188,0.000	0.190,0.000	-0.188,0.000	0.178,0.001	0.158,0.003	0.182,0.001	-0.244,0.000	0.170,0.001
mean_RD_vof_r	0.623,0.000	0.448,0.000	-0.353,0.000	-0.356,0.000	0.129,0.012	-0.349,0.000	0.171,0.001	0.285,0.000	0.273,0.000	0.286,0.000	-0.241,0.000	0.241,0.000	0.259,0.000	0.271,0.000	0.321,0.000	0.281,0.000	0.161,0.002	0.174,0.001	0.261,0.000	-0.247,0.000	0.157,0.003	0.233,0.000	0.146,0.007	-0.204,0.000	0.172,0.001
stddev_RD_ac	0.162,0.001	0.093,0.067	-0.033,0.541	-0.052,0.329	0.131,0.010	-0.056,0.294	0.118,0.021	0.026,0.651	-0.071,0.179	0.028,0.630	-0.096,0.066	0.096,0.066	0.054,0.322	0.052,0.347	0.032,0.572	0.105,0.045	0.029,0.612	0.023,0.694	0.091,0.093	0.023,0.691	0.028,0.615	0.065,0.246	0.033,0.570	-0.062,0.279	0.040,0.473
stddev_RD_af_l	0.431,0.000	0.291,0.000	-0.255,0.000	-0.255,0.000	0.285,0.000	-0.219,0.000	0.308,0.000	0.259,0.000	0.256,0.000	0.265,0.000	-0.194,0.000	0.194,0.000	0.230,0.000	0.237,0.000	0.144,0.005	0.179,0.000	0.263,0.000	0.269,0.000	0.109,0.043	-0.153,0.004	0.265,0.000	0.165,0.002	0.228,0.000	-0.182,0.001	0.265,0.000
stddev_RD_af_r	0.347,0.000	0.226,0.000	-0.227,0.000	-0.230,0.000	0.214,0.000	-0.235,0.000	0.205,0.000	0.268,0.000	0.171,0.001	0.244,0.000	-0.168,0.001	0.168,0.001	0.216,0.000	0.245,0.000	0.183,0.000	0.206,0.000	0.165,0.002	0.187,0.000	0.119,0.026	-0.156,0.003	0.165,0.002	0.183,0.001	0.124,0.021	-0.178,0.001	0.189,0.000
stddev_RD_ar_l	0.222,0.000	0.134,0.007	-0.088,0.085	-0.082,0.114	0.019,0.732	-0.096,0.065	-0.009,0.875	0.146,0.004	0.113,0.029	0.116,0.025	-0.122,0.019	0.122,0.019	0.084,0.110	0.092,0.084	0.042,0.454	0.030,0.603	0.029,0.619	0.025,0.669	0.075,0.173	-0.023,0.691	0.004,0.954	0.005,0.936	0.052,0.349	0.014,0.835	0.002,0.981
stddev_RD_ar_r	0.226,0.000	0.152,0.002	-0.145,0.004	-0.084,0.103	0.025,0.651	-0.072,0.170	0.028,0.631	0.143,0.005	0.102,0.049	0.121,0.019	-0.103,0.048	0.103,0.048	0.058,0.285	0.117,0.024	0.010,0.861	0.144,0.005	-0.016,0.774	-0.035,0.543	0.138,0.010	-0.055,0.326	-0.025,0.663	0.144,0.007	0.010,0.879	-0.009,0.898	-0.006,0.923
stddev_RD_atr_l	0.330,0.000	0.203,0.000	-0.263,0.000	-0.287,0.000	0.268,0.000	-0.198,0.000	0.200,0.000	0.242,0.000	0.207,0.000	0.233,0.000	-0.177,0.001	0.177,0.001	0.197,0.000	0.220,0.000	0.224,0.000	0.226,0.000	0.185,0.000	0.173,0.001	0.152,0.005	-0.161,0.002	0.159,0.003	0.197,0.000	0.183,0.001	-0.144,0.007	0.163,0.002
stddev_RD_atr_r	0.342,0.000	0.212,0.000	-0.213,0.000	-0.249,0.000	0.179,0.000	-0.204,0.000	0.169,0.001	0.188,0.000	0.178,0.000	0.197,0.000	-0.181,0.000	0.181,0.000	0.161,0.002	0.194,0.000	0.164,0.001	0.170,0.001	0.181,0.001	0.176,0.001	0.115,0.032	-0.125,0.018	0.152,0.004	0.171,0.001	0.180,0.001	-0.150,0.004	0.158,0.003
stddev_RD_cbd_l	0.161,0.001	0.126,0.012	-0.131,0.009	-0.119,0.019	0.076,0.147	-0.103,0.046	0.137,0.008	0.138,0.007	0.099,0.057	0.091,0.082	-0.048,0.381	0.048,0.381	0.064,0.238	0.098,0.064	-0.004,0.954	0.128,0.014	0.084,0.114	0.098,0.067	0.129,0.015	-0.118,0.026	0.090,0.094	0.099,0.066	0.090,0.097	-0.036,0.560	0.104,0.055
stddev_RD_cbd_r	0.252,0.000	0.132,0.008	-0.158,0.002	-0.191,0.000	0.092,0.075	-0.149,0.003	0.100,0.053	0.165,0.001	0.092,0.077	0.133,0.010	-0.170,0.001	0.170,0.001	0.100,0.058	0.127,0.014	0.074,0.171	0.059,0.284	0.102,0.053	0.102,0.056	0.094,0.080	-0.167,0.001	0.112,0.037	0.072,0.191	0.076,0.164	-0.107,0.048	0.096,0.077
stddev_RD_cbp_l	0.223,0.000	0.155,0.002	-0.079,0.124	-0.105,0.039	0.118,0.022	-0.116,0.024	0.122,0.018	0.120,0.020	0.093,0.073	0.132,0.010	-0.094,0.074	0.094,0.074	0.096,0.069	0.125,0.016	0.079,0.144	0.027,0.643	0.119,0.024	0.130,0.013	0.040,0.494	-0.042,0.456	0.112,0.037	0.039,0.507	0.099,0.066	-0.066,0.246	0.110,0.043
stddev_RD_cbp_r	0.284,0.000	0.169,0.001	-0.176,0.000	-0.120,0.019	0.172,0.001	-0.161,0.001	0.148,0.004	0.176,0.000	0.235,0.000	0.239,0.000	-0.161,0.002	0.161,0.002	0.169,0.001	0.211,0.000	0.046,0.410	0.165,0.001	0.173,0.001	0.182,0.001	0.121,0.023	-0.060,0.280	0.191,0.000	0.155,0.003	0.130,0.016	-0.061,0.283	0.187,0.000
stddev_RD_cbt_l	0.289,0.000	0.223,0.000	-0.124,0.014	-0.144,0.004	0.114,0.026	-0.089,0.087	0.174,0.001	0.159,0.002	0.148,0.004	0.190,0.000	-0.090,0.087	0.090,0.087	0.171,0.001	0.188,0.000	0.097,0.068	0.116,0.027	0.125,0.017	0.141,0.007	0.101,0.061	-0.048,0.399	0.132,0.013	0.067,0.231	0.118,0.028	0.001,0.987	0.125,0.021
stddev_RD_cbt_r	0.230,0.000	0.150,0.003	-0.205,0.000	-0.151,0.003	0.148,0.004	-0.178,0.000	0.178,0.001	0.164,0.001	0.113,0.029	0.139,0.007	-0.111,0.033	0.111,0.033	0.124,0.017	0.149,0.004	0.134,0.010	0.093,0.081	0.169,0.001	0.154,0.003	0.114,0.034	-0.053,0.343	0.117,0.028	0.074,0.184	0.146,0.007	-0.063,0.267	0.087,0.111
stddev_RD_cst_l	0.111,0.025	0.020,0.717	-0.046,0.386	-0.083,0.106	0.082,0.118	-0.065,0.219	0.109,0.035	0.123,0.016	0.095,0.068	0.129,0.012	-0.129,0.013	0.129,0.013	0.093,0.076	0.133,0.010	0.043,0.444	0.008,0.905	0.101,0.056	0.104,0.051	0.051,0.373	-0.090,0.093	0.109,0.042	0.018,0.772	0.100,0.064	0.011,0.872	0.112,0.039
stddev_RD_cst_r	0.188,0.000	0.076,0.135	-0.099,0.052	-0.109,0.032	0.051,0.341	-0.109,0.034	0.081,0.120	0.078,0.140	0.073,0.170	0.110,0.033	-0.158,0.002	0.158,0.002	0.109,0.038	0.094,0.075	0.059,0.287	0.092,0.083	0.056,0.303	0.058,0.286	0.114,0.033	-0.060,0.282	0.076,0.161	0.093,0.088	0.047,0.405	-0.017,0.798	0.062,0.263
stddev_RD_fa_l	0.257,0.000	0.246,0.000	-0.032,0.551	-0.045,0.402	-0.042,0.430	-0.164,0.001	-0.024,0.686	0.121,0.018	0.121,0.019	0.124,0.016	-0.011,0.852	0.011,0.852	0.123,0.018	0.107,0.041	0.034,0.545	0.051,0.355	0.065,0.230	0.055,0.313	0.058,0.297	-0.049,0.390	0.036,0.516	0.012,0.849	0.044,0.432	0.045,0.447	0.049,0.377
stddev_RD_fa_r	0.215,0.000	0.205,0.000	-0.090,0.079	-0.068,0.194	-0.020,0.715	-0.153,0.002	-0.097,0.060	0.115,0.025	0.059,0.270	0.086,0.105	-0.010,0.854	0.010,0.854	0.059,0.282	0.080,0.133	0.072,0.186	0.032,0.578	0.019,0.745	0.012,0.837	0.045,0.433	-0.083,0.123	0.017,0.776	0.002,0.974	0.002,0.969	0.039,0.519	0.028,0.625
stddev_RD_fma	0.324,0.000	0.207,0.000	-0.185,0.000	-0.199,0.000	0.069,0.189	-0.160,0.001	0.122,0.018	0.159,0.002	0.191,0.000	0.167,0.001	-0.163,0.002	0.163,0.002	0.137,0.008	0.160,0.002	0.201,0.000	0.225,0.000	0.109,0.038	0.104,0.050	0.167,0.002	-0.049,0.389	0.111,0.039	0.162,0.002	0.106,0.050	-0.143,0.007	0.096,0.077
stddev_RD_fmi	0.308,0.000	0.189,0.000	-0.163,0.001	-0.198,0.000	0.126,0.014	-0.188,0.000	0.128,0.013	0.176,0.000	0.151,0.003	0.151,0.003	-0.166,0.001	0.166,0.001	0.145,0.005	0.156,0.002	0.074,0.171	0.209,0.000	0.111,0.035	0.119,0.025	0.160,0.003	-0.116,0.029	0.118,0.027	0.177,0.001	0.128,0.017	-0.109,0.043	0.136,0.011
stddev_RD_fx_l	0.250,0.000	0.200,0.000	-0.136,0.007	-0.158,0.002	0.118,0.021	-0.173,0.001	0.128,0.013	0.112,0.030	0.097,0.063	0.134,0.009	-0.068,0.200	0.068,0.200	0.115,0.028	0.137,0.008	0.145,0.005	0.088,0.097	0.140,0.007	0.114,0.031	0.098,0.069	-0.092,0.087	0.067,0.222	0.144,0.006	0.142,0.009	-0.076,0.173	0.112,0.038
stddev_RD_fx_r	0.268,0.000	0.174,0.000	-0.091,0.075	-0.095,0.065	0.072,0.168	-0.151,0.003	0.093,0.072	0.161,0.001	0.137,0.007	0.183,0.000	-0.130,0.012	0.130,0.012	0.137,0.009	0.171,0.001	0.143,0.005	0.098,0.064	0.094,0.078	0.083,0.124	0.159,0.003	-0.074,0.177	0.056,0.305	0.109,0.043	0.094,0.083	-0.091,0.098	0.077,0.157
stddev_RD_ifo_l	0.358,0.000	0.261,0.000	-0.165,0.001	-0.215,0.000	0.211,0.000	-0.185,0.000	0.167,0.001	0.221,0.000	0.174,0.001	0.195,0.000	-0.134,0.010	0.134,0.010	0.164,0.001	0.197,0.000	0.153,0.003	0.190,0.000	0.150,0.004	0.151,0.004	0.145,0.007	-0.151,0.004	0.133,0.012	0.150,0.004	0.161,0.003	-0.163,0.002	0.154,0.004
stddev_RD_ifo_r	0.347,0.000	0.246,0.000	-0.221,0.000	-0.226,0.000	0.185,0.000	-0.213,0.000	0.191,0.000	0.195,0.000	0.204,0.000	0.178,0.000	-0.139,0.007	0.139,0.007	0.159,0.002	0.161,0.002	0.139,0.007	0.157,0.002	0.196,0.000	0.206,0.000	0.125,0.019	-0.118,0.027	0.186,0.000	0.103,0.055	0.189,0.000	-0.132,0.013	0.194,0.000
stddev_RD_ilf_l	0.089,0.075	0.133,0.008	0.072,0.163	0.032,0.557	-0.093,0.071	0.036,0.514	-0.071,0.175	-0.031,0.588	-0.012,0.836	-0.047,0.392	0.067,0.212	-0.067,0.212	-0.035,0.533	-0.043,0.441	-0.048,0.388	0.038,0.499	-0.072,0.179	-0.064,0.239	0.024,0.686	0.026,0.648	-0.079,0.147	-0.012,0.844	-0.075,0.173	0.021,0.746	-0.026,0.658
stddev_RD_ilf_r	0.038,0.463	0.004,0.942	-0.040,0.461	-0.009,0.883	0.019,0.732	-0.025,0.661	0.055,0.307	-0.021,0.718	0.000,0.996	-0.034,0.549	-0.048,0.379	0.048,0.379	0.039,0.488	-0.032,0.576	0.026,0.646	0.003,0.965	0.084,0.115	0.084,0.119	0.020,0.739	0.029,0.618	0.061,0.262	-0.037,0.526	0.073,0.184	-0.007,0.919	0.090,0.099
stddev_RD_mcp	-0.108,0.028	-0.107,0.034	0.003,0.955	0.020,0.714	0.018,0.743	0.013,0.826	0.028,0.623	-0.010,0.871	-0.023,0.685	-0.004,0.950	-0.001,0.992	0.001,0.992	-0.016,0.780	-0.005,0.938	-0.034,0.545	-0.019,0.750	0.034,0.546	0.037,0.509	-0.058,0.302	-0.064,0.250	0.034,0.551	-0.014,0.828	0.028,0.626	0.031,0.620	0.025,0.673
stddev_RD_mdlf_l	0.310,0.000	0.204,0.000	-0.249,0.000	-0.242,0.000	0.157,0.002	-0.129,0.011	0.123,0.017	0.149,0.003	0.140,0.006	0.154,0.002	-0.146,0.005	0.146,0.005	0.157,0.002	0.148,0.004	0.168,0.001	0.164,0.001	0.136,0.009	0.148,0.005	0.050,0.380	-0.129,0.014	0.141,0.008	0.120,0.025	0.129,0.017	-0.152,0.004	0.157,0.003
stddev_RD_mdlf_r	0.236,0.000	0.150,0.003	-0.197,0.000	-0.183,0.000	0.192,0.000	-0.131,0.010	0.196,0.000	0.168,0.001	0.177,0.000	0.171,0.001	-0.121,0.020	0.121,0.020	0.107,0.041	0.163,0.001	0.138,0.007	0.187,0.000	0.175,0.001	0.185,0.000	0.143,0.008	-0.098,0.067	0.172,0.001	0.182,0.001	0.166,0.002	-0.117,0.028	0.166,0.002
stddev_RD_or_l	0.316,0.000	0.210,0.000	-0.141,0.005	-0.220,0.000	0.084,0.106	-0.237,0.000	0.072,0.169	0.176,0.000	0.135,0.008	0.157,0.002	-0.146,0.005	0.146,0.005	0.142,0.006	0.155,0.003	0.151,0.003	0.176,0.001	0.105,0.046	0.109,0.040	0.138,0.010	-0.169,0.001	0.122,0.022	0.149,0.005	0.085,0.119	-0.173,0.001	0.138,0.010
stddev_RD_or_r	0.404,0.000	0.268,0.000	-0.169,0.001	-0.194,0.000	0.150,0.003	-0.206,0.000	0.159,0.002	0.209,0.000	0.178,0.000	0.185,0.000	-0.189,0.000	0.189,0.000	0.151,0.004	0.172,0.001	0.149,0.004	0.225,0.000	0.137,0.009	0.151,0.004	0.195,0.000	-0.196,0.000	0.159,0.003	0.198,0.000	0.112,0.037	-0.167,0.002	0.173,0.001
stddev_RD_slf1_l	0.149,0.002	0.112,0.026	-0.032,0.558	-0.064,0.219	-0.054,0.311	-0.098,0.058	-0.080,0.128	0.053,0.331	0.054,0.312	0.065,0.228	-0.051,0.349	0.051,0.349	0.031,0.574	0.067,0.220	0.033,0.552	0.051,0.356	-0.030,0.598	-0.029,0.617	0.121,0.024	-0.083,0.125	-0.034,0.551	0.027,0.663	-0.017,0.779	0.001,0.989	-0.012,0.836
stddev_RD_slf1_r	0.211,0.000	0.128,0.011	-0.120,0.018	-0.105,0.040	-0.046,0.397	-0.130,0.011	-0.059,0.270	0.092,0.076	0.050,0.359	0.074,0.166	-0.116,0.026	0.116,0.026	0.108,0.040	0.094,0.077	0.071,0.187	-0.013,0.825	0.002,0.972	-0.007,0.908	0.052,0.359	-0.044,0.439	-0.010,0.863	-0.050,0.388	0.012,0.853	-0.021,0.759	0.001,0.983
stddev_RD_slf2_l	0.243,0.000	0.150,0.003	-0.122,0.016	-0.112,0.027	0.098,0.058	-0.097,0.062	0.134,0.009	0.076,0.152	0.104,0.044	0.112,0.031	-0.130,0.012	0.130,0.012	0.091,0.084	0.085,0.110	0.093,0.080	0.078,0.146	0.152,0.004	0.131,0.013	0.133,0.013	-0.045,0.428	0.093,0.083	0.076,0.169	0.164,0.002	-0.102,0.060	0.081,0.136
stddev_RD_slf2_r	0.177,0.000	0.152,0.002	-0.156,0.002	-0.102,0.045	0.142,0.005	-0.059,0.272	0.163,0.002	0.089,0.087	0.063,0.237	0.061,0.258	-0.033,0.567	0.033,0.567	0.050,0.359	0.051,0.357	0.088,0.097	0.067,0.222	0.146,0.005	0.152,0.004	0.088,0.104	-0.023,0.685	0.162,0.002	0.059,0.292	0.115,0.033	-0.056,0.329	0.133,0.013
stddev_RD_slf3_l	0.148,0.002	0.111,0.027	-0.099,0.053	-0.068,0.190	0.160,0.002	-0.042,0.448	0.158,0.002	0.110,0.033	0.040,0.465	0.078,0.138	-0.050,0.356	0.050,0.356	0.055,0.316	0.078,0.148	0.090,0.090	0.096,0.071	0.061,0.264	0.066,0.226	0.109,0.041	-0.020,0.728	0.064,0.239	0.077,0.165	0.077,0.157	-0.001,0.987	0.088,0.106
stddev_RD_slf3_r	0.210,0.000	0.152,0.002	-0.131,0.009	-0.109,0.032	0.184,0.000	-0.061,0.253	0.181,0.000	0.207,0.000	0.143,0.005	0.171,0.001	-0.080,0.133	0.080,0.133	0.108,0.040	0.178,0.001	0.075,0.166	0.061,0.269	0.110,0.038	0.117,0.028	0.073,0.181	-0.101,0.062	0.107,0.046	0.089,0.103	0.091,0.091	-0.047,0.424	0.098,0.070
stddev_RD_str_l	0.134,0.006	0.057,0.276	-0.075,0.147	-0.120,0.018	0.017,0.751	-0.149,0.003	0.036,0.520	0.105,0.042	0.098,0.059	0.113,0.029	-0.110,0.035	0.110,0.035	0.095,0.071	0.103,0.049	0.060,0.273	0.023,0.696	0.083,0.122	0.071,0.191	0.030,0.606	-0.114,0.032	0.060,0.272	0.003,0.970	0.090,0.096	-0.005,0.937	0.056,0.319
stddev_RD_str_r	0.082,0.101	0.016,0.769	-0.029,0.594	-0.047,0.384	-0.009,0.864	-0.083,0.114	0.011,0.850	0.066,0.218	0.070,0.185	0.076,0.150	-0.094,0.075	0.094,0.075	0.053,0.331	0.060,0.269	0.037,0.517	0.034,0.557	0.042,0.452	0.037,0.509	0.039,0.497	-0.046,0.419	0.047,0.397	0.005,0.946	0.001,0.986	0.003,0.966	0.033,0.567
stddev_RD_uf_l	0.148,0.002	0.075,0.140	-0.136,0.007	-0.188,0.000	0.045,0.399	-0.074,0.160	0.043,0.433	0.124,0.015	0.048,0.375	0.099,0.057	-0.102,0.051	0.102,0.051	0.074,0.167	0.107,0.042	0.114,0.029	0.048,0.388	0.045,0.416	0.057,0.301	0.016,0.789	-0.140,0.008	0.040,0.473	0.002,0.979	0.045,0.423	-0.090,0.099	0.072,0.192
stddev_RD_uf_r	0.311,0.000	0.208,0.000	-0.150,0.003	-0.155,0.002	-0.043,0.427	-0.189,0.000	0.020,0.726	0.113,0.028	0.121,0.019	0.120,0.021	-0.143,0.006	0.143,0.006	0.051,0.349	0.123,0.018	0.162,0.001	0.048,0.390	0.066,0.220	0.073,0.179	0.045,0.436	-0.110,0.040	0.057,0.299	0.009,0.886	0.066,0.231	-0.024,0.718	0.066,0.230
stddev_RD_vof_l	0.474,0.000	0.357,0.000	-0.284,0.000	-0.294,0.000	0.055,0.300	-0.337,0.000	0.081,0.121	0.193,0.000	0.201,0.000	0.235,0.000	-0.159,0.002	0.159,0.002	0.173,0.001	0.205,0.000	0.221,0.000	0.149,0.004	0.123,0.019	0.126,0.017	0.175,0.001	-0.144,0.006	0.098,0.068	0.131,0.014	0.152,0.005	-0.220,0.000	0.121,0.025
stddev_RD_vof_r	0.537,0.000	0.400,0.000	-0.306,0.000	-0.311,0.000	0.038,0.481	-0.348,0.000	0.096,0.063	0.261,0.000	0.247,0.000	0.304,0.000	-0.189,0.000	0.189,0.000	0.231,0.000	0.276,0.000	0.228,0.000	0.193,0.000	0.118,0.025	0.138,0.008	0.173,0.001	-0.197,0.000	0.102,0.057	0.146,0.006	0.131,0.015	-0.159,0.003	0.147,0.006
GMandWMTIVcorr	-0.631,0.000	-0.431,0.000	0.383,0.000	0.375,0.000	-0.282,0.000	0.355,0.000	-0.321,0.000	-0.319,0.000	-0.313,0.000	-0.328,0.000	0.277,0.000	-0.277,0.000	-0.252,0.000	-0.298,0.000	-0.292,0.000	-0.282,0.000	-0.311,0.000	-0.313,0.000	-0.223,0.000	0.253,0.000	-0.295,0.000	-0.226,0.000	-0.274,0.000	0.227,0.000	-0.278,0.000
GMTIVcorr	-0.562,0.000	-0.388,0.000	0.311,0.000	0.305,0.000	-0.322,0.000	0.328,0.000	-0.382,0.000	-0.294,0.000	-0.296,0.000	-0.311,0.000	0.241,0.000	-0.241,0.000	-0.236,0.000	-0.276,0.000	-0.240,0.000	-0.265,0.000	-0.336,0.000	-0.329,0.000	-0.210,0.000	0.206,0.000	-0.310,0.000	-0.227,0.000	-0.299,0.000	0.217,0.000	-0.275,0.000
WMTIVcorr	-0.522,0.000	-0.352,0.000	0.351,0.000	0.343,0.000	-0.152,0.003	0.280,0.000	-0.156,0.002	-0.252,0.000	-0.239,0.000	-0.249,0.000	0.236,0.000	-0.236,0.000	-0.196,0.000	-0.234,0.000	-0.264,0.000	-0.218,0.000	-0.190,0.000	-0.202,0.000	-0.172,0.001	0.233,0.000	-0.190,0.000	-0.158,0.003	-0.164,0.002	0.171,0.001	-0.198,0.000
CSFTIVcorr	0.628,0.000	0.429,0.000	-0.380,0.000	-0.371,0.000	0.280,0.000	-0.348,0.000	0.321,0.000	0.315,0.000	0.308,0.000	0.326,0.000	-0.275,0.000	0.275,0.000	0.250,0.000	0.296,0.000	0.289,0.000	0.258,0.000	0.308,0.000	0.311,0.000	0.203,0.000	-0.254,0.000	0.293,0.000	0.203,0.000	0.271,0.000	-0.222,0.000	0.277,0.000
PreCG.LTIVcorr	-0.437,0.000	-0.327,0.000	0.231,0.000	0.221,0.000	-0.192,0.000	0.222,0.000	-0.202,0.000	-0.274,0.000	-0.262,0.000	-0.267,0.000	0.151,0.003	-0.151,0.003	-0.226,0.000	-0.250,0.000	-0.197,0.000	-0.167,0.001	-0.203,0.000	-0.201,0.000	-0.163,0.002	0.129,0.015	-0.184,0.001	-0.156,0.003	-0.164,0.002	0.153,0.004	-0.183,0.001
PreCG.RTIVcorr	-0.489,0.000	-0.373,0.000	0.302,0.000	0.268,0.000	-0.174,0.001	0.319,0.000	-0.200,0.000	-0.289,0.000	-0.258,0.000	-0.265,0.000	0.158,0.002	-0.158,0.002	-0.212,0.000	-0.235,0.000	-0.256,0.000	-0.220,0.000	-0.243,0.000	-0.238,0.000	-0.211,0.000	0.193,0.000	-0.218,0.000	-0.191,0.000	-0.190,0.000	0.183,0.001	-0.226,0.000
SFGdor.LTIVcorr	-0.426,0.000	-0.331,0.000	0.205,0.000	0.252,0.000	-0.246,0.000	0.220,0.000	-0.241,0.000	-0.240,0.000	-0.185,0.000	-0.198,0.000	0.130,0.012	-0.130,0.012	-0.111,0.034	-0.158,0.002	-0.190,0.000	-0.207,0.000	-0.222,0.000	-0.212,0.000	-0.180,0.001	0.183,0.000	-0.202,0.000	-0.170,0.001	-0.214,0.000	0.202,0.000	-0.166,0.002
SFGdor.RTIVcorr	-0.407,0.000	-0.316,0.000	0.173,0.001	0.188,0.000	-0.179,0.000	0.229,0.000	-0.217,0.000	-0.197,0.000	-0.186,0.000	-0.169,0.001	0.123,0.018	-0.123,0.018	-0.105,0.044	-0.142,0.006	-0.135,0.009	-0.183,0.000	-0.202,0.000	-0.204,0.000	-0.133,0.013	0.153,0.004	-0.196,0.000	-0.142,0.007	-0.184,0.001	0.160,0.002	-0.171,0.001
ORBsup.LTIVcorr	-0.325,0.000	-0.182,0.000	0.172,0.001	0.191,0.000	-0.185,0.000	0.200,0.000	-0.213,0.000	-0.212,0.000	-0.175,0.001	-0.178,0.000	0.201,0.000	-0.201,0.000	-0.167,0.001	-0.155,0.002	-0.130,0.012	-0.116,0.027	-0.203,0.000	-0.193,0.000	-0.057,0.307	0.108,0.044	-0.170,0.001	-0.119,0.026	-0.188,0.000	0.165,0.002	-0.189,0.000
ORBsup.RTIVcorr	-0.296,0.000	-0.205,0.000	0.183,0.000	0.226,0.000	-0.150,0.003	0.191,0.000	-0.176,0.001	-0.136,0.008	-0.123,0.017	-0.134,0.009	0.126,0.015	-0.126,0.015	-0.080,0.134	-0.101,0.054	-0.167,0.001	-0.143,0.005	-0.140,0.007	-0.128,0.015	-0.111,0.038	0.156,0.003	-0.106,0.048	-0.124,0.020	-0.142,0.008	0.179,0.001	-0.094,0.084
MFG.LTIVcorr	-0.481,0.000	-0.349,0.000	0.256,0.000	0.275,0.000	-0.159,0.002	0.297,0.000	-0.150,0.004	-0.259,0.000	-0.237,0.000	-0.253,0.000	0.182,0.000	-0.182,0.000	-0.192,0.000	-0.233,0.000	-0.205,0.000	-0.201,0.000	-0.205,0.000	-0.199,0.000	-0.142,0.008	0.179,0.001	-0.184,0.001	-0.155,0.003	-0.198,0.000	0.204,0.000	-0.175,0.001
MFG.RTIVcorr	-0.432,0.000	-0.331,0.000	0.272,0.000	0.298,0.000	-0.189,0.000	0.220,0.000	-0.154,0.003	-0.250,0.000	-0.243,0.000	-0.245,0.000	0.138,0.008	-0.138,0.008	-0.162,0.002	-0.212,0.000	-0.238,0.000	-0.173,0.001	-0.189,0.000	-0.177,0.001	-0.132,0.013	0.202,0.000	-0.160,0.003	-0.127,0.017	-0.189,0.000	0.233,0.000	-0.151,0.005
ORBmid.LTIVcorr	-0.276,0.000	-0.188,0.000	0.175,0.000	0.173,0.000	-0.167,0.001	0.184,0.000	-0.203,0.000	-0.111,0.032	-0.130,0.011	-0.116,0.025	0.122,0.019	-0.122,0.019	-0.108,0.040	-0.094,0.076	-0.113,0.031	-0.148,0.004	-0.230,0.000	-0.221,0.000	-0.109,0.041	0.100,0.063	-0.207,0.000	-0.136,0.010	-0.224,0.000	0.125,0.019	-0.191,0.000
ORBmid.RTIVcorr	-0.248,0.000	-0.166,0.001	0.156,0.002	0.160,0.001	-0.170,0.001	0.152,0.003	-0.191,0.000	-0.159,0.002	-0.111,0.032	-0.131,0.010	0.113,0.031	-0.113,0.031	-0.087,0.099	-0.127,0.014	-0.133,0.010	-0.165,0.001	-0.158,0.003	-0.149,0.004	-0.123,0.021	0.139,0.008	-0.142,0.008	-0.122,0.023	-0.158,0.003	0.136,0.011	-0.128,0.017
IFGoperc.LTIVcorr	-0.400,0.000	-0.285,0.000	0.280,0.000	0.236,0.000	-0.240,0.000	0.245,0.000	-0.251,0.000	-0.258,0.000	-0.200,0.000	-0.211,0.000	0.158,0.002	-0.158,0.002	-0.190,0.000	-0.196,0.000	-0.213,0.000	-0.165,0.001	-0.228,0.000	-0.214,0.000	-0.130,0.014	0.129,0.015	-0.195,0.000	-0.143,0.007	-0.209,0.000	0.174,0.001	-0.179,0.001
IFGoperc.RTIVcorr	-0.450,0.000	-0.317,0.000	0.290,0.000	0.280,0.000	-0.238,0.000	0.293,0.000	-0.281,0.000	-0.273,0.000	-0.220,0.000	-0.249,0.000	0.184,0.000	-0.184,0.000	-0.228,0.000	-0.256,0.000	-0.208,0.000	-0.232,0.000	-0.268,0.000	-0.262,0.000	-0.172,0.001	0.169,0.001	-0.254,0.000	-0.187,0.000	-0.236,0.000	0.214,0.000	-0.230,0.000
IFGtriang.LTIVcorr	-0.388,0.000	-0.274,0.000	0.230,0.000	0.211,0.000	-0.194,0.000	0.191,0.000	-0.214,0.000	-0.146,0.004	-0.180,0.000	-0.133,0.009	0.157,0.002	-0.157,0.002	-0.136,0.009	-0.114,0.029	-0.167,0.001	-0.102,0.052	-0.182,0.000	-0.184,0.000	-0.072,0.186	0.112,0.035	-0.193,0.000	-0.084,0.126	-0.164,0.002	0.191,0.000	-0.155,0.004
IFGtriang.RTIVcorr	-0.331,0.000	-0.256,0.000	0.171,0.001	0.189,0.000	-0.270,0.000	0.188,0.000	-0.279,0.000	-0.171,0.001	-0.176,0.000	-0.152,0.003	0.101,0.053	-0.101,0.053	-0.095,0.071	-0.144,0.005	-0.142,0.006	-0.153,0.003	-0.242,0.000	-0.241,0.000	-0.086,0.113	0.134,0.011	-0.255,0.000	-0.112,0.037	-0.202,0.000	0.174,0.001	-0.204,0.000
ORBinf.LTIVcorr	-0.404,0.000	-0.318,0.000	0.210,0.000	0.230,0.000	-0.221,0.000	0.217,0.000	-0.299,0.000	-0.165,0.001	-0.174,0.001	-0.152,0.003	0.117,0.024	-0.117,0.024	-0.143,0.006	-0.149,0.004	-0.173,0.001	-0.173,0.001	-0.232,0.000	-0.222,0.000	-0.110,0.041	0.114,0.032	-0.207,0.000	-0.174,0.001	-0.227,0.000	0.233,0.000	-0.188,0.000
ORBinf.RTIVcorr	-0.379,0.000	-0.281,0.000	0.215,0.000	0.258,0.000	-0.197,0.000	0.241,0.000	-0.258,0.000	-0.200,0.000	-0.176,0.000	-0.183,0.000	0.134,0.010	-0.134,0.010	-0.149,0.004	-0.175,0.001	-0.196,0.000	-0.183,0.000	-0.244,0.000	-0.231,0.000	-0.125,0.020	0.185,0.000	-0.224,0.000	-0.173,0.001	-0.246,0.000	0.243,0.000	-0.184,0.001
ROL.LTIVcorr	-0.421,0.000	-0.316,0.000	0.227,0.000	0.242,0.000	-0.103,0.046	0.235,0.000	-0.111,0.031	-0.206,0.000	-0.218,0.000	-0.194,0.000	0.143,0.006	-0.143,0.006	-0.166,0.001	-0.174,0.001	-0.221,0.000	-0.220,0.000	-0.156,0.003	-0.156,0.003	-0.166,0.002	0.153,0.004	-0.138,0.009	-0.209,0.000	-0.170,0.002	0.197,0.000	-0.125,0.020
ROL.RTIVcorr	-0.332,0.000	-0.238,0.000	0.192,0.000	0.152,0.003	-0.146,0.004	0.162,0.001	-0.206,0.000	-0.196,0.000	-0.204,0.000	-0.182,0.000	0.129,0.013	-0.129,0.013	-0.120,0.022	-0.155,0.002	-0.130,0.012	-0.218,0.000	-0.211,0.000	-0.206,0.000	-0.140,0.009	0.041,0.466	-0.182,0.001	-0.203,0.000	-0.206,0.000	0.158,0.003	-0.135,0.012
SMA.LTIVcorr	-0.318,0.000	-0.253,0.000	0.180,0.000	0.215,0.000	-0.175,0.001	0.164,0.001	-0.153,0.003	-0.162,0.001	-0.158,0.002	-0.144,0.005	0.088,0.097	-0.088,0.097	-0.091,0.083	-0.129,0.013	-0.174,0.001	-0.128,0.014	-0.164,0.002	-0.160,0.002	-0.118,0.027	0.118,0.027	-0.143,0.007	-0.101,0.062	-0.173,0.001	0.196,0.000	-0.108,0.045
SMA.RTIVcorr	-0.375,0.000	-0.309,0.000	0.131,0.009	0.155,0.002	-0.064,0.222	0.237,0.000	-0.097,0.060	-0.151,0.003	-0.153,0.003	-0.142,0.005	0.088,0.095	-0.088,0.095	-0.129,0.014	-0.143,0.005	-0.141,0.006	-0.145,0.005	-0.141,0.007	-0.143,0.007	-0.108,0.043	0.168,0.001	-0.136,0.011	-0.113,0.035	-0.141,0.009	0.124,0.019	-0.123,0.022
OLF.LTIVcorr	-0.424,0.000	-0.305,0.000	0.162,0.001	0.196,0.000	-0.117,0.023	0.171,0.001	-0.122,0.018	-0.134,0.009	-0.113,0.029	-0.099,0.059	0.163,0.002	-0.163,0.002	-0.105,0.044	-0.074,0.172	-0.144,0.005	-0.212,0.000	-0.178,0.001	-0.184,0.000	-0.161,0.003	0.086,0.110	-0.180,0.001	-0.182,0.001	-0.160,0.003	0.173,0.001	-0.188,0.000
OLF.RTIVcorr	-0.415,0.000	-0.277,0.000	0.181,0.000	0.202,0.000	-0.140,0.006	0.187,0.000	-0.175,0.001	-0.191,0.000	-0.113,0.029	-0.126,0.014	0.192,0.000	-0.192,0.000	-0.113,0.031	-0.116,0.026	-0.154,0.003	-0.183,0.000	-0.185,0.000	-0.181,0.001	-0.130,0.014	0.087,0.107	-0.175,0.001	-0.182,0.001	-0.179,0.001	0.154,0.004	-0.172,0.001
SFGmed.LTIVcorr	-0.259,0.000	-0.188,0.000	0.156,0.002	0.172,0.001	-0.198,0.000	0.143,0.005	-0.246,0.000	-0.157,0.002	-0.156,0.002	-0.167,0.001	0.097,0.066	-0.097,0.066	-0.074,0.170	-0.131,0.011	-0.112,0.032	-0.136,0.008	-0.183,0.000	-0.171,0.001	-0.112,0.037	0.092,0.088	-0.171,0.001	-0.152,0.004	-0.181,0.001	0.128,0.016	-0.130,0.015
SFGmed.RTIVcorr	-0.233,0.000	-0.189,0.000	0.058,0.265	0.139,0.006	-0.135,0.008	0.147,0.004	-0.172,0.001	-0.107,0.039	-0.114,0.028	-0.137,0.008	0.060,0.268	-0.060,0.268	-0.066,0.218	-0.121,0.019	-0.092,0.082	-0.135,0.009	-0.156,0.003	-0.153,0.004	-0.123,0.021	0.134,0.011	-0.147,0.006	-0.148,0.005	-0.138,0.011	0.142,0.007	-0.124,0.021
ORBsupmed.LTIVcorr	-0.283,0.000	-0.204,0.000	0.240,0.000	0.238,0.000	-0.164,0.001	0.201,0.000	-0.189,0.000	-0.181,0.000	-0.172,0.001	-0.184,0.000	0.109,0.037	-0.109,0.037	-0.115,0.028	-0.161,0.002	-0.145,0.005	-0.131,0.011	-0.212,0.000	-0.192,0.000	-0.076,0.168	0.122,0.021	-0.170,0.001	-0.131,0.014	-0.205,0.000	0.175,0.001	-0.153,0.004
ORBsupmed.RTIVcorr	-0.327,0.000	-0.249,0.000	0.235,0.000	0.261,0.000	-0.144,0.005	0.219,0.000	-0.149,0.004	-0.205,0.000	-0.160,0.002	-0.182,0.000	0.106,0.043	-0.106,0.043	-0.133,0.011	-0.155,0.003	-0.163,0.001	-0.145,0.005	-0.207,0.000	-0.182,0.000	-0.109,0.041	0.139,0.008	-0.164,0.002	-0.143,0.007	-0.190,0.000	0.193,0.000	-0.144,0.007
REC.LTIVcorr	-0.395,0.000	-0.270,0.000	0.230,0.000	0.220,0.000	-0.189,0.000	0.210,0.000	-0.201,0.000	-0.198,0.000	-0.176,0.001	-0.183,0.000	0.173,0.001	-0.173,0.001	-0.163,0.002	-0.149,0.004	-0.116,0.026	-0.135,0.009	-0.228,0.000	-0.214,0.000	-0.074,0.174	0.109,0.041	-0.187,0.000	-0.131,0.014	-0.213,0.000	0.162,0.002	-0.200,0.000
REC.RTIVcorr	-0.414,0.000	-0.293,0.000	0.222,0.000	0.217,0.000	-0.181,0.000	0.222,0.000	-0.166,0.001	-0.182,0.000	-0.140,0.006	-0.152,0.003	0.168,0.001	-0.168,0.001	-0.170,0.001	-0.137,0.008	-0.158,0.002	-0.149,0.004	-0.178,0.001	-0.166,0.002	-0.083,0.127	0.116,0.029	-0.140,0.009	-0.150,0.005	-0.160,0.003	0.174,0.001	-0.171,0.001
INS.LTIVcorr	-0.455,0.000	-0.327,0.000	0.222,0.000	0.240,0.000	-0.232,0.000	0.249,0.000	-0.250,0.000	-0.218,0.000	-0.233,0.000	-0.211,0.000	0.176,0.001	-0.176,0.001	-0.174,0.001	-0.174,0.001	-0.135,0.009	-0.201,0.000	-0.263,0.000	-0.248,0.000	-0.157,0.003	0.141,0.007	-0.221,0.000	-0.209,0.000	-0.247,0.000	0.216,0.000	-0.201,0.000
INS.RTIVcorr	-0.492,0.000	-0.357,0.000	0.261,0.000	0.278,0.000	-0.192,0.000	0.287,0.000	-0.197,0.000	-0.234,0.000	-0.229,0.000	-0.225,0.000	0.186,0.000	-0.186,0.000	-0.201,0.000	-0.201,0.000	-0.170,0.001	-0.211,0.000	-0.250,0.000	-0.239,0.000	-0.153,0.004	0.157,0.003	-0.201,0.000	-0.216,0.000	-0.238,0.000	0.245,0.000	-0.191,0.000
ACG.LTIVcorr	-0.362,0.000	-0.249,0.000	0.217,0.000	0.234,0.000	-0.188,0.000	0.197,0.000	-0.294,0.000	-0.215,0.000	-0.221,0.000	-0.201,0.000	0.157,0.002	-0.157,0.002	-0.141,0.007	-0.175,0.001	-0.194,0.000	-0.172,0.001	-0.276,0.000	-0.268,0.000	-0.126,0.018	0.126,0.017	-0.231,0.000	-0.125,0.020	-0.256,0.000	0.206,0.000	-0.210,0.000
ACG.RTIVcorr	-0.289,0.000	-0.168,0.001	0.229,0.000	0.217,0.000	-0.182,0.000	0.157,0.002	-0.257,0.000	-0.200,0.000	-0.181,0.000	-0.180,0.000	0.170,0.001	-0.170,0.001	-0.141,0.007	-0.160,0.002	-0.172,0.001	-0.109,0.038	-0.196,0.000	-0.182,0.000	-0.079,0.149	0.081,0.134	-0.166,0.002	-0.094,0.085	-0.184,0.001	0.164,0.002	-0.124,0.021
DCG.LTIVcorr	-0.522,0.000	-0.363,0.000	0.267,0.000	0.258,0.000	-0.246,0.000	0.315,0.000	-0.295,0.000	-0.263,0.000	-0.288,0.000	-0.276,0.000	0.220,0.000	-0.220,0.000	-0.214,0.000	-0.246,0.000	-0.211,0.000	-0.227,0.000	-0.296,0.000	-0.284,0.000	-0.168,0.002	0.176,0.001	-0.265,0.000	-0.212,0.000	-0.261,0.000	0.189,0.000	-0.229,0.000
DCG.RTIVcorr	-0.538,0.000	-0.371,0.000	0.278,0.000	0.294,0.000	-0.212,0.000	0.289,0.000	-0.253,0.000	-0.248,0.000	-0.285,0.000	-0.273,0.000	0.231,0.000	-0.231,0.000	-0.214,0.000	-0.237,0.000	-0.218,0.000	-0.208,0.000	-0.263,0.000	-0.256,0.000	-0.151,0.005	0.200,0.000	-0.238,0.000	-0.185,0.000	-0.209,0.000	0.228,0.000	-0.210,0.000
PCG.LTIVcorr	-0.348,0.000	-0.220,0.000	0.153,0.002	0.149,0.003	-0.065,0.215	0.178,0.000	-0.072,0.173	-0.170,0.001	-0.166,0.001	-0.200,0.000	0.178,0.001	-0.178,0.001	-0.151,0.004	-0.190,0.000	-0.111,0.035	-0.109,0.038	-0.126,0.017	-0.128,0.015	-0.078,0.152	0.144,0.006	-0.103,0.057	-0.123,0.022	-0.110,0.041	0.074,0.189	-0.103,0.058
PCG.RTIVcorr	-0.361,0.000	-0.204,0.000	0.184,0.000	0.151,0.003	0.015,0.785	0.167,0.001	-0.024,0.677	-0.245,0.000	-0.263,0.000	-0.269,0.000	0.221,0.000	-0.221,0.000	-0.218,0.000	-0.254,0.000	-0.120,0.021	-0.077,0.154	-0.114,0.031	-0.117,0.028	-0.037,0.526	0.115,0.031	-0.102,0.057	-0.078,0.159	-0.107,0.048	0.089,0.104	-0.080,0.145
HIP.LTIVcorr	-0.466,0.000	-0.286,0.000	0.251,0.000	0.228,0.000	-0.250,0.000	0.238,0.000	-0.328,0.000	-0.271,0.000	-0.289,0.000	-0.308,0.000	0.251,0.000	-0.251,0.000	-0.255,0.000	-0.272,0.000	-0.159,0.002	-0.262,0.000	-0.263,0.000	-0.272,0.000	-0.234,0.000	0.123,0.020	-0.238,0.000	-0.210,0.000	-0.252,0.000	0.105,0.053	-0.253,0.000
HIP.RTIVcorr	-0.455,0.000	-0.284,0.000	0.299,0.000	0.262,0.000	-0.251,0.000	0.229,0.000	-0.326,0.000	-0.287,0.000	-0.258,0.000	-0.292,0.000	0.240,0.000	-0.240,0.000	-0.237,0.000	-0.270,0.000	-0.219,0.000	-0.234,0.000	-0.284,0.000	-0.283,0.000	-0.227,0.000	0.118,0.027	-0.255,0.000	-0.211,0.000	-0.260,0.000	0.126,0.018	-0.240,0.000
PHG.LTIVcorr	-0.360,0.000	-0.242,0.000	0.208,0.000	0.198,0.000	-0.186,0.000	0.211,0.000	-0.165,0.001	-0.207,0.000	-0.157,0.002	-0.212,0.000	0.165,0.001	-0.165,0.001	-0.180,0.000	-0.201,0.000	-0.159,0.002	-0.189,0.000	-0.138,0.008	-0.135,0.010	-0.201,0.000	0.141,0.007	-0.124,0.020	-0.172,0.001	-0.143,0.008	0.074,0.187	-0.133,0.013
PHG.RTIVcorr	-0.410,0.000	-0.272,0.000	0.238,0.000	0.271,0.000	-0.163,0.001	0.265,0.000	-0.149,0.004	-0.260,0.000	-0.251,0.000	-0.280,0.000	0.192,0.000	-0.192,0.000	-0.226,0.000	-0.263,0.000	-0.175,0.001	-0.184,0.000	-0.160,0.002	-0.160,0.002	-0.168,0.002	0.205,0.000	-0.141,0.008	-0.159,0.003	-0.159,0.003	0.172,0.001	-0.140,0.009
AMYG.LTIVcorr	-0.353,0.000	-0.197,0.000	0.162,0.001	0.124,0.015	-0.281,0.000	0.104,0.043	-0.283,0.000	-0.191,0.000	-0.144,0.005	-0.163,0.001	0.220,0.000	-0.220,0.000	-0.139,0.008	-0.145,0.005	-0.102,0.054	-0.202,0.000	-0.200,0.000	-0.204,0.000	-0.203,0.000	0.071,0.194	-0.197,0.000	-0.176,0.001	-0.155,0.004	0.075,0.180	-0.206,0.000
AMYG.RTIVcorr	-0.306,0.000	-0.174,0.000	0.206,0.000	0.171,0.001	-0.220,0.000	0.136,0.008	-0.231,0.000	-0.225,0.000	-0.126,0.014	-0.177,0.000	0.185,0.000	-0.185,0.000	-0.150,0.004	-0.182,0.000	-0.109,0.039	-0.178,0.000	-0.223,0.000	-0.228,0.000	-0.147,0.006	0.113,0.034	-0.225,0.000	-0.147,0.005	-0.162,0.003	0.059,0.305	-0.221,0.000
CAL.LTIVcorr	-0.336,0.000	-0.252,0.000	0.206,0.000	0.145,0.004	-0.163,0.001	0.174,0.001	-0.260,0.000	-0.111,0.032	-0.144,0.005	-0.156,0.002	0.115,0.028	-0.115,0.028	-0.136,0.009	-0.150,0.003	-0.126,0.015	-0.228,0.000	-0.160,0.002	-0.165,0.002	-0.168,0.002	0.057,0.308	-0.175,0.001	-0.178,0.001	-0.101,0.062	0.104,0.055	-0.162,0.002
CAL.RTIVcorr	-0.318,0.000	-0.216,0.000	0.206,0.000	0.151,0.003	-0.155,0.002	0.128,0.012	-0.278,0.000	-0.091,0.081	-0.158,0.002	-0.157,0.002	0.141,0.006	-0.141,0.006	-0.141,0.007	-0.148,0.004	-0.138,0.008	-0.195,0.000	-0.202,0.000	-0.197,0.000	-0.157,0.003	0.062,0.263	-0.193,0.000	-0.158,0.003	-0.146,0.007	0.151,0.004	-0.177,0.001
CUN.LTIVcorr	-0.360,0.000	-0.286,0.000	0.220,0.000	0.183,0.000	-0.206,0.000	0.201,0.000	-0.251,0.000	-0.157,0.002	-0.162,0.001	-0.166,0.001	0.100,0.057	-0.100,0.057	-0.117,0.026	-0.149,0.004	-0.128,0.014	-0.244,0.000	-0.185,0.000	-0.195,0.000	-0.182,0.001	0.053,0.350	-0.212,0.000	-0.175,0.001	-0.137,0.011	0.140,0.008	-0.192,0.000
CUN.RTIVcorr	-0.381,0.000	-0.314,0.000	0.172,0.001	0.143,0.004	-0.194,0.000	0.228,0.000	-0.240,0.000	-0.126,0.014	-0.145,0.004	-0.124,0.016	0.089,0.091	-0.089,0.091	-0.081,0.127	-0.103,0.049	-0.099,0.061	-0.206,0.000	-0.186,0.000	-0.195,0.000	-0.173,0.001	0.114,0.032	-0.201,0.000	-0.175,0.001	-0.111,0.039	0.135,0.011	-0.186,0.000
LING.LTIVcorr	-0.353,0.000	-0.254,0.000	0.227,0.000	0.214,0.000	-0.233,0.000	0.258,0.000	-0.261,0.000	-0.160,0.002	-0.202,0.000	-0.203,0.000	0.137,0.008	-0.137,0.008	-0.156,0.003	-0.183,0.000	-0.169,0.001	-0.206,0.000	-0.225,0.000	-0.229,0.000	-0.169,0.002	0.128,0.016	-0.241,0.000	-0.168,0.001	-0.164,0.002	0.134,0.011	-0.218,0.000
LING.RTIVcorr	-0.351,0.000	-0.229,0.000	0.207,0.000	0.187,0.000	-0.198,0.000	0.222,0.000	-0.310,0.000	-0.189,0.000	-0.224,0.000	-0.233,0.000	0.170,0.001	-0.170,0.001	-0.201,0.000	-0.212,0.000	-0.172,0.001	-0.201,0.000	-0.242,0.000	-0.239,0.000	-0.187,0.001	0.104,0.053	-0.236,0.000	-0.178,0.001	-0.177,0.001	0.166,0.002	-0.214,0.000
SOG.LTIVcorr	-0.369,0.000	-0.254,0.000	0.197,0.000	0.140,0.005	-0.189,0.000	0.227,0.000	-0.259,0.000	-0.173,0.001	-0.235,0.000	-0.217,0.000	0.159,0.002	-0.159,0.002	-0.172,0.001	-0.177,0.001	-0.115,0.028	-0.240,0.000	-0.213,0.000	-0.219,0.000	-0.208,0.000	0.081,0.135	-0.234,0.000	-0.232,0.000	-0.158,0.003	0.139,0.009	-0.212,0.000
SOG.RTIVcorr	-0.398,0.000	-0.303,0.000	0.166,0.001	0.137,0.007	-0.270,0.000	0.246,0.000	-0.317,0.000	-0.175,0.000	-0.164,0.001	-0.201,0.000	0.130,0.012	-0.130,0.012	-0.189,0.000	-0.193,0.000	-0.100,0.059	-0.209,0.000	-0.255,0.000	-0.273,0.000	-0.145,0.007	0.107,0.045	-0.290,0.000	-0.180,0.001	-0.173,0.001	0.107,0.048	-0.261,0.000
MOG.LTIVcorr	-0.348,0.000	-0.249,0.000	0.198,0.000	0.193,0.000	-0.233,0.000	0.223,0.000	-0.257,0.000	-0.222,0.000	-0.190,0.000	-0.224,0.000	0.136,0.008	-0.136,0.008	-0.203,0.000	-0.216,0.000	-0.157,0.002	-0.212,0.000	-0.242,0.000	-0.234,0.000	-0.147,0.006	0.122,0.022	-0.246,0.000	-0.183,0.001	-0.186,0.001	0.154,0.004	-0.188,0.000
MOG.RTIVcorr	-0.377,0.000	-0.294,0.000	0.192,0.000	0.184,0.000	-0.182,0.000	0.236,0.000	-0.222,0.000	-0.147,0.004	-0.197,0.000	-0.204,0.000	0.112,0.032	-0.112,0.032	-0.164,0.002	-0.190,0.000	-0.128,0.013	-0.201,0.000	-0.190,0.000	-0.202,0.000	-0.154,0.004	0.160,0.002	-0.192,0.000	-0.148,0.005	-0.172,0.001	0.128,0.016	-0.164,0.002
IOG.LTIVcorr	-0.197,0.000	-0.136,0.007	0.059,0.261	0.068,0.191	-0.148,0.004	0.121,0.018	-0.166,0.001	-0.107,0.037	-0.121,0.019	-0.130,0.011	0.085,0.110	-0.085,0.110	-0.148,0.004	-0.118,0.023	-0.024,0.672	-0.192,0.000	-0.165,0.002	-0.167,0.001	-0.164,0.002	0.059,0.289	-0.190,0.000	-0.156,0.003	-0.086,0.112	0.056,0.326	-0.131,0.015
IOG.RTIVcorr	-0.212,0.000	-0.151,0.002	0.064,0.223	0.051,0.335	-0.026,0.637	0.133,0.009	-0.022,0.711	0.010,0.864	-0.018,0.761	-0.025,0.665	0.083,0.118	-0.083,0.118	-0.033,0.550	-0.020,0.738	-0.041,0.463	-0.104,0.049	-0.060,0.266	-0.068,0.210	-0.079,0.147	0.115,0.031	-0.081,0.136	-0.081,0.140	-0.018,0.775	0.015,0.827	-0.057,0.309
FFG.LTIVcorr	-0.487,0.000	-0.341,0.000	0.235,0.000	0.272,0.000	-0.254,0.000	0.304,0.000	-0.246,0.000	-0.260,0.000	-0.227,0.000	-0.271,0.000	0.202,0.000	-0.202,0.000	-0.231,0.000	-0.250,0.000	-0.222,0.000	-0.220,0.000	-0.246,0.000	-0.254,0.000	-0.164,0.002	0.220,0.000	-0.225,0.000	-0.163,0.002	-0.234,0.000	0.184,0.001	-0.228,0.000
FFG.RTIVcorr	-0.533,0.000	-0.377,0.000	0.288,0.000	0.305,0.000	-0.245,0.000	0.330,0.000	-0.195,0.000	-0.308,0.000	-0.288,0.000	-0.309,0.000	0.214,0.000	-0.214,0.000	-0.267,0.000	-0.289,0.000	-0.229,0.000	-0.257,0.000	-0.218,0.000	-0.215,0.000	-0.235,0.000	0.221,0.000	-0.210,0.000	-0.252,0.000	-0.191,0.000	0.249,0.000	-0.193,0.000
PoCG.LTIVcorr	-0.434,0.000	-0.282,0.000	0.250,0.000	0.214,0.000	-0.291,0.000	0.261,0.000	-0.340,0.000	-0.290,0.000	-0.239,0.000	-0.256,0.000	0.211,0.000	-0.211,0.000	-0.237,0.000	-0.230,0.000	-0.177,0.001	-0.218,0.000	-0.267,0.000	-0.271,0.000	-0.191,0.000	0.100,0.062	-0.258,0.000	-0.189,0.000	-0.256,0.000	0.145,0.006	-0.218,0.000
PoCG.RTIVcorr	-0.382,0.000	-0.237,0.000	0.219,0.000	0.178,0.000	-0.286,0.000	0.208,0.000	-0.358,0.000	-0.305,0.000	-0.256,0.000	-0.296,0.000	0.203,0.000	-0.203,0.000	-0.218,0.000	-0.267,0.000	-0.145,0.005	-0.181,0.000	-0.268,0.000	-0.279,0.000	-0.173,0.001	0.122,0.021	-0.292,0.000	-0.192,0.000	-0.205,0.000	0.139,0.009	-0.221,0.000
SPG.LTIVcorr	-0.248,0.000	-0.166,0.001	0.148,0.003	0.097,0.058	-0.158,0.002	0.147,0.004	-0.276,0.000	-0.130,0.011	-0.179,0.000	-0.152,0.003	0.114,0.028	-0.114,0.028	-0.108,0.039	-0.120,0.021	-0.084,0.117	-0.169,0.001	-0.231,0.000	-0.241,0.000	-0.148,0.006	0.020,0.728	-0.249,0.000	-0.141,0.008	-0.218,0.000	0.064,0.265	-0.220,0.000
SPG.RTIVcorr	-0.115,0.020	-0.070,0.170	0.041,0.442	0.037,0.490	-0.150,0.003	0.090,0.083	-0.164,0.001	-0.002,0.979	-0.028,0.615	-0.052,0.336	0.062,0.252	-0.062,0.252	-0.031,0.577	-0.044,0.434	-0.029,0.607	-0.097,0.066	-0.150,0.004	-0.145,0.006	-0.077,0.155	0.026,0.648	-0.146,0.006	-0.060,0.282	-0.134,0.013	0.081,0.144	-0.106,0.050
IPL.LTIVcorr	-0.456,0.000	-0.273,0.000	0.201,0.000	0.194,0.000	-0.335,0.000	0.213,0.000	-0.411,0.000	-0.243,0.000	-0.247,0.000	-0.242,0.000	0.256,0.000	-0.256,0.000	-0.184,0.000	-0.206,0.000	-0.173,0.001	-0.238,0.000	-0.329,0.000	-0.336,0.000	-0.185,0.001	0.142,0.007	-0.306,0.000	-0.218,0.000	-0.295,0.000	0.139,0.009	-0.279,0.000
IPL.RTIVcorr	-0.276,0.000	-0.141,0.005	0.147,0.003	0.137,0.006	-0.250,0.000	0.158,0.002	-0.271,0.000	-0.189,0.000	-0.117,0.023	-0.151,0.003	0.189,0.000	-0.189,0.000	-0.038,0.491	-0.120,0.021	-0.122,0.019	-0.164,0.001	-0.159,0.002	-0.164,0.002	-0.143,0.007	0.095,0.077	-0.170,0.001	-0.159,0.003	-0.127,0.018	0.102,0.060	-0.143,0.007
SMG.LTIVcorr	-0.286,0.000	-0.172,0.000	0.155,0.002	0.205,0.000	-0.134,0.009	0.152,0.003	-0.191,0.000	-0.182,0.000	-0.158,0.002	-0.143,0.005	0.159,0.002	-0.159,0.002	-0.130,0.013	-0.129,0.013	-0.127,0.014	-0.159,0.002	-0.171,0.001	-0.155,0.003	-0.159,0.003	0.095,0.077	-0.118,0.027	-0.151,0.004	-0.170,0.002	0.164,0.002	-0.098,0.070
SMG.RTIVcorr	-0.296,0.000	-0.189,0.000	0.147,0.003	0.148,0.003	-0.252,0.000	0.155,0.002	-0.277,0.000	-0.259,0.000	-0.179,0.000	-0.222,0.000	0.149,0.004	-0.149,0.004	-0.161,0.002	-0.216,0.000	-0.162,0.001	-0.213,0.000	-0.190,0.000	-0.181,0.001	-0.158,0.003	0.100,0.064	-0.176,0.001	-0.191,0.000	-0.182,0.001	0.152,0.004	-0.135,0.012
ANG.LTIVcorr	-0.383,0.000	-0.215,0.000	0.215,0.000	0.267,0.000	-0.209,0.000	0.266,0.000	-0.221,0.000	-0.265,0.000	-0.266,0.000	-0.259,0.000	0.236,0.000	-0.236,0.000	-0.213,0.000	-0.235,0.000	-0.224,0.000	-0.139,0.007	-0.213,0.000	-0.215,0.000	-0.114,0.033	0.218,0.000	-0.191,0.000	-0.143,0.007	-0.212,0.000	0.235,0.000	-0.168,0.002
ANG.RTIVcorr	-0.332,0.000	-0.197,0.000	0.177,0.000	0.201,0.000	-0.189,0.000	0.216,0.000	-0.213,0.000	-0.218,0.000	-0.206,0.000	-0.217,0.000	0.188,0.000	-0.188,0.000	-0.159,0.002	-0.188,0.000	-0.136,0.008	-0.143,0.006	-0.174,0.001	-0.185,0.000	-0.114,0.033	0.142,0.007	-0.185,0.000	-0.101,0.062	-0.132,0.014	0.125,0.019	-0.143,0.007
PCUN.LTIVcorr	-0.326,0.000	-0.229,0.000	0.186,0.000	0.163,0.001	-0.162,0.001	0.211,0.000	-0.227,0.000	-0.118,0.021	-0.145,0.004	-0.147,0.004	0.133,0.010	-0.133,0.010	-0.074,0.167	-0.113,0.030	-0.155,0.003	-0.111,0.034	-0.203,0.000	-0.204,0.000	-0.088,0.103	0.142,0.007	-0.186,0.000	-0.109,0.043	-0.172,0.001	0.094,0.083	-0.129,0.017
PCUN.RTIVcorr	-0.421,0.000	-0.297,0.000	0.215,0.000	0.198,0.000	-0.131,0.010	0.241,0.000	-0.174,0.001	-0.176,0.000	-0.194,0.000	-0.176,0.001	0.171,0.001	-0.171,0.001	-0.109,0.037	-0.150,0.004	-0.177,0.001	-0.141,0.006	-0.187,0.000	-0.183,0.000	-0.112,0.036	0.149,0.005	-0.176,0.001	-0.134,0.011	-0.150,0.005	0.135,0.011	-0.144,0.007
PCL.LTIVcorr	-0.275,0.000	-0.223,0.000	0.177,0.000	0.163,0.001	-0.056,0.295	0.161,0.001	-0.046,0.401	-0.136,0.008	-0.150,0.003	-0.116,0.025	0.070,0.193	-0.070,0.193	-0.115,0.028	-0.102,0.053	-0.163,0.001	-0.107,0.043	-0.069,0.197	-0.080,0.137	-0.133,0.013	0.112,0.037	-0.082,0.127	-0.108,0.045	-0.037,0.513	0.089,0.104	-0.057,0.309
PCL.RTIVcorr	-0.249,0.000	-0.188,0.000	0.137,0.006	0.149,0.003	-0.097,0.059	0.182,0.000	-0.175,0.001	-0.109,0.034	-0.131,0.011	-0.119,0.021	0.083,0.117	-0.083,0.117	-0.091,0.084	-0.104,0.049	-0.124,0.017	-0.146,0.005	-0.189,0.000	-0.191,0.000	-0.158,0.003	0.069,0.211	-0.198,0.000	-0.145,0.006	-0.115,0.033	0.161,0.002	-0.178,0.001
CAU.LTIVcorr	-0.359,0.000	-0.262,0.000	0.192,0.000	0.166,0.001	-0.210,0.000	0.164,0.001	-0.280,0.000	-0.192,0.000	-0.181,0.000	-0.158,0.002	0.133,0.011	-0.133,0.011	-0.082,0.121	-0.128,0.014	-0.113,0.032	-0.143,0.005	-0.232,0.000	-0.234,0.000	-0.165,0.002	0.075,0.171	-0.245,0.000	-0.123,0.021	-0.154,0.004	0.037,0.538	-0.216,0.000
[truncated: 77 more rows]

## Sheet: Supplementary Table 2
Supplementary Table 2. The top 10% clinical parameters most closely associated with neuroimaging features of T1WI
[truncated: 97 more rows]

## Sheet: Supplementary Table 3
Supplementary Table 3. The top 10% clinical parameters most closely associated with neuroimaging features of DTI
[truncated: 55 more rows]

## Sheet: Supplementary Table 4
Supplementary Table 4. The top of 10% clinical parameters most closely associated with neuroimaging features of WMH
[truncated: 33 more rows]

[truncated: 1 more sheets: Supplementary Table 5]
